# Supplementary material for: Identification of ferroptosis-related molecular clusters and genes for diabetic osteoporosis based on the machine learning
Source: Front Endocrinol (Lausanne). 2023 Aug 14;14:1189513. doi: 10.3389/fendo.2023.1189513 (PMC10461391; doi:10.3389/fendo.2023.1189513)
Supplement: Supplementary Table 1 — The details of database genes, DEGs and intersecting genes. [file Table_1.xlsx]

## Sheet: DEGs
Gene Symbol	logFC	AveExpr	t	P.Value	adj.P.Val	B	change
PPP3R1	-3.53758	9.91929	-17.1133	4.15707e-08	0.000352849	8.945	down
PKM	3.36055	13.7521	16.8716	4.70084e-08	0.000352849	8.84886	up
AP2A1	4.21113	9.66929	15.971	7.54655e-08	0.000352849	8.47156	up
TRAPPC1	3.36764	11.9586	15.7992	8.28282e-08	0.000352849	8.39605	up
CTSZ	-3.79863	12.1696	-15.5367	9.56752e-08	0.000352849	8.27829	down
LOC286177	3.35347	5.27905	15.259	1.11712e-07	0.000352849	8.15063	up
PDLIM7	3.15431	11.3417	15.0059	1.28959e-07	0.000352849	8.03137	up
ATN1	3.057	9.87728	14.9871	1.30353e-07	0.000352849	8.0224	up
CLPTM1	2.82993	11.0661	14.0081	2.32377e-07	0.000408923	7.53252	up
TGFB1	3.11779	11.949	13.702	2.80575e-07	0.000408923	7.3697	up
ZYX	3.0606	12.7571	13.6937	2.82018e-07	0.000408923	7.36525	up
FGFR1	3.97396	11.1505	13.655	2.88899e-07	0.000408923	7.34431	up
CDC42EP1	2.85738	10.5575	13.5189	3.14631e-07	0.000408923	7.27002	up
SORBS3	3.30875	10.0865	13.4792	3.22589e-07	0.000408923	7.24821	up
ARID1A	2.5261	11.5605	13.3983	3.39558e-07	0.000408923	7.20338	up
NUCB1	2.90411	12.0737	13.3861	3.42183e-07	0.000408923	7.19663	up
BTBD2	3.17588	9.61526	13.3616	3.47568e-07	0.000408923	7.18295	up
PCGF1	2.69697	9.77646	13.327	3.55301e-07	0.000408923	7.16365	up
PARVB	2.64502	10.9761	13.3117	3.58787e-07	0.000408923	7.15509	up
MALRD1	-3.40903	4.27335	-12.898	4.69077e-07	0.000503798	6.9184	down
SBNO2	2.62329	9.55608	12.8362	4.8856e-07	0.000503798	6.88222	up
TRIM28	2.47407	12.2327	12.5113	6.06917e-07	0.000586823	6.68831	up
TPM4	2.71546	14.0393	12.472	6.23271e-07	0.000586823	6.66442	up
DRAP1	2.1098	12.4089	12.1155	7.96082e-07	0.00066855	6.44336	up
C16orf58	2.73403	10.774	12.0955	8.07213e-07	0.00066855	6.43075	up
UBA1	2.48786	13.0381	12.0636	8.25398e-07	0.00066855	6.41051	up
VAMP2	3.25296	9.93638	12.0495	8.33565e-07	0.00066855	6.40155	up
PPP1R9B	2.80111	10.493	11.9283	9.07536e-07	0.000689039	6.32411	up
PLD3	2.95835	12.0142	11.9048	9.22749e-07	0.000689039	6.30894	up
DCAF15	2.49147	8.74158	11.8054	9.90138e-07	0.000695984	6.24451	up
DMPK	2.07829	10.3064	11.7678	1.01701e-06	0.000695984	6.21999	up
TAF15	-2.75252	9.78618	-11.7039	1.06461e-06	0.000695984	6.17805	down
CENPB	2.13698	10.6833	11.6781	1.08445e-06	0.000695984	6.16109	up
BGN	3.69572	13.526	11.6596	1.09899e-06	0.000695984	6.14886	up
PLEC	3.63266	9.65209	11.5769	1.16664e-06	0.000695984	6.09391	up
SAMD4B	2.83656	9.90915	11.5693	1.17304e-06	0.000695984	6.08888	up
SPTAN1	3.01521	11.5386	11.5327	1.20459e-06	0.000695984	6.06443	up
UBAP2L	2.0162	11.2323	11.4935	1.23948e-06	0.000695984	6.03809	up
GRINA	2.57928	11.6325	11.4781	1.25345e-06	0.000695984	6.02775	up
MLF2	2.41713	12.3288	11.4235	1.30449e-06	0.000697908	5.99087	up
PNPLA2	2.16731	11.6973	11.406	1.32137e-06	0.000697908	5.97898	up
COL6A2	2.44781	14.9445	11.3713	1.35555e-06	0.000698915	5.95535	up
TMEM214	2.16097	11.3738	11.3237	1.40394e-06	0.000707032	5.92286	up
ARHGDIA	2.36898	12.2474	11.2797	1.4504e-06	0.000713829	5.89267	up
CDK16	2.27853	11.1121	11.0559	1.7145e-06	0.000814081	5.737	up
MALAT1	-2.81814	13.6363	-11.0188	1.76321e-06	0.000814081	5.71085	down
MAZ	2.67829	11.2696	11.0011	1.78703e-06	0.000814081	5.69832	up
ACO2	2.0328	11.488	10.9883	1.80448e-06	0.000814081	5.68924	up
PSMF1	1.83721	11.5553	10.8793	1.96066e-06	0.000866494	5.61153	up
WBP2	2.20921	11.2636	10.805	2.0757e-06	0.000898986	5.55805	up
CNOT3	2.48971	9.6912	10.7729	2.12761e-06	0.000903398	5.53485	up
CDC42BPA	-2.57934	10.6747	-10.6309	2.37546e-06	0.000953972	5.43111	down
MAP1S	1.7084	10.2966	10.6065	2.4211e-06	0.000953972	5.41316	up
FSCN1	3.60034	11.7843	10.5853	2.46169e-06	0.000953972	5.39747	up
SMTN	2.28013	11.0153	10.584	2.46412e-06	0.000953972	5.39654	up
TLN1	2.69463	11.5514	10.5825	2.46698e-06	0.000953972	5.39544	up
DLGAP4	2.13441	11.2417	10.5146	2.60232e-06	0.000988655	5.34498	up
PEX19	1.79116	10.9315	10.4225	2.799e-06	0.00103598	5.27601	up
ZNF573	-1.78789	9.22204	-10.4119	2.82256e-06	0.00103598	5.26806	down
EPHX1	2.90179	11.0701	10.3834	2.88734e-06	0.00103881	5.24655	up
B4GALT1	-3.58909	11.3586	-10.3666	2.92623e-06	0.00103881	5.23385	down
PPP2R1A	2.09556	11.1716	10.2574	3.19374e-06	0.00111549	5.15073	up
CKM	3.02884	6.4429	10.2038	3.33496e-06	0.00114633	5.10954	up
ERGIC1	-1.79513	12.6428	-10.1572	3.4632e-06	0.00116574	5.07357	down
WTAP	2.46159	12.0794	10.1445	3.49911e-06	0.00116574	5.06373	up
MED15	1.84314	11.2673	10.0951	3.64285e-06	0.00117395	5.02531	up
JOSD2	2.59302	10.1229	10.0882	3.66353e-06	0.00117395	5.01991	up
PPP1R15A	2.13289	11.129	10.0805	3.68637e-06	0.00117395	5.01397	up
PRPF39	-1.56592	10.3911	-10.0157	3.88765e-06	0.0012201	4.96314	down
FZR1	2.28386	9.6638	9.9966	3.94904e-06	0.00122166	4.94815	up
VEGFB	2.7419	10.5414	9.96261	4.06121e-06	0.00122549	4.92133	up
ATXN2L	2.27397	8.89598	9.95862	4.07459e-06	0.00122549	4.91818	up
HSPB6	3.08735	10.4221	9.87783	4.35664e-06	0.00126483	4.854	up
BSG	2.26319	12.8831	9.85604	4.43637e-06	0.00126483	4.83659	up
MAP2K2	1.97441	12.8254	9.85337	4.44623e-06	0.00126483	4.83446	up
ATG13	2.06853	10.6083	9.84879	4.46323e-06	0.00126483	4.8308	up
SEPN1	1.87223	11.2645	9.83963	4.49744e-06	0.00126483	4.82346	up
LRFN5	-2.29835	5.33599	-9.79422	4.67141e-06	0.00129691	4.78699	down
CAPN15	2.20414	8.93571	9.70882	5.01899e-06	0.00137577	4.71792	up
YIF1B	2.29751	11.2465	9.69235	5.08925e-06	0.0013776	4.70452	up
ADAM15	1.78741	11.192	9.67619	5.15926e-06	0.00137931	4.69135	up
MLEC	-1.66664	11.8217	-9.58337	5.58249e-06	0.00144537	4.61526	down
DAGLA	2.43047	7.38256	9.57812	5.60752e-06	0.00144537	4.61094	up
CYP4X1	-3.43045	4.68857	-9.56289	5.68093e-06	0.00144537	4.59837	down
BMP1	2.08606	10.8022	9.56075	5.69131e-06	0.00144537	4.59661	up
PPP3CA	-1.93609	12.0804	-9.55077	5.74011e-06	0.00144537	4.58836	down
AP2M1	1.76807	13.7615	9.5031	5.97947e-06	0.00146281	4.54884	up
C9orf16	2.21421	11.7796	9.49799	6.00576e-06	0.00146281	4.5446	up
CALCOCO1	2.33072	10.8728	9.49678	6.01203e-06	0.00146281	4.54359	up
MRPL38	1.83914	10.3125	9.42381	6.4024e-06	0.00152519	4.48265	up
ILK	2.0089	12.7583	9.41362	6.45911e-06	0.00152519	4.4741	up
TRAF7	2.36785	10.0542	9.40995	6.47968e-06	0.00152519	4.47102	up
DDX52	-1.94835	9.79754	-9.37192	6.697e-06	0.00155939	4.43902	down
MTMR9	-1.72458	10.1684	-9.35536	6.79409e-06	0.00156517	4.42505	down
LINC01234	3.24845	4.57313	9.3322	6.93259e-06	0.00158027	4.40545	up
PLXNA3	4.65258	8.35469	9.28597	7.21839e-06	0.00162827	4.3662	up
SOGA1	1.66974	9.74532	9.26949	7.32334e-06	0.00163492	4.35216	up
ZIC1	-4.33231	6.44532	-9.25585	7.41155e-06	0.00163773	4.34052	down
MAF1	2.0148	11.1028	9.20819	7.72893e-06	0.00167154	4.2997	up
ANKRD11	-3.96933	9.22738	-9.19991	7.78562e-06	0.00167154	4.29259	down
CAMK2G	1.71677	10.3507	9.18272	7.90464e-06	0.00167154	4.27781	up
GBF1	1.51128	10.7331	9.17961	7.92643e-06	0.00167154	4.27513	up
PRAF2	2.23303	12.0535	9.17618	7.9505e-06	0.00167154	4.27217	up
FGFRL1	1.65476	9.6046	9.14454	8.17643e-06	0.00170251	4.24486	up
ITCH	-3.33166	9.47828	-9.12002	8.35639e-06	0.00172341	4.22362	down
FBXO44	1.62218	8.2249	9.02535	9.09324e-06	0.00185768	4.1411	up
ABHD14B	1.99397	11.8533	8.94808	9.74786e-06	0.00197268	4.0731	up
HGS	1.81865	11.905	8.93785	9.83834e-06	0.00197268	4.06405	up
ZDHHC8	2.10317	10.6595	8.91859	1.00112e-05	0.00198893	4.04699	up
EP300	-1.61804	10.2479	-8.85983	1.05597e-05	0.00207882	3.99471	down
CERCAM	2.16391	12.2753	8.83622	1.07893e-05	0.00210488	3.97361	up
NNMT	-2.95332	7.87753	-8.79492	1.12043e-05	0.00216633	3.93656	down
PLCD3	2.98197	8.61261	8.73738	1.18122e-05	0.00226365	3.88465	up
CST3	1.70538	13.8073	8.72436	1.19547e-05	0.00227086	3.87286	up
SNX27	1.74984	9.86874	8.5923	1.35122e-05	0.0025444	3.75227	up
GDI1	1.53804	12.4527	8.54876	1.40735e-05	0.00261609	3.71213	up
CSMD2	3.25027	6.01137	8.54415	1.41345e-05	0.00261609	3.70786	up
PKN1	1.80703	10.1185	8.52709	1.43624e-05	0.00263575	3.69207	up
RHOG	1.3622	11.9758	8.50847	1.4616e-05	0.00265975	3.67479	up
BANF1	2.44385	12.0323	8.49748	1.4768e-05	0.00266501	3.66457	up
FOSL1	2.02128	10.9263	8.48707	1.49135e-05	0.00266902	3.65489	up
CMTM4	1.84638	11.6596	8.46106	1.5284e-05	0.00271291	3.63064	up
BAG6	1.44813	12.3717	8.44841	1.54678e-05	0.00272187	3.61883	up
PPP2R4	1.52573	10.2783	8.43898	1.56066e-05	0.00272187	3.61	up
BAIAP3	-1.93517	6.82096	-8.4319	1.57115e-05	0.00272187	3.60337	down
CUL7	1.56723	10.961	8.40575	1.6106e-05	0.00276806	3.57884	up
AKT1	1.5977	11.4433	8.38689	1.63974e-05	0.00279595	3.5611	up
ASXL3	-2.23246	6.66458	-8.37179	1.66349e-05	0.00280746	3.54686	down
LOC100289283	-2.72102	6.64683	-8.36494	1.67438e-05	0.00280746	3.5404	down
FLYWCH1	1.89661	9.47234	8.34382	1.70847e-05	0.00280746	3.52044	up
ERCC2	1.53459	11.0012	8.33374	1.72502e-05	0.00280746	3.51089	up
NBL1	2.36915	12.7669	8.32922	1.73249e-05	0.00280746	3.50661	up
PTPRO	2.3017	13.6501	8.31272	1.76008e-05	0.00280746	3.49096	up
IRF3	1.53447	10.1742	8.30859	1.76705e-05	0.00280746	3.48704	up
FKBP8	4.45657	9.73054	8.30619	1.77111e-05	0.00280746	3.48476	up
DIRAS1	2.74109	9.39146	8.30382	1.77515e-05	0.00280746	3.4825	up
HHLA3	1.85195	9.72296	8.30324	1.77613e-05	0.00280746	3.48196	up
DNAAF1	-2.11209	5.74307	-8.28788	1.80252e-05	0.00282852	3.46734	down
MYL9	1.91354	14.4798	8.26157	1.84871e-05	0.00288012	3.44224	up
TADA3	1.63395	11.3173	8.2285	1.90862e-05	0.00295222	3.4106	up
EME1	-1.92103	10.0714	-8.16387	2.03196e-05	0.00312071	3.3484	down
TM9SF4	1.57035	11.2171	8.147	2.06558e-05	0.00315	3.33209	up
EHMT2	1.85732	9.02675	8.11112	2.13913e-05	0.00323936	3.2973	up
GHDC	2.08492	9.48439	8.0975	2.16779e-05	0.00325997	3.28406	up
MIB1	-1.3856	11.693	-8.07715	2.21143e-05	0.00330265	3.26423	down
LMF2	1.43009	11.4831	8.03089	2.31423e-05	0.00343251	3.21898	up
AKT1S1	2.08597	10.6017	7.97306	2.45023e-05	0.00360951	3.16207	up
RAD23A	1.43095	12.2264	7.96097	2.47975e-05	0.00361534	3.15013	up
NAPA	2.87309	11.0398	7.95779	2.48758e-05	0.00361534	3.14699	up
ATF7	1.81589	9.73274	7.94272	2.52505e-05	0.00362608	3.13207	up
PRKCSH	1.88904	12.2563	7.93641	2.54094e-05	0.00362608	3.12581	up
APP	-2.30835	13.1427	-7.93472	2.5452e-05	0.00362608	3.12414	down
HECTD3	1.53405	9.87231	7.91831	2.58709e-05	0.00366166	3.10785	up
TBC1D10B	1.37948	11.02	7.8675	2.72165e-05	0.00379604	3.05723	up
PPDPF	1.889	13.3367	7.86319	2.73342e-05	0.00379604	3.05291	up
PLTP	2.62311	9.65538	7.86275	2.73462e-05	0.00379604	3.05248	up
GABPA	-1.27902	10.7641	-7.85104	2.76688e-05	0.00381636	3.04076	down
APOBEC3C	1.64004	11.0076	7.83015	2.82546e-05	0.00387249	3.01982	up
KDELR1	1.36816	14.2128	7.82067	2.85249e-05	0.00388495	3.01031	up
N4BP2	-1.77306	9.06698	-7.80257	2.90491e-05	0.00393161	2.9921	down
ITFG3	1.39564	11.2937	7.78958	2.94318e-05	0.00395866	2.97901	up
NFKB2	1.88416	9.85644	7.7818	2.96638e-05	0.00396524	2.97116	up
RCN3	1.55189	13.4063	7.77023	3.00122e-05	0.00398118	2.95947	up
VAT1	1.43484	13.3039	7.76286	3.02366e-05	0.00398118	2.95202	up
FASN	1.79263	9.47192	7.75966	3.03346e-05	0.00398118	2.94878	up
WDTC1	1.25015	11.1872	7.71642	3.16932e-05	0.00413444	2.90492	up
ACBD4	1.65242	8.74781	7.69989	3.22301e-05	0.0041793	2.8881	up
STX5	1.54706	9.68492	7.69136	3.25111e-05	0.00419065	2.8794	up
ARFGAP1	1.86096	10.2004	7.68437	3.27434e-05	0.00419561	2.87227	up
ZHX1	-1.47188	11.0001	-7.66626	3.33536e-05	0.00424085	2.85377	down
CHPF	1.98737	10.7726	7.66232	3.34881e-05	0.00424085	2.84973	up
SMARCB1	2.02717	10.5299	7.6496	3.39259e-05	0.00427131	2.83671	up
ALG3	1.53625	10.1716	7.63441	3.44575e-05	0.00431316	2.82112	up
ASXL2	1.30594	12.0333	7.61711	3.50736e-05	0.00436506	2.80335	up
FXYD5	1.66211	13.0147	7.57814	3.65065e-05	0.00451742	2.76317	up
CTF1	1.63053	8.77356	7.56708	3.6925e-05	0.00454324	2.75173	up
FGF9	-2.19638	5.94429	-7.55873	3.72441e-05	0.00455662	2.74309	down
TBC1D17	1.39944	9.37358	7.51286	3.90532e-05	0.00473643	2.69546	up
TP53I11	2.38924	9.21086	7.50554	3.93508e-05	0.00473643	2.68783	up
NME4	1.60462	12.6164	7.50108	3.95331e-05	0.00473643	2.68318	up
SLC25A1	1.28519	11.1408	7.49973	3.95887e-05	0.00473643	2.68177	up
LENG8	1.27173	9.99716	7.49204	3.99057e-05	0.00474812	2.67376	up
PLBD2	1.40612	12.4486	7.47328	4.06919e-05	0.00481521	2.65415	up
ARHGAP4	-2.34197	6.28703	-7.46519	4.10356e-05	0.00482949	2.64569	down
BAX	-2.24006	10.6328	-7.45688	4.13926e-05	0.00483474	2.63698	down
MYO1D	1.63223	11.5759	7.45378	4.15267e-05	0.00483474	2.63373	up
USF1	-2.9845	6.4982	-7.43102	4.25251e-05	0.00492449	2.60983	down
IL17RC	1.79863	10.0606	7.39515	4.4152e-05	0.00508129	2.57205	up
NRSN2	1.72637	9.90275	7.39092	4.43484e-05	0.00508129	2.56759	up
MOSPD3	1.71356	9.83117	7.38581	4.4587e-05	0.00508174	2.56218	up
NLGN2	1.67387	10.4688	7.3586	4.58805e-05	0.00520179	2.53339	up
YWHAE	1.51144	13.4104	7.33171	4.71996e-05	0.00532347	2.50484	up
MGC16275	2.12551	7.91478	7.31853	4.78613e-05	0.00537014	2.49081	up
ARFIP2	1.46943	11.6076	7.31221	4.81822e-05	0.00537828	2.48407	up
ZNF425	2.84073	6.5865	7.28965	4.9347e-05	0.00548004	2.46	up
NAA40	-1.95773	10.2005	-7.26573	5.06158e-05	0.0055749	2.4344	down
ESF1	-1.36168	10.9456	-7.26386	5.0716e-05	0.0055749	2.4324	down
ABHD12	1.45507	11.1515	7.2569	5.1093e-05	0.00558798	2.42493	up
SIAH3	2.46084	4.36539	7.23111	5.25158e-05	0.00568313	2.39723	up
VMP1	1.79385	10.5134	7.22223	5.30156e-05	0.00568313	2.38767	up
CHML	-1.33415	10.4171	-7.22196	5.3031e-05	0.00568313	2.38738	down
RRAGB	-1.40548	8.65577	-7.22143	5.3061e-05	0.00568313	2.3868	down
PRKACA	1.38004	11.1392	7.21765	5.32752e-05	0.00568313	2.38274	up
ADAMTSL4	3.52644	9.7055	7.2044	5.4035e-05	0.0057331	2.36844	up
GSTM4	2.17443	9.10805	7.19285	5.47069e-05	0.0057331	2.35597	up
SLC39A7	-1.88719	10.4136	-7.19231	5.47385e-05	0.0057331	2.35539	down
SCAMP4	1.58319	10.3991	7.19122	5.48027e-05	0.0057331	2.3542	up
TRIP10	2.07052	10.5982	7.18105	5.5403e-05	0.00576804	2.3432	up
C6orf62	-1.23134	13.452	-7.17143	5.59776e-05	0.00578647	2.33278	down
VPS13C	-1.27154	11.6243	-7.16915	5.61144e-05	0.00578647	2.33032	down
MBOAT7	1.36748	11.3068	7.14035	5.78788e-05	0.00592684	2.29905	up
ND2	1.39675	15.5172	7.13803	5.80231e-05	0.00592684	2.29653	up
NFE4	3.18672	5.10446	7.11956	5.91897e-05	0.00598182	2.27642	up
SLC1A5	2.16196	12.6665	7.11699	5.93537e-05	0.00598182	2.27362	up
KDM5C	1.64962	10.3081	7.11643	5.939e-05	0.00598182	2.273	up
PRRC2A	1.26788	11.0848	7.09584	6.07254e-05	0.00608515	2.25052	up
LIMA1	-1.45002	14.5796	-7.092	6.09779e-05	0.00608515	2.24633	down
AGPAT1	1.16547	12.0419	7.08171	6.16611e-05	0.00610734	2.23506	up
PNPLA6	1.99756	10.5906	7.08016	6.17643e-05	0.00610734	2.23337	up
C2orf82	2.5573	5.87592	7.06321	6.291e-05	0.00619235	2.21478	up
TMEM31	2.61555	5.42429	7.05558	6.34331e-05	0.00620803	2.20641	up
TOM1	1.56693	10.0044	7.05187	6.36891e-05	0.00620803	2.20233	up
TSC2	1.89135	10.1026	7.0484	6.39294e-05	0.00620803	2.19852	up
STRN4	1.42564	9.8535	7.04291	6.4312e-05	0.00621731	2.19249	up
TNKS1BP1	1.6574	10.3231	7.0162	6.621e-05	0.00637234	2.16306	up
KLHDC3	1.4093	11.4377	7.00676	6.68951e-05	0.00640979	2.15264	up
Y16709	1.34543	13.8577	6.99223	6.79651e-05	0.00648363	2.13657	up
THUMPD3	-1.33669	11.0758	-6.98815	6.82687e-05	0.00648403	2.13206	down
NACC1	1.17954	11.165	6.98153	6.87648e-05	0.00650263	2.12473	up
INO80E	1.62264	10.1715	6.97455	6.92925e-05	0.00652404	2.11699	up
CCDC124	1.47554	9.86213	6.96542	6.9989e-05	0.00654827	2.10686	up
PRRG1	-1.35651	10.9915	-6.96326	7.01547e-05	0.00654827	2.10446	down
RBM26	-1.40582	11.0769	-6.95589	7.0724e-05	0.00656786	2.09628	down
BPIFB6	2.59783	5.23139	6.95271	7.09711e-05	0.00656786	2.09274	up
DAB2IP	1.4282	10.1822	6.94866	7.12871e-05	0.00656903	2.08824	up
ERI3	2.11083	9.88886	6.92708	7.2998e-05	0.00669819	2.06421	up
SH3GLB2	1.54087	9.00946	6.92223	7.3389e-05	0.00670564	2.0588	up
ZBED6	-2.21089	8.53081	-6.90932	7.44405e-05	0.00675201	2.04438	down
OTUD5	1.3934	10.4436	6.90835	7.452e-05	0.00675201	2.0433	up
CC2D1A	1.34089	9.91361	6.90197	7.50458e-05	0.00677132	2.03617	up
LY6E	2.86913	12.0698	6.89147	7.59209e-05	0.00682186	2.02442	up
LRTM2	2.52917	6.09906	6.88395	7.65541e-05	0.00682646	2.016	up
SCAF1	3.11844	8.11919	6.88338	7.66027e-05	0.00682646	2.01536	up
GPS1	1.31824	10.3652	6.87142	7.76222e-05	0.00683702	2.00195	up
SLC25A39	1.4708	11.2179	6.86464	7.82073e-05	0.00683702	1.99433	up
CRK	1.39876	12.2374	6.86345	7.83106e-05	0.00683702	1.993	up
USP4	-1.17368	11.8183	-6.85984	7.8624e-05	0.00683702	1.98894	down
ERF	1.7345	10.868	6.85859	7.87329e-05	0.00683702	1.98754	up
GPR137	1.53072	9.29141	6.85344	7.9184e-05	0.00683702	1.98175	up
MAPK3	1.26685	10.9422	6.84475	7.99509e-05	0.00683702	1.97197	up
MRPL4	1.65853	10.4853	6.84465	7.99597e-05	0.00683702	1.97186	up
COPG2	-2.13237	8.83949	-6.8351	8.08126e-05	0.00683702	1.96109	down
SZT2	1.31007	8.50778	6.83465	8.08525e-05	0.00683702	1.96059	up
CAMTA2	1.28304	11.1674	6.8343	8.08842e-05	0.00683702	1.9602	up
MGC12488	-1.77392	6.42185	-6.83152	8.11342e-05	0.00683702	1.95706	down
RNF126	2.0857	10.4317	6.82392	8.18224e-05	0.00683702	1.94849	up
RBMS1	-1.10574	14.1659	-6.82272	8.19321e-05	0.00683702	1.94713	down
BAZ2A	1.5079	9.49742	6.82003	8.21776e-05	0.00683702	1.9441	up
STK11	1.30715	9.9919	6.81998	8.21821e-05	0.00683702	1.94404	up
LRSAM1	2.75627	7.9184	6.81711	8.24448e-05	0.00683702	1.9408	up
MVD	3.23388	6.35597	6.8125	8.28688e-05	0.00683702	1.9356	up
KIAA2018	-1.19548	9.91862	-6.81153	8.29584e-05	0.00683702	1.9345	down
FAM129B	1.72442	12.7713	6.8107	8.30356e-05	0.00683702	1.93356	up
GSTM2	1.76778	11.1381	6.79337	8.46553e-05	0.00690065	1.91395	up
CBX8	3.77908	6.30693	6.79037	8.4939e-05	0.00690065	1.91055	up
LPPR2	1.35473	10.6651	6.79028	8.49477e-05	0.00690065	1.91045	up
SRPR	1.62291	12.6222	6.78885	8.50831e-05	0.00690065	1.90883	up
ZNF483	3.03375	5.41787	6.78107	8.58261e-05	0.00693494	1.9	up
GOLGA6L2	3.69412	5.16168	6.77335	8.65693e-05	0.00696899	1.89125	up
FAM172A	-1.33871	11.5326	-6.76895	8.69962e-05	0.00697742	1.88625	down
NAA25	-1.34201	9.47137	-6.74617	8.92446e-05	0.00711691	1.86034	down
KAL1	-2.61978	7.46653	-6.74469	8.93927e-05	0.00711691	1.85866	down
IGSF8	1.8843	9.7174	6.73197	9.06778e-05	0.00718705	1.84416	up
AP1S1	-1.55791	10.7752	-6.72942	9.09375e-05	0.00718705	1.84125	down
TMED4	1.36532	11.9984	6.72464	9.14274e-05	0.00719949	1.83579	up
SIN3B	1.69335	9.52216	6.70171	9.38167e-05	0.00736087	1.80958	up
UBTD2	-1.3248	11.7844	-6.6843	9.56766e-05	0.00745328	1.78963	down
SMIM3	1.47745	13.4973	6.68424	9.56829e-05	0.00745328	1.78956	up
TMEM115	1.50129	10.6153	6.67162	9.70572e-05	0.00751411	1.77506	up
SUPT6H	1.21792	10.32	6.66875	9.73719e-05	0.00751411	1.77177	up
TRIP6	1.45165	12.6012	6.66733	9.75285e-05	0.00751411	1.77014	up
STAT4	1.46474	12.4744	6.6632	9.79849e-05	0.00751411	1.76539	up
ESR1	2.86607	7.61379	6.66128	9.81987e-05	0.00751411	1.76317	up
CPNE1	1.40885	11.6837	6.65708	9.86657e-05	0.00752326	1.75835	up
LRRC41	1.16218	11.9711	6.64626	9.98824e-05	0.00758931	1.74588	up
ECM1	1.82775	12.3738	6.63523	0.000101139	0.00764205	1.73316	up
SPPL2B	3.07284	8.60573	6.63398	0.000101282	0.00764205	1.73173	up
ARSB	-2.76634	9.83236	-6.62439	0.000102391	0.00769587	1.72066	down
CPB1	1.93943	5.52395	6.61881	0.000103042	0.00769587	1.7142	up
LGALS3BP	1.77342	13.265	6.61865	0.000103062	0.00769587	1.71401	up
ZNF580	1.77344	10.4501	6.61538	0.000103445	0.00769797	1.71023	up
SBF1	1.20976	10.6711	6.60972	0.000104113	0.00770795	1.70368	up
SLC2A4RG	1.55519	11.3247	6.60521	0.000104649	0.00770795	1.69847	up
NEDD1	-1.18594	11.67	-6.5995	0.000105331	0.00770795	1.69185	down
MYBPH	2.73999	6.03884	6.59921	0.000105365	0.00770795	1.69152	up
TTYH3	1.68544	10.9869	6.59747	0.000105575	0.00770795	1.6895	up
GANAB	1.56184	13.3455	6.5963	0.000105715	0.00770795	1.68815	up
EIF5B	-1.41055	12.1678	-6.59312	0.0001061	0.00771003	1.68445	down
PACS1	1.37463	10.5182	6.58186	0.00010747	0.00776859	1.67139	up
PHAX	-1.33811	11.5011	-6.58061	0.000107623	0.00776859	1.66994	down
PINK1	1.56463	12.0409	6.56355	0.000109741	0.00789517	1.65011	up
HMGA1	1.56393	12.5527	6.54578	0.000111995	0.00803064	1.62941	up
SFRP2	-3.31219	6.2624	-6.53927	0.000112834	0.00805779	1.62181	down
PCDHGC3	2.48294	8.48309	6.53707	0.000113118	0.00805779	1.61925	up
COPE	1.51388	12.16	6.52807	0.000114291	0.00811468	1.60874	up
PCMTD2	-1.16948	11.1923	-6.50969	0.00011673	0.00826074	1.58724	down
GATAD2B	1.61385	10.5171	6.49433	0.000118811	0.00838062	1.56923	up
LOC653160	2.58585	6.96116	6.48756	0.00011974	0.00839632	1.56129	up
ABCA2	1.60589	10.269	6.48706	0.000119809	0.00839632	1.56071	up
TRIM33	-1.17549	10.9234	-6.47446	0.000121563	0.00847445	1.5459	down
LOC100505718	-2.31671	4.21068	-6.47344	0.000121707	0.00847445	1.5447	down
IFT140	1.19142	8.51744	6.44545	0.000125707	0.00872493	1.51174	up
CKAP5	1.45165	11.3539	6.44049	0.000126432	0.00874723	1.50587	up
NPTN-IT1	-2.01958	8.88208	-6.42653	0.000128493	0.00886149	1.48939	down
ATF6B	-2.75551	8.59257	-6.42109	0.000129307	0.00888626	1.48295	down
SUDS3	-1.03121	10.5988	-6.41866	0.000129673	0.00888626	1.48007	down
FBXW7	-1.25541	10.0226	-6.40248	0.000132132	0.00899767	1.4609	down
SOBP	-1.76494	9.58905	-6.40061	0.000132421	0.00899767	1.45868	down
ZDBF2	-2.0104	9.32258	-6.3998	0.000132545	0.00899767	1.45773	down
OS9	1.35775	12.826	6.39199	0.000133755	0.00905147	1.44845	up
FOXC1	-1.87108	12.5175	-6.3822	0.000135288	0.00912632	1.43683	down
RP13-20L14.1	-1.81261	5.50852	-6.37957	0.000135704	0.00912632	1.4337	down
ENAH	-1.36766	14.0853	-6.37639	0.000136207	0.00913179	1.42992	down
THAP4	1.23965	10.7746	6.36809	0.000137533	0.00918685	1.42004	up
UCMA	2.25686	5.59398	6.36595	0.000137877	0.00918685	1.41749	up
SDAD1	-1.34057	11.1413	-6.35708	0.000139312	0.0092177	1.40693	down
ZNF302	-1.11357	10.5741	-6.35694	0.000139335	0.0092177	1.40676	down
RPS11	-1.53466	9.78005	-6.35405	0.000139806	0.0092177	1.40331	down
NXNL1	1.42369	5.77654	6.35261	0.000140043	0.0092177	1.40159	up
SLC39A13	1.37906	11.1024	6.3496	0.000140536	0.00922215	1.398	up
STRN	-1.65083	9.99205	-6.34267	0.00014168	0.00924195	1.38973	down
DHX35	1.99663	7.70542	6.3426	0.000141691	0.00924195	1.38965	up
KCTD13	1.40889	9.34607	6.33944	0.000142215	0.00924826	1.38588	up
IKBKG	1.2989	9.83279	6.32243	0.000145079	0.00940622	1.36553	up
UBXN4	-1.66417	12.2899	-6.31748	0.000145923	0.00943118	1.35961	down
PDK2	1.17376	9.97622	6.31508	0.000146335	0.00943118	1.35673	up
RBM25	-1.25788	11.4444	-6.31108	0.000147024	0.00944751	1.35193	down
C3orf38	-1.16255	10.871	-6.29525	0.000149784	0.00959146	1.33295	down
HDAC10	1.2496	8.75994	6.29317	0.00015015	0.00959146	1.33045	up
CLIP2	1.75542	10.7172	6.28982	0.000150744	0.00960105	1.32642	up
ZBTB22	1.23254	8.74314	6.28562	0.000151492	0.00961083	1.32137	up
ITGA5	1.74708	13.3397	6.28397	0.000151785	0.00961083	1.3194	up
ACAD10	1.9443	7.97282	6.27375	0.000153623	0.00969771	1.3071	up
ANAPC2	1.52603	9.35298	6.27137	0.000154055	0.00969771	1.30424	up
PLOD3	1.24392	13.4605	6.26892	0.000154501	0.00969771	1.30129	up
ALDH1L2	-1.25486	12.4714	-6.26327	0.000155534	0.00973437	1.29448	down
RTP3	2.67211	6.11481	6.25649	0.000156785	0.00978216	1.28629	up
TSPYL4	-1.15658	12.1578	-6.25424	0.000157201	0.00978216	1.28359	down
CLDN18	2.01884	7.55608	6.25123	0.000157762	0.00978894	1.27995	up
KDM6B	1.92125	10.1786	6.24155	0.000159577	0.00986971	1.26826	up
GNAO1	4.8212	7.59394	6.23915	0.00016003	0.00986971	1.26536	up
PCDHGA3	3.64803	8.29713	6.237	0.000160439	0.00986971	1.26276	up
EMC10	1.45738	11.3049	6.23464	0.000160887	0.00986971	1.25991	up
PXN	1.10579	10.6129	6.22844	0.000162072	0.00990695	1.25241	up
RP11-21L23.2	2.9416	7.31646	6.2251	0.000162715	0.00990695	1.24836	up
EPN1	3.28625	9.0922	6.22432	0.000162867	0.00990695	1.24741	up
NAP1L4	1.04187	11.6269	6.21392	0.000164886	0.0100017	1.23482	up
ARHGAP32	-1.84047	9.0421	-6.20315	0.000167008	0.0101021	1.22175	down
CTC-428G20.6	-2.57986	5.15062	-6.19913	0.000167807	0.0101222	1.21687	down
ALOX5	1.89478	6.40385	6.18904	0.000169832	0.0102012	1.20461	up
RANGAP1	2.14602	9.75906	6.18792	0.000170059	0.0102012	1.20325	up
YTHDC2	-1.17074	10.8333	-6.17467	0.000172762	0.0103346	1.18713	down
POLD2	1.14189	10.9968	6.17024	0.000173676	0.0103346	1.18173	up
EPHA6	3.57706	5.03978	6.17006	0.000173714	0.0103346	1.18151	up
LOC340178	2.38808	5.27103	6.16269	0.000175247	0.0103972	1.17253	up
ZBTB26	-1.27231	9.3515	-6.14811	0.000178325	0.0105372	1.15472	down
EGFR	1.45492	12.0728	6.14442	0.000179113	0.0105372	1.15021	up
RFC5	-1.34295	12.4185	-6.14409	0.000179182	0.0105372	1.14982	down
AQP6	-1.86012	6.02319	-6.13897	0.000180283	0.0105372	1.14355	down
TMEM54	1.57811	10.2916	6.13861	0.000180361	0.0105372	1.14311	up
PFN1	1.21148	14.877	6.13564	0.000181003	0.0105372	1.13948	up
CACNB1	3.21925	7.27095	6.13559	0.000181012	0.0105372	1.13943	up
TAPBP	1.54855	11.9283	6.12398	0.000183547	0.010654	1.1252	up
PTMS	1.4291	9.79732	6.12191	0.000184003	0.010654	1.12267	up
LOC646214	-1.44281	9.9718	-6.1068	0.000187367	0.0108198	1.10413	down
TBX18	1.22434	8.82368	6.09186	0.000190758	0.0109863	1.08579	up
BRSK1	2.81662	7.93199	6.08139	0.000193176	0.0110961	1.07289	up
ITGB2	1.65182	10.7033	6.0757	0.000194504	0.0111289	1.06589	up
LINC01428	2.89788	6.00112	6.07454	0.000194774	0.0111289	1.06446	up
ARL8A	1.29457	10.3955	6.07043	0.000195741	0.0111546	1.0594	up
CACTIN	1.76681	9.4012	6.06382	0.000197308	0.0112144	1.05124	up
ISYNA1	2.77918	8.39839	6.05937	0.000198368	0.0112452	1.04575	up
IDUA	1.38263	10.4265	6.02744	0.00020617	0.0116394	1.00627	up
CSNK1D	1.3355	11.7938	6.02653	0.000206397	0.0116394	1.00514	up
DOK1	1.75001	10.9268	6.02334	0.000207197	0.0116542	1.00118	up
HNF1B	1.86074	7.09373	6.0029	0.000212394	0.0119155	0.975812	up
CLIP4	-1.44497	12.3152	-5.99359	0.00021481	0.011994	0.964232	down
LOC101928222	1.48435	4.51927	5.99324	0.000214901	0.011994	0.963798	up
BAP1	1.46876	10.6704	5.98841	0.000216165	0.0120336	0.957791	up
LOC285857	3.12333	5.62517	5.98034	0.000218295	0.0120613	0.947747	up
ARHGAP20	-2.18639	6.91445	-5.97993	0.000218404	0.0120613	0.947237	down
GPAA1	0.996183	11.8379	5.9771	0.000219159	0.0120613	0.943703	stable
WNK1	1.05906	12.5066	5.97622	0.000219394	0.0120613	0.942608	up
KCNJ2-AS1	-1.9414	3.7473	-5.97601	0.000219449	0.0120613	0.942349	down
TEFM	-1.37761	10.0931	-5.95587	0.000224901	0.0123241	0.917213	down
LRRC43	2.59991	8.98185	5.95417	0.000225368	0.0123241	0.915089	up
PBX2	-0.953583	10.2039	-5.94472	0.000227982	0.0124356	0.903274	stable
UBL7	1.1808	10.1997	5.93018	0.000232068	0.0126005	0.885071	up
SEMA3G	2.22243	5.04983	5.92983	0.000232168	0.0126005	0.884632	up
C1QTNF1	2.05782	9.87636	5.92206	0.000234386	0.0126891	0.874887	up
SH3GL1	1.1942	11.2427	5.91144	0.000237455	0.0128232	0.861556	up
POLR2A	1.37315	10.7435	5.90464	0.000239442	0.0128983	0.853015	up
ABCA5	-1.90997	8.60715	-5.89245	0.000243052	0.0130603	0.837679	down
MYCBP2	-1.10957	12.2929	-5.88675	0.000244759	0.0131194	0.830507	down
RSF1	-1.18896	11.0313	-5.88451	0.000245435	0.0131232	0.82768	down
NUP98	1.44524	9.95032	5.87143	0.000249414	0.0133031	0.811195	up
IGFBP4	2.28298	15.2447	5.86128	0.00025255	0.0133658	0.798383	up
SHB	2.23847	9.27934	5.8606	0.000252762	0.0133658	0.797523	up
FOXA2	1.58617	7.01306	5.85985	0.000252998	0.0133658	0.796569	up
FBXL17	-1.74438	10.7041	-5.85847	0.000253428	0.0133658	0.794825	down
JPX	-1.41077	9.38033	-5.85767	0.000253676	0.0133658	0.793824	down
TRANK1	1.24741	9.14203	5.84253	0.000258459	0.0135737	0.77467	up
COASY	1.02795	10.9706	5.84055	0.000259091	0.0135737	0.772165	up
ZFPM1	1.32667	10.5185	5.83687	0.000260272	0.0135737	0.767502	up
CMTR2	-1.10722	11.0622	-5.83529	0.000260783	0.0135737	0.765492	down
TP73	2.71054	6.40492	5.8335	0.000261358	0.0135737	0.763236	up
MGAT1	1.05997	12.0728	5.83343	0.000261382	0.0135737	0.763139	up
KRTCAP3	-2.11494	6.44051	-5.82909	0.000262789	0.0136141	0.757634	down
ODF2L	-1.52426	8.85152	-5.82591	0.000263824	0.0136351	0.753603	down
MAP2K7	1.08645	9.80834	5.81921	0.00026602	0.0136799	0.745102	up
CDC42SE1	-1.12993	11.7688	-5.81893	0.000266111	0.0136799	0.74475	down
FAM127A	1.00086	13.6604	5.81749	0.000266586	0.0136799	0.742921	up
PCBD1	1.29582	10.0153	5.81148	0.000268577	0.0137495	0.735292	up
PAK4	1.13948	9.93999	5.80001	0.000272425	0.0139136	0.720699	up
ANHX	3.0829	9.22745	5.79553	0.000273943	0.0139582	0.715002	up
LINC01089	1.60199	9.71735	5.79361	0.000274595	0.0139586	0.712563	up
RAD51-AS1	-2.49336	6.41258	-5.78875	0.000276257	0.0140074	0.706373	down
SLC12A2	-1.91112	10.3685	-5.78611	0.000277164	0.0140074	0.70301	down
ARID1B	-1.09758	11.2665	-5.78515	0.000277497	0.0140074	0.701778	down
RAB37	2.80358	5.40612	5.78046	0.000279117	0.0140565	0.695807	up
MAPRE3	2.23937	7.8042	5.77452	0.000281185	0.0141278	0.688232	up
STRN3	-0.973265	12.0232	-5.76482	0.0002846	0.0142471	0.675849	stable
ADCYAP1R1	-1.19171	7.17316	-5.7631	0.00028521	0.0142471	0.67365	down
CELF1	-0.898408	13.3378	-5.76219	0.000285535	0.0142471	0.672482	stable
ZCCHC8	-1.26577	11.0268	-5.75892	0.000286698	0.0142489	0.668311	down
RP11-305O6.3	-2.02295	8.58408	-5.757	0.000287387	0.0142489	0.665848	down
NADK2	-1.01255	10.9563	-5.75656	0.000287544	0.0142489	0.66529	down
SIX5	1.36901	10.5814	5.75382	0.000288528	0.014265	0.661783	up
CHCHD10	1.78448	11.8147	5.73421	0.000295675	0.0145557	0.636675	up
RP11-631N16.2	-1.09363	8.43804	-5.734	0.000295753	0.0145557	0.636405	down
ANGEL2	-0.986912	10.6509	-5.72673	0.000298451	0.0146515	0.627085	stable
LIN7C	-0.928518	12.5497	-5.72512	0.000299052	0.0146515	0.625021	stable
PRPF4B	-1.53221	10.9628	-5.71757	0.00030189	0.0147572	0.615327	down
AES	1.70717	11.6604	5.70217	0.000307771	0.0149579	0.595522	up
FADS3	1.24094	12.5704	5.70154	0.000308014	0.0149579	0.594714	up
TMX4	-1.21013	12.1287	-5.70003	0.000308597	0.0149579	0.59277	down
PAQR9	3.29775	4.87429	5.69961	0.000308759	0.0149579	0.592233	up
CD151	1.43742	13.7134	5.68401	0.000314865	0.0151833	0.572129	up
CDK18	3.54131	8.51029	5.68293	0.000315291	0.0151833	0.570743	up
MSL2	-1.33386	9.73025	-5.68236	0.000315516	0.0151833	0.57001	down
DHPS	1.13663	10.7798	5.67145	0.000319872	0.0153588	0.555932	up
PDZK1	-2.84684	4.98943	-5.66465	0.000322622	0.0154234	0.547145	down
TMEM260	1.06064	9.97805	5.66355	0.000323068	0.0154234	0.545725	up
RAB5B	0.870934	11.4902	5.66285	0.000323353	0.0154234	0.544819	stable
CCDC92	0.976856	12.5637	5.66014	0.00032446	0.0154421	0.541312	stable
PTGER1	-2.25744	6.8266	-5.65754	0.000325524	0.0154588	0.537949	down
SEC22C	-0.890363	11.9207	-5.6388	0.000333304	0.0157937	0.513694	stable
TMEM87B	-1.07331	11.2297	-5.63455	0.000335101	0.0158441	0.508174	down
VAC14	2.06026	9.54308	5.62888	0.000337508	0.0158992	0.500822	up
NSL1	-1.02337	11.5147	-5.62811	0.000337835	0.0158992	0.499827	down
T	-2.11387	7.23607	-5.62602	0.000338727	0.0158992	0.497119	down
SLC29A1	2.29306	9.04349	5.62378	0.00033969	0.0158992	0.494205	up
STIP1	1.2696	11.2515	5.6232	0.000339937	0.0158992	0.493459	up
NOTCH3	2.11871	11.813	5.6202	0.000341232	0.0159254	0.489554	up
FLJ31306	-1.17256	9.70882	-5.61563	0.000343211	0.0159833	0.483613	down
PTOV1	1.42685	11.9033	5.61196	0.000344807	0.0160232	0.47885	up
UBE2G2	-1.36083	11.0789	-5.61014	0.000345601	0.0160257	0.476485	down
LATS1	-1.25053	11.3962	-5.60531	0.000347722	0.0160896	0.470202	down
PCSK5	-2.6788	9.94978	-5.59592	0.000351885	0.0162475	0.457976	down
FAM222B	-1.13518	10.1899	-5.58744	0.00035569	0.0163882	0.44693	down
MAGEE1	-1.13668	9.03305	-5.58532	0.000356651	0.0163976	0.444158	down
GLRB	1.42433	11.0139	5.58093	0.000358642	0.0164542	0.438439	up
WNT5B	1.1741	12.6652	5.57893	0.000359554	0.0164612	0.435829	up
HMG20B	1.40212	11.262	5.57501	0.00036135	0.0165085	0.430711	up
CARM1	0.996262	11.212	5.5691	0.000364076	0.016598	0.422989	stable
PHC2	1.17221	13.1687	5.5628	0.000367008	0.016669	0.414749	up
PPP1CB	1.46713	13.9303	5.56236	0.000367211	0.016669	0.414181	up
SLIT2	1.91251	11.2027	5.56078	0.000367949	0.016669	0.412116	up
RAB40A	-2.09054	5.31452	-5.55916	0.000368712	0.016669	0.40999	down
SENP7	-1.1598	9.20571	-5.55456	0.000370874	0.0167004	0.403982	down
BPTF	-1.62248	10.9849	-5.54905	0.000373488	0.0167004	0.396766	down
MGC24103	-1.40602	8.64191	-5.54586	0.000375008	0.0167004	0.392592	down
CAPN10	2.98142	7.19166	5.54496	0.000375439	0.0167004	0.391412	up
LINC00908	2.69772	6.51274	5.54485	0.000375495	0.0167004	0.391257	up
FLOT2	1.01062	10.7395	5.54469	0.00037557	0.0167004	0.391054	up
PLAGL1	-1.51114	12.0548	-5.54311	0.000376325	0.0167004	0.388989	down
HNRNPL	-1.45191	11.6517	-5.53956	0.000378037	0.0167004	0.384325	down
PTPN9	0.882099	10.1089	5.53548	0.00038001	0.0167004	0.378977	stable
UNC93B1	1.5953	8.69576	5.53514	0.000380171	0.0167004	0.37854	up
BIN1	1.48334	11.1716	5.53357	0.000380936	0.0167004	0.376476	up
ZNF180	-1.12474	8.56954	-5.53316	0.000381134	0.0167004	0.375942	down
PIP5K1C	1.68745	10.5697	5.53314	0.000381143	0.0167004	0.375917	up
MLLT6	0.949155	10.4826	5.53218	0.000381613	0.0167004	0.374652	stable
EIF2AK1	0.935797	12.6137	5.5313	0.000382043	0.0167004	0.373494	stable
TRAPPC10	-1.79686	8.37683	-5.52753	0.000383888	0.0167004	0.368544	down
EPB41L1	1.58925	8.97986	5.52737	0.000383964	0.0167004	0.368338	up
SLC35E3	-1.50879	10.1425	-5.52713	0.000384084	0.0167004	0.368018	down
OSBPL1A	-2.27203	10.6846	-5.52684	0.000384223	0.0167004	0.367646	down
APPL2	1.9632	11.2246	5.52406	0.00038559	0.0167004	0.363997	up
HECTD2	-1.91364	10.2999	-5.52404	0.000385602	0.0167004	0.363963	down
ZNF138	-0.989272	8.29275	-5.52166	0.000386775	0.0167178	0.360842	stable
MPHOSPH8	-1.12994	11.3537	-5.51591	0.000389629	0.0167421	0.353287	down
SLC48A1	1.18575	9.78902	5.51589	0.000389641	0.0167421	0.353255	up
AMN	3.17991	6.60425	5.51428	0.000390442	0.0167421	0.351145	up
MUC8	2.46619	7.8682	5.51206	0.000391553	0.0167421	0.348224	up
MMP24-AS1	1.34095	11.7957	5.51163	0.000391768	0.0167421	0.347659	up
ERGIC3	1.17153	13.4071	5.50901	0.000393086	0.0167421	0.344208	up
LOC644656	-2.85962	6.67451	-5.50849	0.000393346	0.0167421	0.343529	down
UAP1L1	1.253	10.2008	5.50814	0.000393523	0.0167421	0.343067	up
SET	-1.01375	13.5187	-5.50307	0.000396084	0.016818	0.336401	down
ACTN4	2.01833	13.1199	5.49912	0.000398094	0.0168703	0.331196	up
ARRDC1	1.06537	8.91181	5.48996	0.000402799	0.0170219	0.319121	up
RAB6A	-2.55901	5.72675	-5.48885	0.000403374	0.0170219	0.317654	down
NT5DC2	1.67594	11.7468	5.48758	0.000404029	0.0170219	0.315985	up
TSKU	1.69908	10.6519	5.48455	0.000405601	0.0170458	0.311994	up
FAM102B	-1.13228	10.1123	-5.48346	0.00040617	0.0170458	0.310554	down
ATP6AP1	1.00768	12.398	5.47519	0.000410509	0.0171945	0.29963	up
GNG13	1.66578	4.57437	5.47228	0.000412042	0.0171982	0.295798	up
PDE10A	-2.25944	7.68077	-5.47201	0.000412185	0.0171982	0.295442	down
MYO9B	1.54264	10.9109	5.46961	0.000413463	0.0172183	0.29226	up
ADAMTS19	3.06482	4.57434	5.46419	0.000416354	0.0173054	0.285098	up
PRLR	3.11	5.95565	5.46041	0.000418381	0.0173222	0.280103	up
CLDN8	2.33946	5.42976	5.45988	0.000418668	0.0173222	0.2794	up
PCDHA2	2.57791	5.24146	5.45897	0.000419156	0.0173222	0.278201	up
AMN1	-1.23027	7.88883	-5.45283	0.000422486	0.0174059	0.270067	down
CREB3L1	1.17541	12.5955	5.45227	0.00042279	0.0174059	0.269326	up
ZNF682	-1.01234	8.5285	-5.44942	0.000424342	0.0174258	0.265558	down
SENP3	1.12119	10.2687	5.44843	0.000424883	0.0174258	0.264249	up
JRKL	-1.0684	10.5862	-5.44582	0.000426315	0.017438	0.260791	down
TOR1AIP1	-0.842461	12.5193	-5.44496	0.000426789	0.017438	0.259647	stable
KXD1	1.00152	11.4726	5.44152	0.000428688	0.0174826	0.255082	up
GATAD2A	-1.04104	11.2703	-5.43789	0.000430699	0.01752	0.250271	down
MUC2	1.63915	6.0095	5.43694	0.000431224	0.01752	0.249018	up
LOC101928521	2.37064	6.74831	5.43549	0.000432033	0.01752	0.247091	up
NR1H2	1.21775	10.3832	5.42813	0.000436155	0.0176541	0.237329	up
PAQR6	2.55796	6.97346	5.42667	0.000436978	0.0176544	0.235389	up
PTPN23	1.06335	10.0354	5.4216	0.000439853	0.0177053	0.228647	up
ATP2A2	1.07083	13.6155	5.42058	0.000440431	0.0177053	0.227297	up
RAD17	-0.877145	11.1612	-5.41974	0.000440911	0.0177053	0.226177	stable
ZC3H7B	-1.60256	10.1617	-5.41858	0.000441574	0.0177053	0.224632	down
FAM91A1	-1.01531	11.5847	-5.41468	0.000443803	0.0177053	0.219454	down
MOB1B	-0.969992	12.1026	-5.41441	0.000443958	0.0177053	0.219095	stable
YIPF3	1.11074	11.8147	5.4144	0.000443961	0.0177053	0.219087	up
KLHL20	-1.60338	10.5985	-5.41039	0.00044627	0.0177647	0.213752	down
CADM1	1.75187	11.797	5.40701	0.000448227	0.0178098	0.209253	up
SIKE1	-1.06961	11.0758	-5.40328	0.0004504	0.0178596	0.204279	down
IRF2BP1	2.97237	8.23071	5.40203	0.00045113	0.0178596	0.202615	up
MEN1	1.02551	10.4243	5.39976	0.000452458	0.0178795	0.199592	up
TECR	1.08696	11.8793	5.3981	0.000453428	0.0178852	0.19739	up
UBR4	1.24949	12.0004	5.39668	0.000454262	0.0178855	0.195501	up
MAP9	-1.10051	11.0225	-5.39325	0.000456286	0.0179015	0.190928	down
SAMD1	1.43571	9.92767	5.39319	0.000456321	0.0179015	0.19085	up
GAMT	1.08494	10.2499	5.38931	0.000458622	0.0179592	0.185676	up
C11orf68	1.04216	11.7211	5.38779	0.000459532	0.0179624	0.183638	up
ZNF282	1.02523	9.43155	5.38444	0.000461532	0.0180081	0.179171	up
DROSHA	-1.05341	11.5654	-5.38289	0.000462461	0.0180118	0.177104	down
OVOL3	1.39055	4.6247	5.37455	0.000467493	0.0181752	0.165972	up
ANKRD36B	-2.21494	9.31875	-5.37134	0.000469445	0.0182183	0.161687	down
MTDH	-0.916149	13.1632	-5.36744	0.000471834	0.0182769	0.156465	stable
TNP1	2.48082	6.36991	5.36612	0.000472643	0.0182769	0.154704	up
NCSTN	1.13505	11.1308	5.36006	0.000476382	0.0183791	0.146599	up
LMTK2	-1.08588	9.20234	-5.35909	0.000476983	0.0183791	0.145302	down
ZFHX4-AS1	-1.94624	8.66	-5.35635	0.000478685	0.0184119	0.141638	down
HNRNPH1	-0.895618	13.8757	-5.3542	0.000480024	0.0184307	0.138765	stable
CPD	-0.86777	12.1724	-5.35005	0.000482626	0.0184978	0.133205	stable
PXDN	-1.25353	14.0097	-5.34726	0.000484383	0.0185324	0.129466	down
CCDC176	-0.941877	10.0182	-5.33777	0.000490414	0.0187186	0.116739	stable
MXRA8	1.37018	13.9933	5.33578	0.000491684	0.0187186	0.114077	up
ACER3	-1.4109	10.1104	-5.33549	0.000491871	0.0187186	0.113685	down
SYNCRIP	-1.87422	11.6594	-5.33419	0.000492709	0.0187186	0.111936	down
CAPNS1	1.44671	13.7547	5.33174	0.000494284	0.0187456	0.108652	up
GPR124	1.16031	11.2976	5.32674	0.000497522	0.0188031	0.101934	up
ZFPL1	1.33602	10.5625	5.32564	0.000498237	0.0188031	0.100458	up
LIME1	-1.46613	6.79275	-5.3251	0.000498588	0.0188031	0.0997329	down
CEPT1	-1.09394	11.4159	-5.32404	0.000499275	0.0188031	0.098317	down
VHL	-1.28093	9.58557	-5.32011	0.000501849	0.0188543	0.0930258	down
FLNA	1.58707	14.1288	5.3193	0.000502374	0.0188543	0.09195	up
CCDC186	-0.989498	10.1172	-5.31588	0.000504626	0.0188894	0.0873482	stable
ZNF765	-1.51758	9.73279	-5.31523	0.000505054	0.0188894	0.0864761	down
PRPF8	0.918429	12.3424	5.30717	0.000510407	0.0190305	0.0756301	stable
DPY19L3	-1.18306	11.0497	-5.30691	0.000510584	0.0190305	0.0752727	down
EML3	1.51585	9.87221	5.30325	0.000513029	0.0190887	0.0703588	up
SCAMP2	1.06592	11.0428	5.30139	0.000514284	0.0191019	0.0678438	up
C2CD5	-0.97421	11.3454	-5.29941	0.000515614	0.0191019	0.0651869	stable
TMEFF2	-1.40142	9.56667	-5.2988	0.000516029	0.0191019	0.0643593	down
ZMAT3	-1.33187	13.0818	-5.29738	0.00051699	0.0191048	0.0624457	down
RPL27A	-1.28671	10.0692	-5.29479	0.000518749	0.0191371	0.0589509	down
UBE2D1	-1.05194	11.5891	-5.28956	0.000522315	0.019236	0.0519011	down
AFG3L2	-0.989997	12.472	-5.28758	0.000523669	0.0192531	0.0492384	stable
BRD4	1.27692	11.7149	5.2834	0.000526546	0.019326	0.0436002	up
NABP2	1.24443	9.6346	5.28004	0.000528874	0.019354	0.0390604	up
USP45	-1.74576	9.14801	-5.27972	0.000529097	0.019354	0.0386278	down
MED12	1.05709	9.51001	5.27794	0.000530332	0.0193665	0.0362284	up
MGC10814	-2.30407	6.01739	-5.2753	0.000532176	0.0194011	0.0326566	down
CLIP3	1.22509	11.691	5.27292	0.000533839	0.0194094	0.0294457	up
FAM13B	-1.33471	10.1188	-5.27241	0.000534196	0.0194094	0.0287578	down
XKR6	2.45132	6.06906	5.2694	0.000536311	0.0194536	0.0246921	up
RASSF8	-0.851395	11.5831	-5.26389	0.000540211	0.0195623	0.0172369	stable
SLC25A46	-0.986096	11.5569	-5.25421	0.00054713	0.0197798	0.00414163	stable
RNF123	0.922102	10.1897	5.251	0.000549449	0.0198305	-0.000210803	stable
SRPK2	-0.883933	12.0128	-5.24761	0.000551901	0.0198753	-0.00479463	stable
RBM42	1.21651	10.7179	5.24676	0.000552525	0.0198753	-0.00595669	up
ATXN2	1.17165	11.0801	5.24048	0.000557114	0.0200071	-0.0144692	up
PAPD5	-0.953994	10.7616	-5.23711	0.000559591	0.0200573	-0.0190346	stable
RNASEL	-1.13549	9.64124	-5.23607	0.000560362	0.0200573	-0.0204515	down
GNAI2	1.03346	12.1985	5.23138	0.000563834	0.0201302	-0.026808	up
SGCG	-3.43611	6.31652	-5.23033	0.000564615	0.0201302	-0.0282331	down
PEAR1	-1.22237	10.8181	-5.22956	0.000565189	0.0201302	-0.029279	down
EMX1	2.49192	4.98501	5.227	0.000567101	0.0201651	-0.0327541	up
TMEM154	-3.47734	6.39538	-5.22338	0.000569818	0.0202285	-0.0376723	down
HS1BP3	1.22498	10.1038	5.21802	0.000573866	0.0203095	-0.044959	up
CASP6	-1.36672	10.3153	-5.21787	0.000573975	0.0203095	-0.0451546	down
ZNF542P	-0.945764	10.07	-5.21494	0.000576207	0.020324	-0.0491487	stable
BAI2	1.26063	9.55998	5.21305	0.000577649	0.020324	-0.0517215	up
PEX14	1.38772	9.90142	5.21188	0.000578541	0.020324	-0.0533091	up
ZNF384	1.13042	10.8647	5.21174	0.000578648	0.020324	-0.0534999	up
COCH	1.46213	11.6932	5.21118	0.000579076	0.020324	-0.0542599	up
NUDT12	-1.33331	9.51522	-5.2084	0.000581209	0.0203342	-0.0580445	down
IKZF5	-0.909519	9.88942	-5.20835	0.000581244	0.0203342	-0.058107	stable
CTTN	-1.6047	12.7587	-5.20266	0.000585637	0.0204548	-0.0658569	down
MMS19	0.855238	11.2065	5.20045	0.000587349	0.0204815	-0.0688607	stable
SRSF1	-1.37648	12.436	-5.19733	0.000589778	0.0205332	-0.0731079	down
EMILIN1	1.03229	11.7193	5.19307	0.00059312	0.0205893	-0.078924	up
CD74	3.62217	11.5568	5.19226	0.000593756	0.0205893	-0.080028	up
SUSD3	-2.47877	6.35227	-5.19164	0.000594243	0.0205893	-0.0808723	down
MAT2B	-0.977169	12.8533	-5.18328	0.000600862	0.0207638	-0.0922737	stable
MED23	-0.975789	11.1813	-5.18275	0.000601286	0.0207638	-0.0929993	stable
KLHL22	1.07399	10.0855	5.18166	0.000602154	0.0207638	-0.094485	up
C4BPB	2.18999	5.8444	5.17831	0.000604838	0.0207703	-0.0990623	up
THOC2	-1.34887	11.1952	-5.17756	0.000605436	0.0207703	-0.100079	down
CTD-2292M16.8	-1.53913	8.60858	-5.17731	0.000605639	0.0207703	-0.100424	down
ERICH1	-0.880879	9.72621	-5.17664	0.00060618	0.0207703	-0.101344	stable
ACADSB	-1.54156	8.8228	-5.17212	0.00060982	0.020862	-0.107506	down
ISCA1	-0.940739	12.0996	-5.16748	0.000613593	0.020958	-0.113855	stable
AAAS	1.66852	9.25112	5.15976	0.000619921	0.0211408	-0.124417	up
PGGT1B	-1.49598	10.242	-5.15338	0.000625194	0.0212394	-0.133136	down
POLR2E	1.36282	12.694	5.15316	0.000625381	0.0212394	-0.133444	up
ERV9-1	2.88378	5.90585	5.15132	0.000626915	0.0212394	-0.135966	up
P4HTM	1.03987	11.6488	5.15074	0.000627397	0.0212394	-0.136757	up
AGRN	1.83617	10.289	5.15036	0.000627716	0.0212394	-0.137281	up
BCL2L1	1.36041	11.2133	5.1478	0.000629858	0.0212786	-0.140788	up
GBA2	1.34673	8.59476	5.14061	0.000635918	0.0214498	-0.150645	up
DNAJC24	-0.925551	11.2181	-5.1385	0.000637704	0.0214766	-0.153533	stable
RP3-406C18.2	1.48911	4.10829	5.12791	0.000646767	0.021748	-0.16806	up
SEC22B	1.18841	13.5837	5.12093	0.000652817	0.0219174	-0.177645	up
COX20	-1.52447	11.3831	-5.11789	0.000655474	0.0219628	-0.181827	down
ELN	3.07654	11.9424	5.11706	0.000656197	0.0219628	-0.182963	up
TMEM219	1.05673	12.469	5.11447	0.000658475	0.0219888	-0.186531	up
SPAST	-1.37432	10.5235	-5.11387	0.000659004	0.0219888	-0.187358	down
LPGAT1	-0.9063	11.969	-5.10953	0.000662831	0.0220765	-0.193319	stable
LHPP	1.25815	9.4052	5.10805	0.000664144	0.0220765	-0.195357	up
FNBP1L	-1.985	10.4053	-5.10744	0.000664692	0.0220765	-0.196205	down
IFT81	-1.57405	9.81581	-5.10393	0.000667818	0.0221283	-0.201037	down
IDO1	-2.51504	6.76719	-5.10288	0.000668755	0.0221283	-0.20248	down
CSNK1G1	-0.87667	10.0761	-5.10225	0.000669316	0.0221283	-0.203344	stable
DCTN1	1.59533	11.03	5.10053	0.000670862	0.0221456	-0.205719	up
SLC17A7	1.83087	8.60911	5.09747	0.00067361	0.0222025	-0.209927	up
FAM76B	-1.22427	9.82766	-5.09435	0.000676431	0.0222616	-0.21423	down
HLA-J	1.77529	13.3582	5.09158	0.00067894	0.0223102	-0.218042	up
CRLF2	2.12995	6.46357	5.08836	0.000681872	0.022372	-0.22248	up
MFSD8	-1.0758	9.69164	-5.08725	0.000682887	0.022372	-0.224011	down
RAC2	1.01291	12.2517	5.08479	0.000685148	0.0223756	-0.227415	up
PRICKLE3	2.10623	7.97568	5.08427	0.000685621	0.0223756	-0.228125	up
SCARB1	1.51042	9.71037	5.08339	0.000686427	0.0223756	-0.229335	up
MERTK	1.56249	7.10895	5.08168	0.000688005	0.0223756	-0.231698	up
BCL9L	1.37943	10.5865	5.08151	0.000688161	0.0223756	-0.231933	up
RENBP	3.06517	5.5785	5.07763	0.000691754	0.0223941	-0.237293	up
KLHL26	1.16682	9.48266	5.07586	0.000693393	0.0223941	-0.239732	up
ATXN1L	-1.23317	10.96	-5.07576	0.000693484	0.0223941	-0.239865	down
SMYD3	1.56551	13.4875	5.0744	0.000694756	0.0223941	-0.241753	up
PML	1.64121	10.2161	5.07364	0.000695462	0.0223941	-0.242798	up
RHBDD2	1.15164	10.7411	5.07296	0.000696099	0.0223941	-0.243741	up
INTS2	-1.01008	9.16142	-5.07133	0.000697623	0.0223941	-0.245994	down
TDP1	0.845612	10.1748	5.07093	0.000697992	0.0223941	-0.246537	stable
ID4	-2.13161	11.7354	-5.06992	0.000698945	0.0223941	-0.247942	down
CTNNB1	-1.08358	14.3082	-5.06978	0.000699072	0.0223941	-0.248129	down
UQCRC1	0.970275	12.7248	5.06816	0.000700595	0.0224097	-0.250371	stable
CEP290	-1.08234	10.0729	-5.06243	0.000706002	0.0224985	-0.258286	down
LYPLA1	-0.914205	12.5607	-5.06119	0.000707182	0.0224985	-0.260007	stable
GPBAR1	1.68461	5.75751	5.05993	0.000708376	0.0224985	-0.261744	up
TMEM17	-1.54559	9.28809	-5.05901	0.000709255	0.0224985	-0.26302	down
SHISA5	1.27978	12.6061	5.05886	0.000709399	0.0224985	-0.263229	up
OGDH	1.65575	10.1579	5.05864	0.000709604	0.0224985	-0.263527	up
ELF1	-1.58814	11.1282	-5.05552	0.000712586	0.0225296	-0.267845	down
MTSS1L	2.01234	10.6727	5.05504	0.000713054	0.0225296	-0.268521	up
LOC401052	-2.41918	5.89729	-5.05436	0.000713707	0.0225296	-0.269464	down
SREBF2	1.85455	8.98626	5.05281	0.000715193	0.0225373	-0.271606	up
HADHA	0.923335	12.4835	5.05172	0.000716241	0.0225373	-0.273113	stable
ZMYM4	-0.893428	11.2493	-5.05067	0.000717251	0.0225373	-0.274565	stable
SH3BGRL3	1.2049	14.3047	5.04978	0.000718113	0.0225373	-0.275801	up
FLOT1	1.12584	12.69	5.04698	0.000720817	0.0225878	-0.279671	up
USP21	0.976609	10.21	5.04596	0.000721809	0.0225878	-0.281087	stable
SNRPA	1.20742	11.651	5.04256	0.000725123	0.0226444	-0.285804	up
DDR2	0.885458	13.5546	5.04196	0.00072571	0.0226444	-0.286637	stable
SPRYD3	1.10879	10.5955	5.03978	0.00072784	0.0226782	-0.289655	up
FBN2	-2.4016	9.29136	-5.03617	0.000731385	0.0227559	-0.294658	down
ACOT8	0.994615	10.3028	5.03301	0.000734508	0.0228203	-0.299046	stable
MYL12A	-0.867725	14.3919	-5.03185	0.000735656	0.0228232	-0.300654	stable
RPRD2	1.4295	10.8463	5.02873	0.000738751	0.0228865	-0.304977	up
DUT	-0.867499	13.5683	-5.02487	0.00074261	0.0229732	-0.310342	stable
KLRD1	-1.89948	6.09486	-5.02288	0.000744607	0.0229786	-0.313108	down
ZBTB20-AS1	2.12766	6.11389	5.02258	0.000744909	0.0229786	-0.313526	up
ANKRD13B	1.07392	8.80634	5.02104	0.000746451	0.0229934	-0.315656	up
MED30	-0.905927	10.8431	-5.01504	0.000752522	0.0231396	-0.323997	stable
SCYL1	0.838953	10.8275	5.01424	0.000753334	0.0231396	-0.325108	stable
LOC101929147	-1.30806	9.40928	-5.01214	0.000755474	0.0231423	-0.328029	down
PGD	1.21628	12.3448	5.01206	0.000755559	0.0231423	-0.328145	up
ZFHX3	-0.919685	11.7416	-5.00635	0.000761402	0.0232778	-0.336078	stable
GRN	0.817484	12.895	5.00564	0.000762133	0.0232778	-0.337066	stable
CERS2	0.844267	13.1372	5.00074	0.0007672	0.0233746	-0.34389	stable
LINC00938	-0.931814	9.8921	-5.00049	0.000767459	0.0233746	-0.344238	stable
TCF25	-1.34894	11.9274	-4.99734	0.000770738	0.0234415	-0.348629	down
RB1	-0.809572	11.9501	-4.99573	0.000772415	0.0234595	-0.350867	stable
CHD8	1.13788	10.6007	4.99269	0.000775601	0.0235233	-0.355106	up
TM6SF2	1.21198	8.35773	4.99146	0.000776891	0.0235295	-0.356818	up
OXER1	1.31524	9.36824	4.9903	0.000778112	0.0235335	-0.358434	up
MKLN1	0.999016	11.2462	4.98724	0.000781338	0.0235909	-0.362696	stable
PAPSS2	-1.05657	13.9044	-4.98631	0.000782331	0.0235909	-0.364004	down
ADRA2A	-2.33031	6.02253	-4.98426	0.000784504	0.0235909	-0.36686	down
SLC38A1	-2.73422	9.14528	-4.98394	0.000784843	0.0235909	-0.367305	down
NEU1	1.0089	10.7233	4.98336	0.000785457	0.0235909	-0.36811	up
BCKDK	1.3087	11.1628	4.98193	0.000786981	0.023604	-0.370107	up
ACAP3	1.46193	9.59075	4.97949	0.000789587	0.0236494	-0.373511	up
STARD10	1.64244	10.2693	4.97537	0.000794003	0.0237201	-0.379255	up
RFXAP	-1.3797	9.288	-4.97426	0.000795204	0.0237201	-0.380811	down
SLC16A1-AS1	-0.940419	8.09607	-4.97423	0.000795233	0.0237201	-0.38085	stable
CSTF1	-1.0072	9.71872	-4.97149	0.0007982	0.0237488	-0.384685	down
SLC9A3R2	2.75038	6.82785	4.97131	0.00079839	0.0237488	-0.384929	up
GUCA2A	2.79138	6.2378	4.96896	0.000800938	0.0237919	-0.388211	up
RP11-550I24.2	-2.37715	5.66754	-4.96794	0.000802051	0.0237923	-0.389641	down
FGF4	1.73535	7.91363	4.96666	0.000803439	0.0238009	-0.391422	up
ABCD1	1.22014	9.66759	4.96365	0.000806726	0.0238428	-0.395627	up
FUT5	1.76797	5.73444	4.96275	0.000807715	0.0238428	-0.396889	up
TMEM30A	-0.960054	13.2606	-4.96235	0.000808157	0.0238428	-0.397452	stable
RACGAP1P	2.68069	5.03065	4.95987	0.000810883	0.0238907	-0.40092	up
DMWD	1.50133	10.2289	4.9585	0.000812391	0.0239026	-0.402834	up
IDH3G	0.922939	11.8107	4.95676	0.000814313	0.0239145	-0.405268	stable
HAB1	1.60126	8.30498	4.95613	0.000815005	0.0239145	-0.406143	up
CNPY3	1.03139	10.4746	4.95431	0.000817029	0.0239338	-0.408697	up
ZNF562	-0.918003	9.66591	-4.95234	0.000819213	0.0239338	-0.411446	stable
GOPC	-1.0027	12.3823	-4.95178	0.000819838	0.0239338	-0.412232	down
ZNF507	-0.894788	10.3852	-4.95156	0.000820083	0.0239338	-0.412539	stable
MMP21	-2.60723	5.17164	-4.94978	0.00082207	0.0239595	-0.415032	down
RNF26	0.941654	10.5125	4.94738	0.00082476	0.0240056	-0.418396	stable
LINC01003	-1.64494	8.80559	-4.94359	0.000829022	0.0240572	-0.423705	down
MYRF	-2.26586	6.34265	-4.94308	0.000829598	0.0240572	-0.424421	down
DNM1	2.6314	8.4506	4.94188	0.000830956	0.0240572	-0.426105	up
SSRP1	0.954473	11.3939	4.94119	0.000831736	0.0240572	-0.427072	stable
NEK4	-1.36394	10.2495	-4.94088	0.000832087	0.0240572	-0.427506	down
LOC100287896	-0.921964	8.61091	-4.93444	0.000839411	0.0242151	-0.436531	stable
YIPF2	0.885341	10.5873	4.93411	0.000839786	0.0242151	-0.436992	stable
GTF2IRD2	-0.911766	10.2767	-4.92963	0.000844924	0.0243029	-0.443273	stable
USP47	-0.99905	12.3986	-4.9295	0.000845076	0.0243029	-0.443459	stable
WFDC21P	-3.46115	7.85324	-4.92314	0.000852433	0.0244631	-0.452387	down
PPP1R21	-1.04423	10.5754	-4.92273	0.000852904	0.0244631	-0.452955	down
KLK4	2.55549	7.04836	4.92095	0.000854979	0.0244876	-0.455458	up
RNF40	0.922787	10.4025	4.91913	0.000857102	0.0244876	-0.458013	stable
KCTD15	-1.58579	11.0366	-4.91909	0.000857151	0.0244876	-0.458072	down
ZNF614	-0.948554	9.53964	-4.91575	0.000861061	0.0245669	-0.462759	stable
ANO10	1.03681	10.7647	4.91394	0.000863197	0.0245954	-0.465311	up
DIP2B	-0.968864	10.4222	-4.91076	0.000866945	0.0246313	-0.469773	stable
WDR44	-1.04562	10.1264	-4.90927	0.000868714	0.0246313	-0.471873	down
ATP1B1	-1.37998	11.2597	-4.90913	0.000868877	0.0246313	-0.472066	down
GUSBP2	-1.69185	7.05321	-4.90902	0.000869005	0.0246313	-0.472218	down
ND6	-1.42421	9.77686	-4.90384	0.000875181	0.0247531	-0.479512	down
SPATA20	1.24797	11.143	4.9035	0.000875589	0.0247531	-0.479992	up
LCN1	2.49357	6.45689	4.90238	0.000876925	0.0247586	-0.481563	up
ZFP69	-1.65453	7.51113	-4.90075	0.000878884	0.0247815	-0.48386	down
SLC35A4	1.34879	10.229	4.89876	0.000881273	0.0247901	-0.486657	up
LAPTM5	1.42956	10.6894	4.89835	0.000881764	0.0247901	-0.48723	up
B3GAT2	2.55867	5.35058	4.89764	0.000882623	0.0247901	-0.488233	up
CCDC91	-0.938467	11.0767	-4.89467	0.000886219	0.0248589	-0.492421	stable
VPS13B	-0.873279	11.2374	-4.89061	0.000891148	0.0249193	-0.498134	stable
SEZ6	2.90488	6.09033	4.89057	0.000891197	0.0249193	-0.49819	up
TMEM55A	-1.05051	10.697	-4.88953	0.000892463	0.0249193	-0.499652	down
MMP2	0.941002	15.6259	4.88911	0.000892975	0.0249193	-0.500243	stable
C6orf1	1.48561	9.86014	4.88577	0.000897064	0.0249265	-0.504949	up
SQSTM1	1.01714	13.6611	4.88519	0.000897786	0.0249265	-0.505777	up
NUCKS1	-0.830241	14.1381	-4.88487	0.00089817	0.0249265	-0.506218	stable
ADCY6	0.832199	10.9151	4.88382	0.000899465	0.0249265	-0.507701	stable
COMMD2	-0.959877	11.1366	-4.88321	0.000900224	0.0249265	-0.50857	stable
LNX1	-1.92787	9.19052	-4.88165	0.000902142	0.0249265	-0.510762	down
PPP1R10	0.963918	10.3178	4.87979	0.000904448	0.0249265	-0.513392	stable
HEPACAM2	-1.8129	4.78531	-4.87963	0.000904639	0.0249265	-0.51361	down
CTCFL	2.77365	5.33528	4.87956	0.000904726	0.0249265	-0.513709	up
FTX	-1.78478	8.11858	-4.87955	0.000904745	0.0249265	-0.51373	down
TIMM17B	0.909777	10.1573	4.87804	0.000906614	0.0249463	-0.515856	stable
C3orf70	-1.53362	7.91764	-4.87677	0.000908198	0.0249581	-0.517654	down
CD226	2.07226	4.87583	4.87258	0.000913417	0.0250698	-0.523556	up
FAHD1	-1.29467	11.0414	-4.86767	0.000919595	0.0252074	-0.530499	down
PYGO2	1.07074	9.37773	4.86582	0.000921925	0.0252204	-0.533105	up
ZBTB24	-1.24928	9.29341	-4.86545	0.000922397	0.0252204	-0.533633	down
TTPA	2.37049	6.38744	4.86225	0.000926454	0.0252993	-0.538153	up
ILKAP	-1.35749	9.52703	-4.8581	0.000931739	0.0253997	-0.544012	down
SLC6A8	2.52063	10.8164	4.85753	0.000932477	0.0253997	-0.544827	up
FAM89B	0.967182	11.8432	4.85638	0.000933947	0.0254078	-0.54645	stable
C8orf76	-0.912599	10.4502	-4.85227	0.000939226	0.0255194	-0.552256	stable
POLM	1.50843	8.24455	4.84975	0.000942488	0.0255555	-0.555827	up
BRAP	-1.21006	9.52854	-4.84907	0.000943372	0.0255555	-0.556792	down
IREB2	-0.851972	11.8782	-4.84851	0.000944097	0.0255555	-0.557583	stable
AK025288	-2.19278	10.1756	-4.8473	0.000945666	0.025566	-0.559294	down
TWSG1	-0.860369	13.8971	-4.84639	0.00094685	0.0255661	-0.560583	stable
MICU1	1.00965	11.7344	4.83928	0.000956149	0.0257851	-0.570649	up
PDXK	0.887543	11.894	4.83672	0.000959528	0.025844	-0.574282	stable
KTN1	-0.745194	14.0219	-4.83508	0.000961695	0.0258468	-0.576606	stable
FOXP4	1.51014	9.77005	4.83452	0.000962434	0.0258468	-0.577397	up
XAB2	1.42403	9.19055	4.8329	0.000964576	0.0258468	-0.579688	up
FOXD3-AS1	1.49587	5.19908	4.83183	0.000965999	0.0258468	-0.581206	up
EHD2	1.30446	13.5776	4.83137	0.000966609	0.0258468	-0.581855	up
MANEA	-0.999337	10.4518	-4.83123	0.000966792	0.0258468	-0.58205	stable
DHTKD1	-1.73226	8.91161	-4.82441	0.000975921	0.026036	-0.591731	down
FAM170B-AS1	-2.03779	5.28439	-4.82347	0.000977183	0.026036	-0.593063	down
DFNB59	-1.2058	8.24155	-4.82325	0.000977478	0.026036	-0.593373	down
ST3GAL1	-1.92555	9.00256	-4.81987	0.000982044	0.0261255	-0.598173	down
FAM115A	-2.13857	7.6003	-4.81428	0.000989645	0.0262954	-0.606115	down
ZNF598	0.878227	9.6983	4.81282	0.000991633	0.0263159	-0.608182	stable
ABCF2	1.13632	10.8289	4.81059	0.000994688	0.0263275	-0.611351	up
CBX3	-0.872262	14.1052	-4.81018	0.00099525	0.0263275	-0.611932	stable
VASN	1.40104	12.6876	4.80984	0.000995717	0.0263275	-0.612416	up
TEAD2	1.23149	9.99402	4.80792	0.000998354	0.0263651	-0.61514	up
TRIM2	-1.2424	9.68399	-4.80238	0.00100603	0.0265353	-0.623024	down
MAGI1	-1.33092	10.6196	-4.79695	0.00101359	0.0267024	-0.630744	down
FANCL	-1.10932	10.172	-4.79497	0.00101637	0.0267082	-0.633561	down
LOC101928525	1.74668	7.16353	4.79393	0.00101783	0.0267082	-0.635045	up
IPP	-1.38548	9.7125	-4.79339	0.0010186	0.0267082	-0.635819	down
ABHD8	1.4068	8.72267	4.79279	0.00101943	0.0267082	-0.636661	up
CDK10	1.24684	9.59156	4.79196	0.00102061	0.0267082	-0.637846	up
PHF6	-0.938201	11.4673	-4.79153	0.00102121	0.0267082	-0.638457	stable
LEMD2	1.03382	9.88822	4.78959	0.00102395	0.0267475	-0.641216	up
ZNF736	-2.1239	7.74401	-4.78569	0.00102949	0.0268598	-0.646774	down
SHPRH	-0.981336	10.0903	-4.78046	0.00103697	0.0269587	-0.654234	stable
DGKA	1.13704	10.5513	4.78041	0.00103704	0.0269587	-0.654299	up
PIKFYVE	-0.890676	10.959	-4.77993	0.00103773	0.0269587	-0.654984	stable
ACADVL	1.01637	12.6083	4.77956	0.00103826	0.0269587	-0.655511	up
POU5F1B	2.59511	7.49691	4.77853	0.00103974	0.0269648	-0.65698	up
PDE8A	-0.76692	11.4904	-4.77505	0.00104476	0.0270626	-0.661942	stable
MGRN1	1.13918	11.2525	4.7703	0.00105166	0.0272088	-0.668722	up
PGPEP1	0.895219	9.2137	4.76899	0.00105358	0.0272258	-0.670593	stable
HDAC6	1.13983	10.3232	4.76632	0.00105747	0.0272679	-0.674394	up
SLC9C2	2.93903	5.4269	4.7645	0.00106014	0.0272679	-0.676994	up
RBM41	-1.5952	8.86729	-4.76336	0.00106183	0.0272679	-0.678632	down
ASNA1	1.10566	11.1177	4.76296	0.00106241	0.0272679	-0.679195	up
RPL32P3	-2.37624	7.47626	-4.76285	0.00106258	0.0272679	-0.679359	down
DYNLRB2	-2.82204	6.1765	-4.76272	0.00106276	0.0272679	-0.679536	down
LINC00982	2.19264	7.65513	4.75917	0.001068	0.0272932	-0.684604	up
TBATA	3.11404	7.04476	4.75884	0.0010685	0.0272932	-0.685083	up
YEATS4	-1.09177	9.44994	-4.7588	0.00106855	0.0272932	-0.685134	down
C17orf53	2.44446	7.34374	4.75842	0.00106913	0.0272932	-0.685689	up
APPBP2	-0.86375	11.5662	-4.75742	0.00107061	0.0272932	-0.687109	stable
NUP188	1.29215	9.90301	4.75693	0.00107134	0.0272932	-0.687811	up
MSC	1.34251	9.37066	4.7561	0.00107257	0.0272932	-0.688999	up
PPIP5K2	-1.206	11.4143	-4.75125	0.00107982	0.0274177	-0.695934	down
MAP1A	1.04696	12.2429	4.75089	0.00108035	0.0274177	-0.696445	up
GNB2	1.03164	12.9121	4.75028	0.00108126	0.0274177	-0.697311	up
BC047626	1.97814	6.08361	4.74817	0.00108443	0.0274355	-0.700327	up
UBN1	-1.1306	10.3355	-4.74765	0.00108523	0.0274355	-0.701081	down
MYH10	-0.805068	12.7788	-4.74639	0.00108713	0.0274355	-0.702882	stable
MSANTD2	-0.976643	9.96263	-4.74635	0.00108718	0.0274355	-0.702934	stable
CNN2	1.65802	12.8479	4.74561	0.0010883	0.0274355	-0.703992	up
LONRF2	-2.7193	4.88189	-4.74099	0.00109531	0.02758	-0.710602	down
LOC728485	1.95273	6.39637	4.73987	0.00109702	0.027591	-0.71221	up
PLAC9	-1.30917	10.8155	-4.73857	0.001099	0.0276089	-0.714073	down
CUL2	-0.746579	11.3304	-4.7361	0.00110279	0.0276687	-0.717612	stable
TBC1D10C	-1.34838	6.50664	-4.73535	0.00110394	0.0276687	-0.718687	down
HOXC10	1.51874	11.9194	4.73435	0.00110546	0.0276749	-0.72011	up
TMCO1	-0.716769	13.5062	-4.73308	0.00110742	0.0276919	-0.721932	stable
MAP3K1	-1.09037	9.47752	-4.73002	0.00111214	0.0277396	-0.726314	down
THBS1	-0.831796	15.9371	-4.72938	0.00111313	0.0277396	-0.727228	stable
HIVEP3	2.37535	8.09719	4.72753	0.001116	0.0277396	-0.72988	up
AGK	-1.29746	9.71639	-4.72705	0.00111675	0.0277396	-0.730576	down
CLSTN1	0.967686	12.5478	4.72683	0.00111709	0.0277396	-0.730891	stable
SMARCE1	-0.847505	12.8302	-4.72626	0.00111798	0.0277396	-0.731706	stable
TERF2	0.987954	10.6365	4.72544	0.00111925	0.0277396	-0.732881	stable
MAG	-2.27614	6.18677	-4.72523	0.00111958	0.0277396	-0.733176	down
HMGCS1	-1.40607	9.25797	-4.72048	0.00112702	0.0278783	-0.739998	down
MAPKAPK2	0.813991	11.4206	4.72001	0.00112775	0.0278783	-0.740667	stable
HDLBP	0.940723	14.4609	4.71811	0.00113073	0.0279201	-0.743387	stable
PARP11	-1.14731	9.59317	-4.7139	0.00113739	0.0280525	-0.749434	down
KAT6B	-1.09816	11.235	-4.71126	0.00114157	0.0281238	-0.753218	down
MACROD1	1.16077	10.0758	4.70978	0.00114393	0.0281499	-0.755344	up
RP11-212P7.2	-1.32571	9.27684	-4.70402	0.00115317	0.0283334	-0.763623	down
FKBP1B	-1.03679	9.20068	-4.70337	0.00115421	0.0283334	-0.764555	down
PREX1	2.97677	8.67162	4.70268	0.00115532	0.0283334	-0.765543	up
LINC00467	-0.923078	9.54391	-4.70157	0.00115711	0.0283452	-0.767137	stable
SAE1	1.50496	11.4576	4.69778	0.00116326	0.0284148	-0.772597	up
ATP11A	-1.24271	9.89147	-4.69742	0.00116383	0.0284148	-0.773105	down
TNKS2	-0.891966	11.8429	-4.69739	0.00116389	0.0284148	-0.773154	stable
AGAP2-AS1	1.6951	9.78039	4.69647	0.00116538	0.0284192	-0.774473	up
USP5	1.67882	8.7604	4.69127	0.00117388	0.0285943	-0.781958	up
ZNF680	-1.5671	8.92819	-4.68779	0.0011796	0.0287014	-0.786967	down
COG1	0.758932	11.1448	4.6837	0.00118635	0.0288333	-0.792847	stable
RP11-97C16.1	-0.926515	8.98869	-4.68071	0.00119133	0.028893	-0.797156	stable
KRT76	-2.05134	5.8908	-4.67981	0.00119282	0.028893	-0.798449	down
SLC17A9	0.826564	9.94452	4.67962	0.00119315	0.028893	-0.798732	stable
PTPN18	0.949754	9.77803	4.67878	0.00119455	0.028893	-0.799935	stable
CNTNAP1	0.965048	10.2091	4.67756	0.00119658	0.028893	-0.801689	stable
CLCN3	-0.796482	11.6322	-4.67742	0.00119682	0.028893	-0.80189	stable
FAM135A	-0.93317	9.82725	-4.67389	0.00120274	0.0289903	-0.806973	stable
POLRMT	1.06361	10.3058	4.67282	0.00120454	0.0289903	-0.808517	up
H1FX	1.5726	12.6573	4.67263	0.00120486	0.0289903	-0.808792	up
LUC7L	-0.922012	10.8615	-4.6708	0.00120796	0.0290326	-0.811436	stable
DLG5	-1.09134	12.0099	-4.66863	0.00121164	0.0290887	-0.814567	down
NFATC2	-2.80592	6.94861	-4.66752	0.00121351	0.0290904	-0.81616	down
ASH1L	-0.835911	11.5212	-4.6666	0.00121509	0.0290904	-0.817496	stable
RAB11B	2.0759	8.87095	4.66621	0.00121574	0.0290904	-0.818048	up
SEC24B-AS1	-1.06039	7.69617	-4.66356	0.00122028	0.0291667	-0.821883	down
C6orf25	2.22155	5.72886	4.6624	0.00122226	0.029182	-0.823557	up
RC3H2	0.912496	11.8102	4.66151	0.00122377	0.0291858	-0.824828	stable
NCS1	0.909264	10.331	4.65991	0.00122652	0.0292193	-0.827141	stable
NCDN	0.901664	9.26043	4.6584	0.00122913	0.0292423	-0.82933	stable
2023-03-08	-0.867384	10.4797	-4.65778	0.00123019	0.0292423	-0.830215	stable
HLA-G	1.58164	14.8647	4.65544	0.00123424	0.0292828	-0.833604	up
CTSD	1.72937	12.3301	4.65523	0.0012346	0.0292828	-0.833899	up
RNF220	0.812607	10.7103	4.65074	0.00124239	0.0294355	-0.840382	stable
KATNAL1	-0.982319	10.6593	-4.64853	0.00124625	0.0294945	-0.843572	stable
GLUD1	-1.08713	11.9158	-4.64488	0.00125265	0.0296137	-0.848851	down
AK5	1.74416	10.4893	4.6439	0.00125437	0.029622	-0.850263	up
FAM208B	-0.877175	11.9963	-4.64115	0.00125923	0.0297045	-0.854248	stable
ITSN2	-1.00061	11.3991	-4.63996	0.00126134	0.0297217	-0.855969	down
SRSF5	-0.787893	12.5765	-4.63812	0.0012646	0.029745	-0.858632	stable
DFFA	1.03765	10.831	4.63785	0.00126507	0.029745	-0.859013	up
PLEKHA1	-0.918513	11.9376	-4.63028	0.00127861	0.0300275	-0.869979	stable
DRG2	1.04477	9.83657	4.62846	0.00128188	0.0300275	-0.87261	up
APC2	-1.23324	7.38513	-4.62811	0.00128252	0.0300275	-0.873117	down
LOC283914	1.09713	7.73268	4.62804	0.00128263	0.0300275	-0.873211	up
NDUFA5	-0.948201	12.7774	-4.62393	0.00129008	0.0301692	-0.879172	stable
LINC01181	3.45121	5.41978	4.62196	0.00129365	0.0302044	-0.88202	up
FLJ10038	-1.36779	8.15419	-4.62136	0.00129476	0.0302044	-0.8829	down
GDNF	2.20666	11.9949	4.62046	0.00129639	0.0302044	-0.884197	up
RNF19B	1.28993	10.0365	4.6199	0.00129741	0.0302044	-0.885007	up
CCDC59	-0.911194	11.3677	-4.61927	0.00129856	0.0302044	-0.885918	stable
SYNE2	-1.23103	7.99195	-4.61417	0.00130792	0.0303894	-0.893313	down
TPP1	0.910995	12.7519	4.61276	0.00131052	0.0303931	-0.89536	stable
INO80D	-1.19616	9.87537	-4.61187	0.00131217	0.0303931	-0.896656	down
SNORA78	1.75583	7.83847	4.6118	0.00131229	0.0303931	-0.896748	up
CTB-12A17.3	-0.93179	10.3906	-4.60992	0.00131578	0.0304122	-0.899486	stable
CTNNA3	2.72329	5.43339	4.60984	0.00131592	0.0304122	-0.899597	up
ALOX12P2	2.3919	6.02081	4.60808	0.00131919	0.0304553	-0.902152	up
ATP11B	-1.28805	11.4563	-4.60534	0.00132428	0.0305199	-0.90612	down
RAP2B	-1.05221	12.0066	-4.60488	0.00132516	0.0305199	-0.906799	down
SFT2D2	-1.12316	11.8604	-4.60431	0.00132622	0.0305199	-0.907624	down
KLHL42	-1.03063	11.2845	-4.6027	0.00132922	0.0305465	-0.909955	down
LINC01187	2.68797	6.2283	4.60206	0.00133043	0.0305465	-0.910887	up
PRPS2	1.4474	10.3331	4.60135	0.00133177	0.0305465	-0.911924	up
SMG9	1.23718	9.5901	4.60068	0.00133302	0.0305465	-0.912889	up
DHX9	-0.924259	10.7265	-4.5975	0.00133902	0.0306405	-0.917513	stable
THEM4	-1.12646	9.72929	-4.59664	0.00134063	0.0306405	-0.918752	down
ZFYVE27	1.04529	9.76392	4.59626	0.00134136	0.0306405	-0.919316	up
ABCC10	-1.20101	10.2677	-4.59481	0.0013441	0.0306706	-0.921413	down
RP11-727A23.11	-1.85581	5.82435	-4.59267	0.00134817	0.0307036	-0.924531	down
WDR19	-0.861874	10.6056	-4.59219	0.00134908	0.0307036	-0.925222	stable
FXR2	0.931552	11.0417	4.59181	0.0013498	0.0307036	-0.925772	stable
MAPKAP1	1.39778	10.2099	4.58955	0.00135411	0.0307694	-0.929058	up
RP11-329B9.5	2.50205	6.07731	4.58714	0.00135873	0.03078	-0.932567	up
APAF1	-1.05487	9.69509	-4.58653	0.0013599	0.03078	-0.933451	down
SNX21	-1.05491	10.4994	-4.58639	0.00136018	0.03078	-0.933662	down
LSP1	2.09578	10.1289	4.58634	0.00136026	0.03078	-0.933723	up
TMEM123	-0.945402	13.8457	-4.58441	0.00136398	0.0308319	-0.936535	stable
FSTL4	2.45861	5.98482	4.58324	0.00136623	0.0308506	-0.938233	up
ERLIN2	-0.904018	11.752	-4.58194	0.00136875	0.0308656	-0.940134	stable
ICE1	-0.932317	11.1985	-4.58112	0.00137033	0.0308656	-0.941317	stable
ZNF468	-1.56783	9.59434	-4.58069	0.00137117	0.0308656	-0.941949	down
LINC00928	2.08966	5.77335	4.57826	0.00137588	0.0309394	-0.945478	up
PPP1R18	0.943919	12.8839	4.57614	0.00138001	0.0310001	-0.948567	stable
KATNBL1	-1.1435	10.933	-4.57467	0.00138289	0.0310327	-0.950715	down
TRAM1L1	-1.341	8.74888	-4.57054	0.00139098	0.031182	-0.956724	down
LOC101928443	-1.97944	6.17947	-4.56808	0.00139583	0.0312583	-0.960306	down
SIGMAR1	1.29314	10.7371	4.5667	0.00139855	0.0312868	-0.962311	up
WT1	2.27698	5.75533	4.56501	0.0014019	0.0313046	-0.964772	up
GTF2H1	-1.00968	11.4718	-4.56484	0.00140224	0.0313046	-0.965021	down
LINC00592	-1.2497	7.05194	-4.56186	0.00140816	0.0313886	-0.969364	down
REV1	-0.876431	10.7645	-4.5615	0.0014089	0.0313886	-0.9699	stable
ARHGEF25	-1.33395	8.88831	-4.56024	0.0014114	0.031412	-0.971728	down
BLOC1S1	1.09969	11.881	4.55791	0.00141608	0.0314683	-0.975133	up
GSTM1	1.5773	10.8444	4.55753	0.00141684	0.0314683	-0.975687	up
RP11-59H7.3	2.60485	4.72607	4.55392	0.00142411	0.0315974	-0.980957	up
LINC00184	0.810562	7.81398	4.55132	0.00142936	0.0316815	-0.984749	stable
FGF10-AS1	2.63319	5.21035	4.54423	0.00144379	0.0319658	-0.995089	up
PLEKHH2	-1.03862	8.76541	-4.54323	0.00144584	0.0319658	-0.996548	down
ADRM1	0.837254	11.8748	4.54285	0.00144661	0.0319658	-0.997102	stable
ZNF713	-2.74569	4.74498	-4.53909	0.00145435	0.032104	-1.0026	down
TPCN1	1.78774	10.9614	4.53639	0.00145995	0.032175	-1.00655	up
RBBP8	-1.0247	11.5221	-4.5361	0.00146054	0.032175	-1.00697	down
GFRA2	-2.02442	5.98912	-4.53409	0.00146471	0.032234	-1.0099	down
IHH	2.58797	5.41803	4.53188	0.00146932	0.0323027	-1.01314	up
LOC728819	-1.48652	7.25811	-4.53109	0.00147096	0.032306	-1.01429	down
ZNRF2	-1.29359	7.89385	-4.52828	0.00147684	0.032376	-1.0184	down
LOC101927210	-1.8826	6.32957	-4.52814	0.00147714	0.032376	-1.0186	down
CHM	-1.08302	11.4882	-4.52366	0.00148658	0.032487	-1.02516	down
LOC145945	2.89837	6.47264	4.52314	0.00148767	0.032487	-1.02592	up
TJP1	-1.09356	13.1026	-4.52304	0.00148789	0.032487	-1.02607	down
C1orf131	-0.879358	10.835	-4.52289	0.00148821	0.032487	-1.02629	stable
RBM22	-0.790838	11.4741	-4.5217	0.00149073	0.0325093	-1.02803	stable
RAB30	-0.938124	10.9222	-4.51776	0.00149911	0.032647	-1.0338	stable
ZMYM5	-0.988165	9.05739	-4.51731	0.00150006	0.032647	-1.03445	stable
PFKL	1.37847	11.3593	4.51494	0.00150512	0.0327243	-1.03792	up
CKAP4	-0.99895	14.4792	-4.51368	0.00150783	0.0327503	-1.03978	stable
TPRA1	0.889902	10.201	4.51281	0.00150969	0.0327578	-1.04104	stable
ECH1	0.786891	11.8925	4.51083	0.00151396	0.0328176	-1.04395	stable
RNF208	2.89559	8.33674	4.50832	0.00151937	0.032902	-1.04763	up
DOPEY1	-0.933911	9.77859	-4.506	0.0015244	0.0329689	-1.05103	stable
ATP6V1B2	0.854631	12.418	4.50549	0.0015255	0.0329689	-1.05177	stable
RP3-507I15.2	2.2605	5.33675	4.50422	0.00152828	0.0329819	-1.05364	up
ERCC6L2	-0.934996	10.0087	-4.50381	0.00152915	0.0329819	-1.05423	stable
AMHR2	1.32739	5.29028	4.50141	0.0015344	0.0329994	-1.05776	up
FLCN	-1.06579	10.0041	-4.50107	0.00153515	0.0329994	-1.05826	down
RAB39B	-3.38811	4.8538	-4.50085	0.00153563	0.0329994	-1.05858	down
SESN3	-1.8183	10.2831	-4.50065	0.00153606	0.0329994	-1.05887	down
ADSS	-1.12099	11.5617	-4.49518	0.00154807	0.0332245	-1.06689	down
TPT1-AS1	-1.46452	8.94299	-4.49316	0.00155255	0.0332877	-1.06987	down
FAR1	-0.844184	11.6925	-4.49175	0.00155567	0.0333216	-1.07193	stable
AK097370	2.18106	5.4537	4.4896	0.00156045	0.0333908	-1.07509	up
ZNF322	-0.844659	10.2529	-4.48524	0.00157017	0.0335435	-1.08149	stable
TAF3	-1.62064	8.35812	-4.48502	0.00157068	0.0335435	-1.08182	down
GRPEL2	-0.811547	11.2773	-4.48397	0.00157303	0.0335446	-1.08335	stable
ATP6V0E2	1.0389	10.545	4.48361	0.00157383	0.0335446	-1.08388	up
H2AFV	-1.49195	12.3425	-4.48022	0.00158146	0.0336412	-1.08886	down
KLHL5	-0.693646	12.5655	-4.47907	0.00158408	0.0336412	-1.09056	stable
S100A5	2.30234	5.36601	4.47897	0.00158429	0.0336412	-1.0907	up
ARNT	1.12975	10.3295	4.4782	0.00158603	0.0336412	-1.09183	up
LOC286437	-2.11294	7.63536	-4.47816	0.00158613	0.0336412	-1.09189	down
UBE2L6	1.02054	12.2361	4.47421	0.00159511	0.0337676	-1.09771	up
UGCG	1.0626	14.4	4.47375	0.00159614	0.0337676	-1.09837	up
GTPBP1	0.818211	11.0063	4.47348	0.00159677	0.0337676	-1.09878	stable
SCAMP3	0.994956	11.8877	4.4719	0.00160038	0.033811	-1.1011	stable
KIF12	2.10781	7.64938	4.46667	0.00161239	0.0340315	-1.1088	up
ASB8	-1.03058	10.7259	-4.46404	0.00161846	0.0340901	-1.11266	down
CSAD	-1.33616	9.71331	-4.46374	0.00161915	0.0340901	-1.1131	down
NFATC1	-0.871381	9.82545	-4.4634	0.00161994	0.0340901	-1.11361	stable
SERPINB6	0.729793	12.6109	4.46274	0.00162146	0.0340901	-1.11457	stable
KDM3B	-0.97848	11.2289	-4.45735	0.00163402	0.0343207	-1.12251	stable
PCIF1	1.40224	9.15062	4.45483	0.00163993	0.0344115	-1.12623	up
HMGCR	-1.3984	10.0878	-4.45357	0.00164288	0.0344374	-1.12808	down
DPEP2	-1.92739	4.34174	-4.4519	0.00164682	0.0344374	-1.13054	down
PTEN	-0.982248	12.9121	-4.45052	0.00165007	0.0344374	-1.13258	stable
CDADC1	-0.955432	10.8202	-4.45048	0.00165016	0.0344374	-1.13263	stable
PREB	0.750816	11.1702	4.44952	0.00165245	0.0344374	-1.13406	stable
LTBP3	0.992769	11.5181	4.44923	0.00165313	0.0344374	-1.13449	stable
LOC284242	-1.18819	7.6745	-4.44904	0.00165358	0.0344374	-1.13476	down
TAPT1	-0.907718	11.1036	-4.44891	0.00165389	0.0344374	-1.13495	stable
USP2	1.18234	7.73893	4.44815	0.00165569	0.0344418	-1.13608	up
STK38L	-1.64771	12.2645	-4.44704	0.00165833	0.0344636	-1.13771	down
TRABD	1.57816	9.58615	4.44584	0.00166116	0.0344658	-1.13947	up
NUTM2A-AS1	-1.08582	8.15942	-4.44522	0.00166265	0.0344658	-1.1404	down
LOC440416	-1.21859	7.69479	-4.44498	0.00166321	0.0344658	-1.14074	down
PTGER4	-1.37367	9.86776	-4.44179	0.00167083	0.0345907	-1.14545	down
C16orf87	-0.887045	10.2845	-4.4411	0.00167249	0.0345919	-1.14646	stable
MICU3	-1.22545	9.93396	-4.43921	0.00167703	0.0346387	-1.14926	down
TGM5	1.13725	7.6643	4.43786	0.00168028	0.0346387	-1.15125	up
SF3A2	0.891251	10.7823	4.43722	0.00168181	0.0346387	-1.15219	stable
ZNF623	-1.0775	9.6327	-4.4369	0.0016826	0.0346387	-1.15267	down
EOGT	-1.40559	11.2195	-4.43684	0.00168275	0.0346387	-1.15276	down
ABCB10	-0.86703	10.7856	-4.43191	0.00169468	0.0348512	-1.16003	stable
KIAA1109	-1.16813	11.9786	-4.42907	0.0017016	0.0349603	-1.16423	down
G6PD	1.65297	10.9537	4.42528	0.00171088	0.0351176	-1.16982	up
LNPEP	-0.837678	11.607	-4.42437	0.00171312	0.0351249	-1.17117	stable
BDP1	-0.82337	11.1512	-4.42329	0.00171578	0.0351249	-1.17277	stable
KLHL17	3.01282	6.78657	4.42316	0.0017161	0.0351249	-1.17296	up
NIT1	0.841618	11.2834	4.42216	0.00171856	0.0351421	-1.17444	stable
BNIP2	-0.759837	11.7119	-4.4209	0.00172168	0.0351727	-1.1763	stable
RAP1A	-1.03742	13.0602	-4.41956	0.00172498	0.0351827	-1.17827	down
IZUMO1	2.78083	4.48834	4.41938	0.00172542	0.0351827	-1.17854	up
SLC5A3	-1.34016	11.878	-4.41533	0.00173549	0.0353274	-1.18453	down
C10orf32	-1.37356	11.3447	-4.41522	0.00173578	0.0353274	-1.1847	down
CSNK2B	0.967869	13.457	4.41437	0.0017379	0.0353373	-1.18595	stable
ARMCX5	-0.832565	9.66609	-4.41221	0.0017433	0.0354138	-1.18914	stable
SARAF	-0.926665	13.8337	-4.41079	0.00174686	0.0354287	-1.19125	stable
VASH1	0.962425	9.20158	4.41014	0.0017485	0.0354287	-1.19221	stable
HSP90AB1	0.887091	14.6066	4.40997	0.00174894	0.0354287	-1.19247	stable
IFT74	-1.32894	9.43096	-4.40716	0.00175601	0.0355387	-1.19662	down
NDFIP1	0.794459	13.504	4.4053	0.00176072	0.0356008	-1.19938	stable
CD276	0.816036	12.1441	4.40288	0.00176685	0.0356913	-1.20295	stable
ITGA11	0.998485	14.1012	4.40068	0.00177245	0.0357435	-1.20621	stable
SLC37A3	-0.999658	11.1	-4.40057	0.00177273	0.0357435	-1.20637	stable
STAU2	-0.786725	9.93613	-4.39844	0.00177818	0.0358199	-1.20953	stable
KIAA1841	-1.18008	9.33098	-4.3961	0.00178419	0.0358862	-1.213	down
S100PBP	-0.783264	11.2114	-4.39587	0.00178478	0.0358862	-1.21335	stable
TTC30A	-1.13331	8.30119	-4.39364	0.00179051	0.0359679	-1.21664	down
FAXDC2	1.58722	10.7672	4.39122	0.00179677	0.0360568	-1.22024	up
ACTR1B	1.14853	11.7548	4.39064	0.00179826	0.0360568	-1.22109	up
LOXL1-AS1	-1.70575	9.11012	-4.38914	0.00180215	0.0360977	-1.22331	down
BET1L	0.966532	11.4573	4.38821	0.00180457	0.0360977	-1.22469	stable
TP53	1.41738	10.2861	4.38793	0.0018053	0.0360977	-1.22511	up
ATP6V0C	0.855392	13.4739	4.38474	0.00181363	0.0362176	-1.22985	stable
SEMA6C	1.49006	5.41569	4.38435	0.00181464	0.0362176	-1.23042	up
GK5	-1.39305	9.5888	-4.38367	0.00181641	0.0362195	-1.23142	down
ZC3H4	-0.942956	11.2224	-4.38196	0.00182091	0.0362759	-1.23397	stable
MINA	-0.845635	11.3023	-4.38119	0.00182294	0.0362828	-1.23511	stable
IFT27	0.916402	10.6319	4.37921	0.00182814	0.0363529	-1.23805	stable
CBLL1	-0.886243	10.4373	-4.37657	0.00183512	0.0363832	-1.24197	stable
POU2F2	1.36587	8.21112	4.37563	0.0018376	0.0363832	-1.24336	up
MEX3C	-0.855902	12.2054	-4.37515	0.00183887	0.0363832	-1.24407	stable
MOGS	1.05106	10.1383	4.37468	0.00184013	0.0363832	-1.24477	up
CCAR1	-0.977319	12.2098	-4.37375	0.00184259	0.0363832	-1.24615	stable
KIAA1430	-0.790212	13.2476	-4.37296	0.00184471	0.0363832	-1.24733	stable
FLJ30064	1.30886	8.29445	4.37275	0.00184525	0.0363832	-1.24763	up
KCNA5	2.39985	4.83883	4.37264	0.00184555	0.0363832	-1.2478	up
FBXO38	-0.786057	11.34	-4.37221	0.0018467	0.0363832	-1.24844	stable
LOC101927623	2.58443	6.18905	4.37213	0.00184692	0.0363832	-1.24856	up
GNPTG	0.811282	11.3964	4.37167	0.00184814	0.0363832	-1.24924	stable
ZNF783	-0.683805	9.39123	-4.3678	0.0018585	0.0365539	-1.25499	stable
AGL	-0.912968	11.5483	-4.36696	0.00186073	0.0365646	-1.25623	stable
LINC00463	2.38386	5.18452	4.36117	0.00187636	0.0367924	-1.26484	up
CER1	0.904654	7.59976	4.36074	0.00187755	0.0367924	-1.26549	stable
THOC7	-0.728961	13.1615	-4.36029	0.00187877	0.0367924	-1.26615	stable
TAB1	1.25412	8.13717	4.36016	0.00187912	0.0367924	-1.26635	up
NAA15	-0.935845	10.7273	-4.35913	0.0018819	0.0367989	-1.26787	stable
PIP4K2B	0.884656	10.7618	4.35878	0.00188285	0.0367989	-1.26839	stable
PBRM1	-0.811696	11.4678	-4.35475	0.00189386	0.036944	-1.27439	stable
MRPL49	0.775336	11.8764	4.35464	0.00189417	0.036944	-1.27456	stable
GAS2L2	2.4198	6.33997	4.35419	0.00189539	0.036944	-1.27522	up
GTF2H2B	-1.47385	8.13593	-4.35271	0.00189945	0.0369773	-1.27742	down
DNM2	0.902926	10.2125	4.35171	0.0019022	0.0369773	-1.27891	stable
MSRB3	-0.978263	13.8344	-4.3517	0.00190223	0.0369773	-1.27892	stable
THRSP	2.99353	7.26169	4.3468	0.00191577	0.0372072	-1.28622	up
LAIR2	3.2736	5.84547	4.34567	0.00191891	0.0372212	-1.28791	up
GPR21	1.81597	6.88361	4.3453	0.00191993	0.0372212	-1.28845	up
TMTC1	1.70829	9.6774	4.34393	0.00192373	0.0372614	-1.29049	up
ITPR1	-1.27617	8.96575	-4.3417	0.00192996	0.0373488	-1.29382	down
SERPINH1	0.850588	15.052	4.34093	0.00193212	0.0373572	-1.29497	stable
CEP170B	0.840349	10.3648	4.33917	0.00193704	0.0374189	-1.29758	stable
KRTAP8-1	2.05598	7.90456	4.33768	0.00194123	0.0374665	-1.29981	up
B3GAT3	1.24342	9.17709	4.33551	0.00194734	0.037551	-1.30304	up
TMEM132C	2.09274	4.75452	4.33456	0.00195001	0.037569	-1.30445	up
LOC101927159	2.31008	6.35597	4.33358	0.0019528	0.0375893	-1.30592	up
FAT4	-1.26405	10.5312	-4.33292	0.00195465	0.0375914	-1.30689	down
SRP68	0.707202	12.3822	4.33042	0.00196174	0.0376797	-1.31062	stable
APH1A	-0.707616	11.801	-4.33008	0.00196272	0.0376797	-1.31113	stable
LUC7L3	-0.812044	12.6411	-4.32819	0.00196811	0.0377352	-1.31395	stable
DPY19L4	-0.78676	11.6785	-4.32784	0.00196909	0.0377352	-1.31447	stable
AC017002.2	-2.41465	7.27797	-4.32555	0.00197564	0.0378272	-1.31788	down
MPST	0.912866	11.0193	4.32206	0.00198569	0.0379859	-1.3231	stable
LPP-AS2	-3.36725	5.51638	-4.31816	0.00199694	0.0381675	-1.32891	down
TCF7L2	-0.956773	12.7671	-4.31671	0.00200114	0.0382057	-1.33107	stable
ISL1	-1.66955	5.03977	-4.31626	0.00200247	0.0382057	-1.33176	down
FIZ1	1.08799	9.63921	4.31439	0.0020079	0.0382756	-1.33454	up
CDKN2A	0.940375	11.0773	4.3109	0.00201811	0.0384364	-1.33976	stable
GOLGA2	0.848968	11.7358	4.3091	0.00202337	0.0384717	-1.34244	stable
TMEM61	2.12011	5.73026	4.30905	0.00202352	0.0384717	-1.34251	up
GPS2	0.818349	10.5143	4.3077	0.0020275	0.0384882	-1.34454	stable
MIDN	-1.55861	10.2593	-4.30755	0.00202794	0.0384882	-1.34476	down
VPS28	0.688681	12.6186	4.30464	0.00203654	0.0385984	-1.34911	stable
DIEXF	-1	10.3909	-4.30438	0.00203731	0.0385984	-1.3495	down
LOC100422212	-2.52606	4.62403	-4.30341	0.00204019	0.0386191	-1.35095	down
GMDS	1.5428	10.3297	4.30197	0.00204445	0.0386661	-1.3531	up
C3AR1	-1.6567	6.6207	-4.30053	0.00204875	0.0386994	-1.35526	down
NIPAL2	-0.974425	10.9032	-4.30018	0.00204979	0.0386994	-1.35578	stable
KIF3A	-1.216	10.239	-4.29779	0.00205691	0.0387605	-1.35935	down
TTLL10	1.01649	8.44869	4.2975	0.00205777	0.0387605	-1.35978	up
LOC100130078	1.36509	6.12544	4.29729	0.0020584	0.0387605	-1.36009	up
SLFNL1	1.96398	6.90525	4.29406	0.00206811	0.0388532	-1.36494	up
LIN54	-1.09557	7.24002	-4.29371	0.00206915	0.0388532	-1.36545	down
FLJ31945	-1.90831	5.99713	-4.2935	0.00206979	0.0388532	-1.36577	down
DNM1L	-0.751725	12.6651	-4.29326	0.0020705	0.0388532	-1.36612	stable
APOOL	-0.770524	10.9311	-4.29148	0.00207588	0.0389205	-1.36879	stable
PELP1	0.825657	9.83223	4.29039	0.00207916	0.0389483	-1.37042	stable
AGO4	-1.3313	10.1036	-4.289	0.00208339	0.0389834	-1.3725	down
ZXDB	-1.27349	9.96885	-4.28855	0.00208474	0.0389834	-1.37317	down
SH2D4A	1.05118	11.2405	4.28799	0.00208644	0.0389834	-1.37401	up
TMTC3	-1.05572	11.33	-4.28697	0.00208955	0.0389951	-1.37554	down
WDR24	1.00413	8.57742	4.28608	0.00209225	0.0389951	-1.37687	up
PRDM10	-0.843958	9.31686	-4.28601	0.00209247	0.0389951	-1.37698	stable
DLST	-1.08715	11.9076	-4.2826	0.00210288	0.0391555	-1.38208	down
PHLPP1	0.922824	8.7669	4.2818	0.00210535	0.0391677	-1.38329	stable
FBN1	-0.701013	15.8157	-4.28066	0.00210882	0.0391957	-1.38498	stable
LOC100130987	-1.20265	7.98277	-4.28013	0.00211047	0.0391957	-1.38579	down
EMP3	1.55774	12.9691	4.27915	0.00211347	0.0392178	-1.38725	up
SLC25A24	-0.761451	12.6441	-4.2785	0.00211547	0.0392214	-1.38822	stable
FGD5-AS1	-0.799036	13.0324	-4.27681	0.00212069	0.0392845	-1.39076	stable
TRA2A	-1.19385	11.1812	-4.27477	0.00212702	0.039368	-1.39382	down
TMEM238	1.448	4.45133	4.27385	0.00212985	0.039376	-1.39519	up
SCARF2	1.89189	10.8041	4.27345	0.00213109	0.039376	-1.39578	up
LRRC17	-2.33407	8.05674	-4.27191	0.00213589	0.0394183	-1.3981	down
FAM127B	1.15024	10.6959	4.27155	0.00213701	0.0394183	-1.39864	up
NHLRC2	-1.37707	10.091	-4.26732	0.00215025	0.0396286	-1.40499	down
RBM4	-0.745542	10.2577	-4.26662	0.00215243	0.0396352	-1.40604	stable
APBA3	0.92438	10.2573	4.26532	0.00215652	0.0396644	-1.40798	stable
TMEM102	2.38952	6.22736	4.26495	0.00215768	0.0396644	-1.40854	up
KLRB1	1.21413	4.25597	4.26422	0.00215998	0.0396646	-1.40963	up
ZNF358	0.972869	9.84926	4.26378	0.00216136	0.0396646	-1.41029	stable
KIAA0232	-0.822425	11.5905	-4.26186	0.00216744	0.0397425	-1.41318	stable
TSNAX	-0.920317	11.7939	-4.25063	0.00220326	0.0403651	-1.43003	stable
SLC25A11	0.864415	10.9967	4.24935	0.00220738	0.0403772	-1.43196	stable
SPATA9	-2.43611	5.54653	-4.24927	0.00220765	0.0403772	-1.43208	down
STAC3	-1.6195	6.51765	-4.24646	0.00221672	0.0404734	-1.4363	down
D2HGDH	-1.52339	7.59151	-4.24587	0.00221864	0.0404734	-1.43719	down
XIAP	-0.754967	12.5671	-4.24535	0.00222032	0.0404734	-1.43797	stable
MEOX1	1.65303	5.74606	4.24505	0.00222129	0.0404734	-1.43842	up
YIPF5	-0.747441	14.0041	-4.24476	0.00222225	0.0404734	-1.43886	stable
RP11-454F8.2	-2.50559	7.56569	-4.24292	0.00222821	0.0405337	-1.44161	down
MIA3	1.08446	10.6088	4.24259	0.00222931	0.0405337	-1.44212	up
ZBTB20	-1.43224	11.4707	-4.24118	0.00223389	0.0405658	-1.44423	down
NOL8	-0.731346	11.0925	-4.24027	0.00223686	0.0405658	-1.4456	stable
BCAS2	-0.73193	12.2441	-4.24026	0.0022369	0.0405658	-1.44561	stable
BRAT1	0.849082	9.61034	4.23975	0.00223857	0.0405658	-1.44638	stable
MIR3682	-1.39879	8.72936	-4.2348	0.00225483	0.0407905	-1.45382	down
PLRG1	-0.82595	11.8782	-4.23455	0.00225566	0.0407905	-1.4542	stable
SPTLC1	-0.703724	13.6593	-4.23401	0.00225746	0.0407905	-1.45502	stable
DNAJC3	-0.799631	11.9807	-4.23369	0.0022585	0.0407905	-1.4555	stable
CYP7A1	-2.14605	3.61503	-4.23255	0.00226227	0.0408245	-1.45721	down
FMR1	-0.767801	11.8902	-4.22858	0.00227547	0.0409465	-1.46319	stable
CSPP1	-1.29458	9.31862	-4.22854	0.0022756	0.0409465	-1.46325	down
PLAC8	-2.00108	5.33525	-4.22843	0.00227597	0.0409465	-1.46342	down
AP4S1	-1.42094	9.24386	-4.22824	0.00227659	0.0409465	-1.4637	down
RNFT1	-1.5045	9.84919	-4.22716	0.0022802	0.0409774	-1.46533	down
NRP2	1.20991	11.514	4.22435	0.0022896	0.0411122	-1.46956	up
EXOSC5	0.89758	9.9204	4.22324	0.00229331	0.0411148	-1.47122	stable
LOC102724030	2.33647	5.19789	4.22317	0.00229354	0.0411148	-1.47133	up
OARD1	-0.707107	10.0602	-4.21962	0.00230551	0.0412625	-1.47668	stable
RP1-78O14.1	-1.57535	6.59509	-4.2196	0.00230559	0.0412625	-1.47671	down
TWF1	-0.761993	13.4218	-4.2179	0.00231135	0.0413176	-1.47928	stable
DEAF1	0.956934	10.1355	4.21756	0.00231249	0.0413176	-1.47978	stable
CEP104	-1.34183	9.5991	-4.21689	0.00231477	0.0413243	-1.4808	down
LOC101928200	1.48874	6.15261	4.21585	0.00231831	0.0413533	-1.48237	up
ITGA7	1.74361	11.9009	4.21405	0.00232441	0.0414281	-1.48507	up
ANKRD1	-4.02427	9.6477	-4.21176	0.00233223	0.0415332	-1.48852	down
RYK	-0.698194	12.875	-4.21115	0.00233431	0.0415362	-1.48944	stable
TIMM10B	-1.13023	9.94364	-4.20912	0.00234129	0.0416138	-1.49251	down
CEND1	1.56652	8.75848	4.20861	0.00234302	0.0416138	-1.49327	up
BRE	0.797955	11.7961	4.20797	0.00234524	0.0416138	-1.49424	stable
ZDHHC17	-0.7911	11.6881	-4.20764	0.00234636	0.0416138	-1.49473	stable
SPATA24	1.10809	11.4206	4.20561	0.00235336	0.0416781	-1.49779	up
EPB41L4A	-2.75125	6.09977	-4.20547	0.00235384	0.0416781	-1.498	down
SIAH2	1.13261	11.5128	4.20465	0.0023567	0.0416947	-1.49925	up
SAR1A	-0.950466	13.2572	-4.20265	0.00236361	0.0417593	-1.50226	stable
MTM1	-1.00753	8.78027	-4.20248	0.00236421	0.0417593	-1.50252	down
MIB2	1.40046	9.3936	4.20186	0.00236635	0.0417631	-1.50345	up
CCPG1	-1.05748	12.0901	-4.20094	0.00236954	0.0417854	-1.50484	down
MGAT2	-0.982508	12.7998	-4.19979	0.00237354	0.041808	-1.50657	stable
RP11-79P5.2	-2.69076	7.05244	-4.19939	0.00237494	0.041808	-1.50717	down
FAM126B	-0.941801	10.3158	-4.19891	0.00237662	0.041808	-1.5079	stable
TTR	-1.43751	7.38948	-4.19744	0.00238176	0.0418645	-1.51012	down
SIRT1	-0.798578	11.1718	-4.19623	0.00238599	0.0419024	-1.51195	stable
MED7	-1.697	10.1078	-4.19513	0.00238987	0.0419024	-1.51362	down
RCE1	1.37682	8.75867	4.19502	0.00239023	0.0419024	-1.51377	up
PRKCD	1.16837	9.27426	4.19429	0.00239278	0.0419024	-1.51487	up
ZFP62	-0.775944	10.1728	-4.19353	0.00239547	0.0419024	-1.51602	stable
ERI2	-0.875646	9.68431	-4.19311	0.00239694	0.0419024	-1.51666	stable
DOCK9	-1.38679	10.099	-4.1912	0.00240369	0.0419024	-1.51955	down
QTRT1	-2.1135	7.89582	-4.1912	0.0024037	0.0419024	-1.51955	down
CPOX	-0.801746	11.4467	-4.19049	0.00240621	0.0419024	-1.52062	stable
MECP2	1.08304	9.28234	4.19017	0.00240733	0.0419024	-1.5211	up
TRPM7	-0.886184	10.5243	-4.18935	0.00241022	0.0419024	-1.52233	stable
CTXN1	2.58306	7.84634	4.18907	0.00241121	0.0419024	-1.52275	up
ARPIN	-0.732802	10.1238	-4.18854	0.00241312	0.0419024	-1.52357	stable
C16orf13	1.22226	12.0104	4.18827	0.00241405	0.0419024	-1.52397	up
FAM105A	-1.51458	5.42539	-4.18819	0.00241433	0.0419024	-1.52408	down
KLF3	-1.03236	10.6844	-4.18761	0.00241639	0.0419024	-1.52496	down
NEK6	1.17413	12.8217	4.18707	0.00241833	0.0419024	-1.52579	up
FAM120AOS	-0.991613	10.8979	-4.18695	0.00241875	0.0419024	-1.52596	stable
SRD5A1	-1.25856	10.5975	-4.18626	0.00242121	0.0419116	-1.52701	down
PLAUR	1.10518	12.2867	4.18493	0.00242594	0.0419598	-1.52901	up
NAT14	1.05902	10.2775	4.18384	0.00242984	0.0419685	-1.53067	up
LOC729224	-2.27557	5.69711	-4.18371	0.00243031	0.0419685	-1.53087	down
LOC202181	1.69838	8.12965	4.18307	0.00243257	0.041974	-1.53182	up
ROBO1	-0.857331	12.1766	-4.18097	0.00244011	0.0420706	-1.535	stable
CGGBP1	-0.65985	12.6322	-4.17779	0.00245157	0.0422344	-1.53981	stable
SACS	-1.0458	12.231	-4.17575	0.00245891	0.0423273	-1.54289	down
RAVER1	2.87338	8.54435	4.17425	0.00246436	0.0423874	-1.54516	up
CCP110	-0.876091	10.0498	-4.17253	0.00247061	0.0424611	-1.54776	stable
EPHA3	-3.64189	7.79641	-4.16813	0.00248664	0.0426702	-1.55441	down
TMC1	-1.5634	5.11708	-4.16811	0.00248671	0.0426702	-1.55444	down
PPAPDC3	0.740072	10.1518	4.16612	0.00249402	0.0427281	-1.55746	stable
TSC22D1-AS1	-0.910495	7.5144	-4.16576	0.00249535	0.0427281	-1.558	stable
LOC728690	1.96491	5.24184	4.16558	0.00249601	0.0427281	-1.55828	up
ACAP2	-0.714935	12.3081	-4.16166	0.00251048	0.042861	-1.56422	stable
EFR3A	-0.814448	13.7133	-4.16047	0.00251487	0.042861	-1.56601	stable
KCNQ1DN	2.26179	5.30144	4.16041	0.0025151	0.042861	-1.56611	up
PAWR	-1.0225	13.2782	-4.16027	0.00251561	0.042861	-1.56631	down
NCKAP1	-1.14913	14.1099	-4.16018	0.00251594	0.042861	-1.56645	down
DDA1	1.81803	10.3353	4.15999	0.00251666	0.042861	-1.56675	up
TTC14	-0.924718	10.953	-4.15973	0.00251763	0.042861	-1.56714	stable
MYPOP	1.06162	9.92539	4.15868	0.00252154	0.0428847	-1.56873	up
BC062753	-0.968941	11.5972	-4.15809	0.00252373	0.0428847	-1.56963	stable
BREA2	1.73608	6.39506	4.15775	0.00252496	0.0428847	-1.57013	up
TK2	-1.16429	11.1446	-4.15666	0.00252904	0.0429204	-1.57179	down
UBALD1	1.77554	8.62742	4.15522	0.00253442	0.0429444	-1.57397	up
NAPRT	1.31812	8.90057	4.15522	0.00253442	0.0429444	-1.57397	up
RNF219	-0.836167	9.99744	-4.15247	0.00254469	0.0430652	-1.57813	stable
NIN	-0.727264	11.1868	-4.15225	0.00254553	0.0430652	-1.57846	stable
TIRAP	1.12498	8.91127	4.14881	0.00255849	0.0432506	-1.58368	up
CHST7	0.732925	9.84495	4.14778	0.00256239	0.0432664	-1.58525	stable
ZNF605	-1.16776	9.49227	-4.14658	0.00256691	0.0432664	-1.58706	down
VGLL3	-0.827405	14.3281	-4.14649	0.00256724	0.0432664	-1.58719	stable
RP1-155D22.2	1.35279	7.82458	4.14642	0.00256752	0.0432664	-1.5873	up
SYPL1	0.836593	12.5055	4.14592	0.00256941	0.0432664	-1.58806	stable
RNPC3	-1.03634	9.60388	-4.14462	0.00257434	0.0433157	-1.59003	down
ANKRD12	-1.48359	10.2145	-4.14291	0.00258087	0.0433918	-1.59263	down
TTPAL	-0.96658	9.9152	-4.14115	0.00258757	0.0434329	-1.5953	stable
ZNF512B	-0.725609	10.4419	-4.14072	0.00258921	0.0434329	-1.59595	stable
ABHD4	0.929926	11.8994	4.1406	0.00258966	0.0434329	-1.59613	stable
SPPL3	-0.834207	11.166	-4.14017	0.00259133	0.0434329	-1.59679	stable
ANGEL1	0.85286	9.88834	4.1382	0.00259888	0.0435257	-1.59978	stable
TAF2	-0.935062	11.6973	-4.13272	0.00262001	0.0438456	-1.60809	stable
BEGAIN	-1.65726	6.8362	-4.12729	0.00264109	0.0441643	-1.61633	down
ZNF345	-2.47968	7.35098	-4.12406	0.00265374	0.0443416	-1.62124	down
PARP3	1.08378	9.82983	4.12304	0.00265774	0.0443675	-1.62279	up
SNRNP70	0.732122	11.7387	4.12263	0.00265938	0.0443675	-1.62342	stable
MGA	-1.29844	9.29486	-4.12105	0.00266557	0.0444365	-1.62581	down
ZNF428	-1.33229	9.12183	-4.11869	0.00267493	0.0445582	-1.62941	down
PLXDC2	-1.19266	9.88952	-4.1167	0.00268279	0.0446371	-1.63242	down
CENPC	-0.814358	9.39994	-4.11645	0.00268379	0.0446371	-1.6328	stable
TBC1D24	-1.27402	9.94018	-4.11375	0.00269453	0.0447813	-1.63691	down
PCDH8	2.81961	5.15353	4.11233	0.00270022	0.0448295	-1.63907	up
TRMT6	-0.802437	9.99404	-4.11199	0.00270157	0.0448295	-1.63959	stable
TMEM158	1.33764	11.7033	4.109	0.00271357	0.0449942	-1.64414	up
ATL3	-0.811682	13.7013	-4.10763	0.00271908	0.0450509	-1.64622	stable
LRRC57	-0.707808	10.4276	-4.10442	0.00273205	0.0452204	-1.65111	stable
ZNF776	-1.10997	10.2991	-4.10406	0.00273348	0.0452204	-1.65165	down
CCDC50	-0.724901	12.5716	-4.10252	0.00273971	0.0452258	-1.65399	stable
AXL	-1.30537	13.898	-4.10215	0.00274122	0.0452258	-1.65455	down
LYNX1	1.17079	10.0975	4.10177	0.00274278	0.0452258	-1.65514	up
CEP68	-0.686367	10.8053	-4.10148	0.00274395	0.0452258	-1.65557	stable
BLOC1S6	-0.749022	13.2473	-4.10103	0.00274579	0.0452258	-1.65626	stable
UHRF1BP1L	-0.71727	10.7697	-4.1009	0.00274633	0.0452258	-1.65647	stable
LINC00888	-0.923362	9.53418	-4.10012	0.00274949	0.0452433	-1.65765	stable
ACN9	-1.33613	9.31342	-4.09894	0.0027543	0.0452822	-1.65944	down
CPSF3L	0.791145	10.7708	4.09793	0.00275845	0.0452822	-1.66099	stable
NDUFA7	-0.845099	11.1227	-4.09788	0.00275863	0.0452822	-1.66106	stable
RAB3GAP1	-0.742588	13.4121	-4.09749	0.00276021	0.0452822	-1.66164	stable
SLC44A1	-1.40323	11.9728	-4.09614	0.00276577	0.045322	-1.66371	down
RP11-350F4.2	-0.761019	9.92152	-4.09588	0.00276683	0.045322	-1.6641	stable
TAS2R14	-1.41449	8.15319	-4.09454	0.00277235	0.0453781	-1.66615	down
WDR11	-0.789593	12.1027	-4.09339	0.00277707	0.0453821	-1.6679	stable
ZNF837	2.02762	7.24793	4.09311	0.00277824	0.0453821	-1.66833	up
B3GNT8	-2.11103	5.97722	-4.09295	0.00277888	0.0453821	-1.66857	down
PHACTR2	-1.21592	12.3479	-4.09239	0.00278121	0.0453858	-1.66942	down
RNF24	-1.14797	10.3058	-4.08932	0.00279387	0.0454851	-1.67409	down
MID1IP1	0.9948	11.1651	4.08906	0.00279494	0.0454851	-1.67449	stable
POLR2B	-0.672542	13.3017	-4.08901	0.00279519	0.0454851	-1.67458	stable
ZER1	1.84287	8.96686	4.08888	0.00279569	0.0454851	-1.67476	up
SKAP2	-0.962859	11.1395	-4.08705	0.0028033	0.0455747	-1.67755	stable
CDKN1A	1.33184	14.8782	4.08562	0.00280928	0.0456377	-1.67974	up
TSC22D4	1.28367	8.80259	4.0842	0.00281521	0.0456997	-1.68191	up
HCG11	-2.06161	8.15967	-4.08264	0.00282173	0.0457347	-1.68428	down
EIF5	-0.86639	13.7027	-4.08201	0.00282436	0.0457347	-1.68524	stable
CMC1	-1.07686	11.3918	-4.08176	0.0028254	0.0457347	-1.68562	down
R3HDM4	0.766854	12.1253	4.08166	0.00282581	0.0457347	-1.68577	stable
BOLA2	-1.72012	7.46427	-4.08094	0.00282884	0.0457494	-1.68686	down
ETAA1	-0.80106	9.67453	-4.07928	0.00283582	0.0457989	-1.68939	stable
DCLK1	-2.40613	9.7193	-4.07891	0.0028374	0.0457989	-1.68997	down
HSPB7	2.0973	12.8903	4.07829	0.00284	0.0457989	-1.69091	up
ARHGEF11	1.36959	8.74063	4.07821	0.00284036	0.0457989	-1.69104	up
SREK1	-0.69311	11.9848	-4.07698	0.00284554	0.045821	-1.69291	stable
FNDC7	1.77955	5.97097	4.07688	0.00284596	0.045821	-1.69306	up
RP11-119F7.5	-2.68655	6.80786	-4.07472	0.00285509	0.0459339	-1.69635	down
ZFR	-0.74501	13.3514	-4.07291	0.0028628	0.0460237	-1.69912	stable
DIP2A	-0.982015	10.3111	-4.07179	0.00286756	0.0460661	-1.70083	stable
BPNT1	-0.985225	9.71127	-4.07003	0.00287507	0.0461524	-1.70351	stable
MAP7D1	0.943	12.5376	4.06936	0.00287797	0.0461647	-1.70454	stable
MAN2C1	0.797138	9.69627	4.06763	0.00288538	0.0462226	-1.70718	stable
ONECUT3	1.1855	7.54941	4.06727	0.00288689	0.0462226	-1.70772	up
LMO1	1.3235	7.33655	4.06702	0.00288798	0.0462226	-1.70811	up
SMARCA1	-0.775941	12.0856	-4.065	0.00289665	0.0462724	-1.71119	stable
RP11-403P17.3	1.60257	10.5025	4.06476	0.00289772	0.0462724	-1.71157	up
KIDINS220	-0.99105	12.1274	-4.06435	0.00289945	0.0462724	-1.71218	stable
INO80B	1.38754	9.20626	4.06431	0.00289964	0.0462724	-1.71225	up
ARHGAP22	1.38796	11.346	4.06236	0.00290807	0.0463231	-1.71523	up
ARL10	-1.01061	10.9885	-4.06228	0.00290841	0.0463231	-1.71535	down
ZBTB32	2.31571	5.36913	4.06209	0.00290923	0.0463231	-1.71564	up
WFS1	0.788322	10.9039	4.06117	0.00291321	0.0463524	-1.71704	stable
REC8	1.30806	8.55271	4.05592	0.00293606	0.0466816	-1.72506	up
RNF19A	-0.679462	11.2523	-4.05502	0.00294	0.04669	-1.72644	stable
PANK3	-0.849959	12.0982	-4.05476	0.00294115	0.04669	-1.72684	stable
C15orf40	-1.13989	10.3306	-4.05399	0.0029445	0.04669	-1.72801	down
LINC01213	-2.50576	5.00511	-4.05335	0.00294732	0.04669	-1.72899	down
SPATC1L	1.13403	10.0121	4.05334	0.00294737	0.04669	-1.72901	up
MAGT1	-0.907049	12.489	-4.04999	0.00296209	0.0468273	-1.73412	stable
SESTD1	-0.665	11.8242	-4.04913	0.0029659	0.0468273	-1.73544	stable
AAED1	-0.917373	10.578	-4.0491	0.00296603	0.0468273	-1.73549	stable
ZDHHC21	-1.56106	8.47539	-4.04908	0.0029661	0.0468273	-1.73551	down
KDM2A	-0.907351	11.7481	-4.04863	0.00296809	0.0468273	-1.7362	stable
NEMF	-0.739514	11.4086	-4.04816	0.0029702	0.0468273	-1.73693	stable
RP11-171I2.1	2.63446	3.40276	4.04794	0.00297117	0.0468273	-1.73727	up
MORC3	-0.960159	11.1518	-4.04323	0.00299206	0.0471222	-1.74446	stable
TASP1	-1.35636	9.11732	-4.04272	0.00299436	0.0471224	-1.74525	down
ZNF217	-0.873418	11.9963	-4.04226	0.00299642	0.0471224	-1.74595	stable
SNX11	0.889164	10.3193	4.04144	0.00300006	0.0471454	-1.7472	stable
CHD7	1.29947	8.74806	4.0407	0.00300339	0.0471635	-1.74834	up
RP11-488L18.10	-1.38931	8.92083	-4.04009	0.00300611	0.047172	-1.74927	down
TP53TG5	-1.8095	6.59673	-4.03724	0.00301891	0.0473384	-1.75363	down
COX16	-0.824308	12.7816	-4.03593	0.00302482	0.0473968	-1.75564	stable
SMYD5	0.977833	8.83924	4.03534	0.00302749	0.0474044	-1.75654	stable
BAALCOS	2.6829	5.70033	4.03364	0.00303514	0.047453	-1.75913	up
EVI5L	0.976169	8.98651	4.03328	0.00303678	0.047453	-1.75969	stable
ST8SIA3	2.09034	6.58947	4.03289	0.00303855	0.047453	-1.76029	up
HEATR1	-1.15674	10.7126	-4.03271	0.00303936	0.047453	-1.76056	down
TMEM182	-0.873526	8.3046	-4.03126	0.00304596	0.0475218	-1.76279	stable
SC5D	-0.766053	11.6551	-4.02728	0.0030641	0.0477605	-1.76888	stable
ZC3H18	0.670648	9.90187	4.02644	0.00306796	0.0477605	-1.77017	stable
VEZF1	0.796182	11.6109	4.02633	0.00306843	0.0477605	-1.77033	stable
TTC26	-0.908517	8.42366	-4.02521	0.00307357	0.0477605	-1.77205	stable
IFT80	-0.72302	12.0232	-4.02487	0.00307514	0.0477605	-1.77257	stable
CDSN	1.52762	5.09594	4.02482	0.00307539	0.0477605	-1.77266	up
RUFY3	-1.43836	10.2598	-4.02453	0.0030767	0.0477605	-1.77309	down
RUSC1-AS1	-1.4775	8.50199	-4.02306	0.00308345	0.0478311	-1.77534	down
MAP6D1	-1.00306	8.38802	-4.02126	0.00309176	0.0479257	-1.77811	down
CABP7	2.58322	4.93262	4.01872	0.0031035	0.0480731	-1.78199	up
PCDH7	1.78677	7.28654	4.018	0.00310686	0.0480909	-1.78311	up
QKI	-0.764968	13.6643	-4.01456	0.00312287	0.0482784	-1.78838	stable
RP4-612B15.3	-2.14755	6.66989	-4.01444	0.00312344	0.0482784	-1.78856	down
GPI	1.277	13.3081	4.01388	0.00312602	0.0482839	-1.78941	up
PA2G4	0.744401	11.6657	4.0119	0.0031353	0.0483926	-1.79245	stable
ZFX	-1.15233	10.7963	-4.01134	0.00313791	0.0483985	-1.79331	down
PRPF40A	-0.691426	13.0571	-4.00904	0.00314872	0.0485161	-1.79684	stable
TSPYL2	0.938511	10.5604	4.00877	0.00315002	0.0485161	-1.79726	stable
PHLDA3	1.0684	11.532	4.00761	0.00315545	0.0485336	-1.79903	up
HIGD1B	-1.70234	5.1195	-4.00757	0.00315564	0.0485336	-1.79909	down
AP1M1	0.829985	11.7275	4.00656	0.00316042	0.0485558	-1.80064	stable
USP1	-0.732546	12.2605	-4.00632	0.00316156	0.0485558	-1.80102	stable
CRTC1	1.64597	8.68698	4.00407	0.00317222	0.0486418	-1.80447	up
MAFG	-0.92021	10.4708	-4.00388	0.00317312	0.0486418	-1.80476	stable
CDC42SE2	-0.680729	11.3497	-4.00372	0.0031739	0.0486418	-1.80501	stable
OAF	2.31067	9.54687	4.00254	0.0031795	0.0486931	-1.80682	up
RAB11FIP5	0.681723	11.5206	3.99999	0.00319163	0.0488443	-1.81073	stable
PSMD5	-0.649887	11.392	-3.99877	0.00319746	0.048868	-1.8126	stable
USP7	-0.837632	11.7345	-3.9982	0.00320021	0.048868	-1.81348	stable
L3MBTL3	-1.14288	8.77926	-3.9976	0.00320307	0.048868	-1.8144	down
MCM9	-1.17308	8.52714	-3.99743	0.00320387	0.048868	-1.81466	down
COG7	0.711847	9.66635	3.99731	0.00320446	0.048868	-1.81485	stable
SEPHS1	-0.70723	10.7403	-3.993	0.0032252	0.0491497	-1.82147	stable
INF2	1.08396	10.4372	3.99228	0.00322869	0.0491682	-1.82257	up
TOR1AIP2	-1.36304	11.1207	-3.99133	0.00323327	0.0492035	-1.82403	down
PTPRA	0.72756	10.38	3.99026	0.00323847	0.0492068	-1.82568	stable
CDH15	2.7089	6.75719	3.98991	0.00324018	0.0492068	-1.82622	up
DEFB123	2.52094	5.34267	3.98988	0.00324031	0.0492068	-1.82626	up
RAB33B	-0.843172	10.0747	-3.98644	0.00325704	0.0493501	-1.83154	stable
ATP9B	-1.32341	10.0061	-3.98589	0.00325973	0.0493501	-1.83239	down
TMEM14A	-0.760169	12.2893	-3.98556	0.00326133	0.0493501	-1.83289	stable
INTS1	0.90966	10.8109	3.98545	0.00326187	0.0493501	-1.83306	stable
RELL1	-0.840057	12.2887	-3.9852	0.00326309	0.0493501	-1.83345	stable
TRPM2-AS	1.81481	5.36685	3.98514	0.00326342	0.0493501	-1.83355	up
ZNF594	-1.40966	7.53258	-3.98289	0.00327442	0.049482	-1.837	down
TRIM59	-1.08519	10.7339	-3.98158	0.00328085	0.0494933	-1.83901	down
LAT2	1.83621	6.56046	3.98134	0.00328203	0.0494933	-1.83938	up
LOC285191	1.33219	7.03257	3.98134	0.00328203	0.0494933	-1.83938	up
HOXD9	1.53741	6.63797	3.98086	0.00328439	0.0494944	-1.84012	up
STAG1	-1.35222	10.3063	-3.97866	0.00329525	0.0495776	-1.84351	down
LRRC8D	-0.694314	11.1125	-3.97843	0.00329637	0.0495776	-1.84386	stable
EIF2AK3	-0.933716	10.8819	-3.97835	0.00329678	0.0495776	-1.84398	stable
BYSL	1.06151	10.3432	3.97659	0.00330549	0.049625	-1.84669	up
ERMP1	-0.920825	9.37229	-3.97654	0.00330574	0.049625	-1.84677	stable
LOC100422781	-2.38169	6.73689	-3.97632	0.0033068	0.049625	-1.8471	down
PPP3CB-AS1	-0.98792	7.96218	-3.97585	0.00330915	0.0496258	-1.84783	stable
ZNF780B	-1.09047	7.16329	-3.97495	0.00331365	0.0496361	-1.84922	down
FAM199X	-0.676022	10.8428	-3.97463	0.00331524	0.0496361	-1.84971	stable
PNPLA7	-2.16406	4.5868	-3.97433	0.00331671	0.0496361	-1.85017	down
VPS36	-0.977446	10.6638	-3.973	0.00332333	0.0496797	-1.85221	stable
NUP210	1.0358	7.13475	3.97282	0.00332422	0.0496797	-1.85249	up
IQCA1	-2.71608	6.73856	-3.96966	0.00334004	0.0498818	-1.85736	down
PRKAR1B	1.71051	8.43035	3.96715	0.00335263	0.0500353	-1.86122	stable
GM2A	0.676863	11.5742	3.9624	0.00337664	0.0503589	-1.86854	stable
C10orf95	1.89342	5.11668	3.95729	0.00340264	0.050633	-1.8764	stable
PLCD1	1.4072	10.6031	3.95724	0.00340288	0.050633	-1.87647	stable
SLC22A18	0.829769	10.651	3.95721	0.00340303	0.050633	-1.87652	stable
RELB	1.01864	9.85595	3.95695	0.00340437	0.050633	-1.87692	stable
LINC00092	2.01347	8.03398	3.95589	0.00340982	0.0506786	-1.87857	stable
ZNF326	-1.9392	9.84911	-3.95544	0.00341212	0.0506786	-1.87926	stable
CD84	2.22618	6.79478	3.95402	0.00341937	0.0507515	-1.88143	stable
NHP2L1	0.769696	11.25	3.95292	0.00342503	0.050781	-1.88313	stable
TEP1	-0.820558	9.98017	-3.95273	0.00342605	0.050781	-1.88343	stable
JUND	0.744269	13.8583	3.95167	0.00343148	0.0508267	-1.88506	stable
LMF1	1.37538	9.6918	3.95056	0.00343722	0.0508654	-1.88677	stable
PROSER2	-1.0165	9.41089	-3.95026	0.00343879	0.0508654	-1.88724	stable
CTD-2083E4.4	-1.91511	5.3135	-3.94753	0.00345291	0.0510394	-1.89144	stable
LINC00657	-0.684769	14.626	-3.94599	0.00346089	0.0510614	-1.89381	stable
C11orf84	0.713127	9.01428	3.94579	0.00346196	0.0510614	-1.89413	stable
LOC101930421	2.18368	5.42757	3.94546	0.00346366	0.0510614	-1.89463	stable
STIM1	1.00865	9.85785	3.94543	0.00346383	0.0510614	-1.89468	stable
SMAD2	-1.06173	11.5309	-3.94003	0.0034921	0.0514431	-1.90302	stable
LYRM7	-1.42017	10.5935	-3.93868	0.00349916	0.0515121	-1.90509	stable
TOP1MT	-1.38667	8.6536	-3.93775	0.00350407	0.0515493	-1.90653	stable
RP11-846E15.2	-1.46305	8.68279	-3.93646	0.00351086	0.0515795	-1.90851	stable
LOC100505716	1.55658	5.87453	3.93646	0.00351088	0.0515795	-1.90852	stable
MGC70870	-1.05962	8.61451	-3.93491	0.0035191	0.0516651	-1.91091	stable
GTPBP2	0.896018	10.7335	3.9337	0.00352552	0.0517243	-1.91278	stable
C8orf48	-1.34792	8.4485	-3.93239	0.00353249	0.0517915	-1.91481	stable
B3GNT6	1.88814	5.76673	3.93187	0.00353523	0.0517966	-1.9156	stable
TMX3	-0.673578	12.6115	-3.93057	0.00354214	0.0518628	-1.91761	stable
ZNF587B	-1.11158	9.22767	-3.9298	0.00354625	0.0518879	-1.91879	stable
HIC1	0.832929	9.31319	3.92906	0.0035502	0.0519106	-1.91994	stable
ELP2	0.813724	12.101	3.92736	0.00355931	0.0520087	-1.92256	stable
FLRT3	-1.21018	8.81828	-3.9252	0.00357092	0.0521431	-1.9259	stable
TRAF3IP3	1.19714	6.2608	3.9235	0.00358006	0.0522414	-1.92852	stable
SLCO1A2	2.5045	5.4336	3.92288	0.00358345	0.0522556	-1.92949	stable
UEVLD	-0.862216	10.8098	-3.92234	0.00358633	0.0522624	-1.93032	stable
TSSK1B	2.68563	5.07162	3.92073	0.00359507	0.0523275	-1.93281	stable
SOS2	-0.786412	11.1277	-3.92038	0.00359697	0.0523275	-1.93335	stable
RP1-39G22.7	-0.952908	9.27589	-3.92008	0.00359857	0.0523275	-1.93381	stable
LOC100287290	-1.44534	6.08047	-3.91943	0.00360212	0.0523275	-1.93482	stable
PIK3R1	-1.06186	10.536	-3.91915	0.00360365	0.0523275	-1.93526	stable
TMEM69	-0.670687	11.3971	-3.91879	0.0036056	0.0523275	-1.93581	stable
LRRC40	-0.640439	12.0574	-3.918	0.00360991	0.0523275	-1.93704	stable
TOB1-AS1	1.84023	6.76337	3.91773	0.00361133	0.0523275	-1.93744	stable
NELFB	0.740301	11.2225	3.91751	0.00361254	0.0523275	-1.93778	stable
MED10	-0.680065	11.0332	-3.91517	0.00362533	0.0524453	-1.94141	stable
HMGN5	-1.36942	8.09976	-3.91513	0.00362552	0.0524453	-1.94146	stable
TRAF3	-0.762031	10.9015	-3.9145	0.00362898	0.0524603	-1.94244	stable
LOC101928921	2.84862	5.95137	3.91124	0.00364685	0.0526834	-1.94747	stable
ST7-AS1	-1.54339	7.07014	-3.91001	0.00365363	0.0527462	-1.94938	stable
ACADM	-0.744419	11.7954	-3.90949	0.00365651	0.0527526	-1.95018	stable
UBR1	-0.88642	11.5974	-3.90755	0.00366722	0.0528367	-1.95318	stable
SAMD12	1.29732	7.41922	3.90696	0.0036705	0.0528367	-1.9541	stable
SMPDL3A	-0.892327	10.1658	-3.9067	0.00367195	0.0528367	-1.9545	stable
CCNT2	-0.787397	10.4404	-3.90626	0.0036744	0.0528367	-1.95519	stable
XPO7	0.836913	11.4331	3.90588	0.0036765	0.0528367	-1.95577	stable
DKFZP434A062	2.11346	6.67426	3.90533	0.00367955	0.0528367	-1.95662	stable
SESN2	1.32965	10.8062	3.90523	0.00368009	0.0528367	-1.95677	stable
CYB5B	-0.977257	10.7867	-3.90451	0.0036841	0.0528367	-1.95789	stable
GRAMD1A	1.16855	11.0597	3.90405	0.00368662	0.0528367	-1.95859	stable
C6orf211	-0.761193	12.2241	-3.90386	0.00368772	0.0528367	-1.95889	stable
LDLR	-1.5527	9.87497	-3.9036	0.00368917	0.0528367	-1.9593	stable
PRDM12	1.12333	5.32567	3.8991	0.00371433	0.0531618	-1.96627	stable
AL109706	3.25514	5.02188	3.89775	0.0037219	0.0532223	-1.96835	stable
DTD2	-1.06135	10.8884	-3.89734	0.0037242	0.0532223	-1.96898	stable
TUSC7	1.41126	6.63465	3.89703	0.00372593	0.0532223	-1.96946	stable
B3GALT2	-1.70831	7.94303	-3.89644	0.00372926	0.0532348	-1.97038	stable
PROX2	2.55373	5.21218	3.89597	0.00373192	0.0532377	-1.97111	stable
RUSC1	0.691901	11.119	3.89456	0.00373984	0.0532814	-1.97328	stable
GRPR	1.51487	7.5807	3.89393	0.00374344	0.0532814	-1.97426	stable
E2F1	1.26307	8.11943	3.89361	0.00374523	0.0532814	-1.97476	stable
CCDC8	-1.0055	10.2685	-3.89312	0.00374798	0.0532814	-1.97551	stable
BEST1	3.24731	7.3554	3.89272	0.00375029	0.0532814	-1.97614	stable
TSC22D2	-0.624955	12.4072	-3.89251	0.00375147	0.0532814	-1.97646	stable
CCDC84	-0.991775	9.60379	-3.89201	0.00375428	0.0532814	-1.97723	stable
LYG2	2.65507	5.2536	3.89194	0.00375467	0.0532814	-1.97734	stable
ZNF701	-1.02248	8.2638	-3.88919	0.00377034	0.053428	-1.9816	stable
NUDT3	-0.865641	10.8366	-3.88885	0.00377226	0.053428	-1.98213	stable
CDC73	-0.851098	10.8614	-3.8881	0.00377653	0.053428	-1.98328	stable
WASF1	-0.975671	11.4354	-3.88781	0.00377822	0.053428	-1.98374	stable
ALYREF	-1.40364	11.4147	-3.88738	0.00378064	0.053428	-1.9844	stable
MYO5A	-1.74233	10.4839	-3.88728	0.0037812	0.053428	-1.98455	stable
MEIS2	-0.745005	11.6002	-3.88686	0.00378365	0.053428	-1.98522	stable
NYNRIN	1.59326	9.14403	3.88667	0.00378474	0.053428	-1.98551	stable
RASAL2	0.789249	11.5871	3.88616	0.00378767	0.0534345	-1.9863	stable
SLC30A4	-0.863986	11.0794	-3.88497	0.00379448	0.0534957	-1.98814	stable
TP53I3	-2.08449	10.9899	-3.88422	0.00379878	0.0535215	-1.9893	stable
NRBP1	0.720065	10.8914	3.88293	0.00380619	0.0535911	-1.9913	stable
TGS1	-0.783275	10.2385	-3.88249	0.00380871	0.0535918	-1.99198	stable
CACNA1I	1.79438	6.29666	3.88175	0.00381296	0.0535951	-1.99312	stable
CRMP1	1.34771	6.60462	3.88158	0.00381399	0.0535951	-1.9934	stable
RALGAPA1	-0.945601	10.2183	-3.88116	0.00381638	0.0535951	-1.99404	stable
BCL7B	0.769832	10.8174	3.88045	0.0038205	0.0536183	-1.99515	stable
FGFR1OP2	-0.827862	11.2956	-3.87926	0.00382737	0.0536285	-1.99699	stable
MIS12	-0.989705	10.3224	-3.879	0.00382891	0.0536285	-1.9974	stable
TMEM231	-0.885757	10.2704	-3.87844	0.00383212	0.0536285	-1.99826	stable
STK39	-0.649104	11.8036	-3.87835	0.00383262	0.0536285	-1.99839	stable
SGMS1	-0.758964	10.9402	-3.87782	0.00383572	0.0536285	-1.99922	stable
RANBP9	-0.6817	13.8267	-3.87776	0.00383609	0.0536285	-1.99932	stable
SIRPB2	-1.98818	4.27569	-3.87647	0.00384354	0.0536979	-2.00131	stable
IPO5	0.775232	12.7745	3.87521	0.00385087	0.0537657	-2.00326	stable
MDM2	-0.840031	12.0947	-3.87314	0.00386297	0.0538949	-2.00647	stable
IMPACT	-0.771042	10.9729	-3.87278	0.0038651	0.0538949	-2.00704	stable
PPIG	-0.918599	12.0289	-3.8721	0.00386909	0.0539158	-2.0081	stable
BRPF3	-0.809744	9.67635	-3.87037	0.00387919	0.0539536	-2.01077	stable
CSGALNACT2	-0.821729	12.5255	-3.87032	0.00387949	0.0539536	-2.01085	stable
SUPT5H	0.652228	11.1732	3.87	0.00388137	0.0539536	-2.01134	stable
DAP	0.961747	12.5359	3.86993	0.00388177	0.0539536	-2.01145	stable
FAM153A	1.51745	7.73519	3.86797	0.00389335	0.0540798	-2.0145	stable
THY1	1.04568	13.6736	3.867	0.00389908	0.0541247	-2.01601	stable
RELA	0.915138	12.1374	3.86498	0.003911	0.0542555	-2.01914	stable
BC045779	2.66408	5.22919	3.86375	0.00391832	0.054306	-2.02105	stable
MFGE8	1.76251	13.5516	3.86352	0.00391967	0.054306	-2.0214	stable
TET3	-1.5974	9.39615	-3.86195	0.003929	0.0544006	-2.02384	stable
DNAH3	0.832773	9.89142	3.86052	0.00393751	0.0544658	-2.02606	stable
RP1-151F17.2	-1.17021	8.27659	-3.86032	0.00393874	0.0544658	-2.02637	stable
PECR	-1.12032	9.22857	-3.85978	0.00394192	0.0544691	-2.0272	stable
KPNB1	-0.750487	14.0427	-3.85943	0.00394401	0.0544691	-2.02775	stable
ARGLU1	-0.719936	12.0705	-3.85756	0.00395521	0.0545585	-2.03065	stable
TTC37	-0.628349	13.1143	-3.85729	0.00395687	0.0545585	-2.03108	stable
EIF4B	1.32143	13.0834	3.85699	0.00395865	0.0545585	-2.03154	stable
AHCYL1	0.627966	14.4273	3.85667	0.00396056	0.0545585	-2.03203	stable
UNC79	1.71132	5.21318	3.85511	0.00396992	0.054576	-2.03445	stable
F2R	-2.3743	10.4463	-3.855	0.00397063	0.054576	-2.03463	stable
ACIN1	0.711681	10.1366	3.85492	0.00397111	0.054576	-2.03476	stable
LINC01088	1.71479	6.2777	3.85444	0.00397397	0.054576	-2.0355	stable
C9orf41	-0.790136	10.9114	-3.85371	0.00397837	0.054576	-2.03663	stable
PHLDB3	1.48527	9.4144	3.85343	0.00398006	0.054576	-2.03707	stable
LOC101927543	1.40355	7.30107	3.85314	0.00398185	0.054576	-2.03753	stable
TMEM128	-0.722665	12.0283	-3.85311	0.00398199	0.054576	-2.03756	stable
ALDH3B1	1.31127	10.6249	3.85187	0.00398951	0.0546104	-2.03949	stable
LRRC73	0.700791	8.32867	3.85186	0.00398955	0.0546104	-2.0395	stable
C11orf94	1.98043	6.32536	3.8509	0.00399535	0.0546239	-2.04099	stable
FBXO15	-2.22261	6.7166	-3.85087	0.00399558	0.0546239	-2.04105	stable
MLLT10	-0.822568	10.5833	-3.84916	0.00400593	0.0547309	-2.0437	stable
ZNF585B	-0.866991	10.1739	-3.84697	0.00401923	0.054878	-2.0471	stable
NGF	1.59412	10.5153	3.84588	0.00402593	0.0549349	-2.0488	stable
RBM12B	-0.894575	9.13421	-3.84455	0.00403404	0.0550107	-2.05086	stable
GMFB	-0.868908	12.8149	-3.84308	0.00404305	0.0550667	-2.05315	stable
IBSP	2.54369	13.067	3.84305	0.00404323	0.0550667	-2.05319	stable
TUFM	0.843832	12.7148	3.84183	0.00405075	0.0551345	-2.0551	stable
LOC100506639	-2.70389	6.30581	-3.84089	0.00405654	0.0551786	-2.05656	stable
MBNL2	-0.820926	12.2699	-3.83973	0.00406368	0.055241	-2.05836	stable
ZNF268	-1.59387	9.33396	-3.838	0.00407437	0.0553516	-2.06105	stable
ZNF397	-1.06703	9.69842	-3.83663	0.00408282	0.0554316	-2.06317	stable
SNX4	-0.663849	11.3779	-3.83564	0.00408899	0.0554806	-2.06472	stable
UBE2B	-0.674024	13.1741	-3.83081	0.00411909	0.0558221	-2.07223	stable
NFKBIB	1.20926	8.769	3.83077	0.00411931	0.0558221	-2.07229	stable
ZNF45	-0.683132	9.93069	-3.82721	0.00414169	0.0560582	-2.07783	stable
C12orf66	-0.97057	8.99217	-3.82716	0.00414201	0.0560582	-2.07791	stable
PEBP4	1.40908	7.00495	3.82676	0.0041445	0.0560582	-2.07853	stable
ATF1	-0.950711	11.6089	-3.82598	0.00414941	0.0560896	-2.07974	stable
TBC1D21	-0.940849	7.03312	-3.82502	0.00415551	0.0561304	-2.08125	stable
PI4K2A	0.684333	11.5181	3.82459	0.00415818	0.0561304	-2.0819	stable
DZIP3	-0.79254	9.9386	-3.82427	0.00416021	0.0561304	-2.0824	stable
DDX11	0.967149	9.26751	3.82308	0.00416778	0.0561976	-2.08427	stable
LOC100506113	0.848813	7.30091	3.82151	0.00417772	0.0562618	-2.0867	stable
PIRT	2.34588	6.66844	3.82147	0.00417799	0.0562618	-2.08677	stable
UTRN	-0.720807	11.8335	-3.82035	0.00418507	0.0562618	-2.0885	stable
LOC101927346	1.934	5.02464	3.82019	0.00418615	0.0562618	-2.08877	stable
SMO	0.982217	8.64624	3.81992	0.00418782	0.0562618	-2.08918	stable
SLC7A11	-1.62132	11.8367	-3.81987	0.00418814	0.0562618	-2.08925	stable
RP11-473I1.9	-1.15032	10.5168	-3.81915	0.00419275	0.0562776	-2.09038	stable
NUMBL	-0.949422	11.4888	-3.81885	0.00419464	0.0562776	-2.09084	stable
CTBP2	-0.744039	12.63	-3.8182	0.0041988	0.0562776	-2.09186	stable
MAGED2	0.809789	12.5007	3.81782	0.00420123	0.0562776	-2.09245	stable
NAB2	1.34489	10.4034	3.81662	0.00420889	0.0562776	-2.09431	stable
OR7E104P	1.6568	10.2363	3.81661	0.00420898	0.0562776	-2.09434	stable
DDOST	0.696896	14.2637	3.81656	0.00420927	0.0562776	-2.09441	stable
ZC3H12C	-0.937957	10.0245	-3.81609	0.00421228	0.0562776	-2.09514	stable
TOM1L2	0.716064	10.3023	3.81569	0.00421486	0.0562776	-2.09577	stable
LRP5	1.6109	9.9753	3.81562	0.0042153	0.0562776	-2.09587	stable
TES	-1.39376	12.6053	-3.81521	0.00421794	0.0562782	-2.09651	stable
ZNF764	-0.959972	8.805	-3.81446	0.00422274	0.0562956	-2.09768	stable
RP11-109M19.1	1.01044	7.91288	3.81417	0.00422465	0.0562956	-2.09814	stable
EPRS	-0.824692	13.3379	-3.81369	0.00422773	0.0562956	-2.09889	stable
ASIC2	-0.809894	6.42935	-3.81294	0.00423253	0.0562956	-2.10005	stable
PCGF3	-1.03117	10.9283	-3.81265	0.00423439	0.0562956	-2.1005	stable
MAP1LC3A	0.899551	11.7075	3.81258	0.00423484	0.0562956	-2.10061	stable
ACSL4	-0.975865	11.1339	-3.81191	0.00423915	0.0563183	-2.10165	stable
GIPR	2.37802	6.40562	3.80929	0.00425614	0.0565024	-2.10574	stable
DCUN1D5	-0.817989	12.9066	-3.80875	0.00425965	0.0565024	-2.10659	stable
ZNF704	-1.51026	8.75919	-3.80856	0.00426084	0.0565024	-2.10687	stable
FAM102A	1.16251	10.3155	3.80483	0.00428509	0.056758	-2.11268	stable
SGCE	0.744189	12.5641	3.80479	0.00428535	0.056758	-2.11274	stable
NIFK-AS1	-1.05814	8.49347	-3.80377	0.00429206	0.0567809	-2.11435	stable
FBXO22	0.761787	11.3173	3.80373	0.00429233	0.0567809	-2.11441	stable
WDR78	-1.86164	7.32767	-3.80315	0.00429611	0.0567963	-2.11531	stable
CHGA	3.13607	5.48109	3.80258	0.00429985	0.056811	-2.1162	stable
MIR3663HG	2.0772	4.57735	3.80185	0.0043046	0.0568167	-2.11733	stable
FLII	0.716104	11.6786	3.80171	0.00430553	0.0568167	-2.11755	stable
MRE11A	-1.0208	9.32181	-3.79885	0.00432436	0.0570304	-2.12202	stable
C20orf27	0.946542	9.30849	3.79729	0.00433464	0.0571312	-2.12445	stable
GRB7	1.09019	8.33428	3.79534	0.0043475	0.0572659	-2.12748	stable
SF3B1	-0.625918	13.8568	-3.79431	0.00435434	0.0573211	-2.12909	stable
TMEM119	1.63012	12.3174	3.79253	0.00436615	0.0573914	-2.13186	stable
LINC01304	-1.78171	5.79117	-3.79147	0.00437321	0.0573914	-2.13352	stable
DOCK7	-0.72383	12.1487	-3.79143	0.00437352	0.0573914	-2.13359	stable
TAC1	-2.68004	4.01046	-3.79121	0.004375	0.0573914	-2.13394	stable
CUL4A	-1.03855	11.5206	-3.79112	0.00437554	0.0573914	-2.13406	stable
HOXB5	0.653918	9.24734	3.79098	0.00437653	0.0573914	-2.13429	stable
LRP1	1.17977	12.4727	3.79072	0.00437823	0.0573914	-2.13469	stable
ZDHHC13	-1.86347	9.57929	-3.78882	0.00439096	0.0575103	-2.13766	stable
GABRG1	1.20528	6.30989	3.78857	0.00439261	0.0575103	-2.13805	stable
ATP2A1	1.60629	6.61497	3.78809	0.00439585	0.0575179	-2.1388	stable
TNRC18	0.652128	12.1187	3.78768	0.00439859	0.0575189	-2.13944	stable
TBC1D32	-0.836517	9.17831	-3.78513	0.00441574	0.0577085	-2.14342	stable
RABEP2	1.45795	9.39034	3.78449	0.00442003	0.0577297	-2.14442	stable
PKP2	1.8015	4.92031	3.78345	0.00442703	0.0577863	-2.14604	stable
KIAA2026	-0.910103	10.6065	-3.78239	0.00443422	0.0578452	-2.1477	stable
ZNF354B	-0.754009	7.99604	-3.77988	0.00445121	0.0580127	-2.15161	stable
CDC42EP5	1.18581	11.9411	3.77946	0.0044541	0.0580127	-2.15227	stable
OR7E19P	2.43535	5.0076	3.77927	0.00445538	0.0580127	-2.15257	stable
RFNG	0.91592	10.9084	3.77892	0.00445778	0.0580127	-2.15312	stable
PPM1D	-0.642502	10.7788	-3.77842	0.00446115	0.0580218	-2.15389	stable
GNRH2	1.96672	6.82092	3.77762	0.00446662	0.0580446	-2.15515	stable
EAF1	-0.642257	11.0901	-3.77738	0.00446827	0.0580446	-2.15552	stable
LOC101927166	-2.07607	7.64027	-3.7755	0.00448113	0.0581768	-2.15846	stable
UFM1	-0.696964	12.7174	-3.77423	0.00448982	0.0582118	-2.16045	stable
PNRC2	-0.628641	12.6892	-3.77422	0.00448984	0.0582118	-2.16045	stable
ZNF518B	-0.67731	10.737	-3.77354	0.00449449	0.0582118	-2.16151	stable
LRRC28	0.904522	9.72354	3.77349	0.00449488	0.0582118	-2.1616	stable
WASF3	-0.675368	11.8221	-3.77314	0.00449727	0.0582118	-2.16214	stable
PEX26	-0.804605	9.9645	-3.77209	0.00450449	0.0582705	-2.16379	stable
RHBDF2	1.59364	9.41022	3.77095	0.00451234	0.0583372	-2.16557	stable
YPEL3	0.915584	11.4813	3.7702	0.00451753	0.0583392	-2.16674	stable
MDM4	-0.878929	10.9583	-3.76984	0.00452	0.0583392	-2.1673	stable
THSD4	-2.36837	9.53771	-3.76975	0.00452058	0.0583392	-2.16743	stable
PRKAR2A	-0.910636	12.5431	-3.76892	0.00452636	0.0583697	-2.16874	stable
WDR43	-0.837036	10.1507	-3.76862	0.00452846	0.0583697	-2.16921	stable
ELF2	-0.721967	10.5614	-3.76824	0.00453103	0.0583697	-2.1698	stable
BRINP3	0.809258	3.16551	3.76617	0.00454542	0.0585084	-2.17304	stable
TBC1D9	-0.80464	11.7408	-3.76591	0.0045472	0.0585084	-2.17344	stable
RNF7	-0.782935	12.8523	-3.76421	0.00455901	0.0586121	-2.17609	stable
C12orf4	-1.10762	10.1831	-3.76398	0.00456068	0.0586121	-2.17647	stable
FBLL1	-0.868325	7.55957	-3.76353	0.00456377	0.0586171	-2.17716	stable
POM121C	0.627442	10.6713	3.76302	0.00456735	0.0586283	-2.17796	stable
LLGL1	-0.973506	10.3301	-3.76176	0.00457617	0.0587067	-2.17994	stable
CCND3	0.799459	11.3639	3.75885	0.00459654	0.0589251	-2.18448	stable
XRN2	1.24908	10.7593	3.7578	0.00460393	0.0589251	-2.18612	stable
SETD5	1.24366	12.774	3.75738	0.00460686	0.0589251	-2.18677	stable
LOC646903	-1.35111	7.19264	-3.75711	0.0046088	0.0589251	-2.18721	stable
ANK3	-1.10615	10.9202	-3.75664	0.00461211	0.0589251	-2.18794	stable
TRAF3IP2	0.871946	11.0744	3.75654	0.00461277	0.0589251	-2.18809	stable
POLD1	0.960662	9.57045	3.75648	0.0046132	0.0589251	-2.18818	stable
EFR3B	1.826	7.87012	3.7561	0.00461588	0.0589251	-2.18878	stable
NEK1	-0.607321	10.7677	-3.75559	0.0046195	0.0589251	-2.18958	stable
MIIP	1.26729	10.2506	3.75546	0.0046204	0.0589251	-2.18978	stable
NR2F1-AS1	-0.852797	10.1266	-3.75495	0.00462407	0.0589372	-2.19059	stable
CDH11	-0.854524	15.1539	-3.7536	0.00463362	0.0590047	-2.1927	stable
LINC00906	2.31004	5.47775	3.75202	0.00464481	0.0590047	-2.19517	stable
MTRR	-0.849506	11.1307	-3.75175	0.0046467	0.0590047	-2.19558	stable
STK38	-0.986183	12.2864	-3.75125	0.0046503	0.0590047	-2.19637	stable
TOPBP1	-0.692947	10.4564	-3.75124	0.00465032	0.0590047	-2.19638	stable
ZNF175	0.893527	9.99916	3.75084	0.00465323	0.0590047	-2.19702	stable
PPP4R1	-0.806812	12.2261	-3.74994	0.0046596	0.0590047	-2.19842	stable
ZBED8	-0.939773	8.26737	-3.74976	0.00466086	0.0590047	-2.1987	stable
EPOR	1.18804	10.5561	3.74975	0.00466095	0.0590047	-2.19871	stable
GTF2I	2.25073	8.87494	3.74973	0.00466112	0.0590047	-2.19875	stable
ROR1	-2.13418	10.5558	-3.74949	0.00466283	0.0590047	-2.19913	stable
CLASP1	-0.735043	10.9509	-3.74925	0.00466451	0.0590047	-2.19949	stable
PRELP	1.67853	9.99855	3.74885	0.00466739	0.0590047	-2.20013	stable
ITGAV	-0.736861	15.0113	-3.74883	0.00466751	0.0590047	-2.20015	stable
LIG4	-0.791866	10.1771	-3.74827	0.0046715	0.0590207	-2.20103	stable
LOC283357	-0.929907	9.75641	-3.74721	0.0046791	0.0590703	-2.20269	stable
DARS	-0.952465	13.8609	-3.74696	0.00468089	0.0590703	-2.20308	stable
GTPBP8	-0.884877	11.0992	-3.74622	0.00468621	0.059082	-2.20424	stable
ZNF431	-0.984008	7.78265	-3.74597	0.00468801	0.059082	-2.20464	stable
HSD11B1L	0.911802	8.69912	3.74569	0.00469	0.059082	-2.20507	stable
PCDHB5	-3.61262	6.40549	-3.74497	0.0046952	0.0591132	-2.2062	stable
TMCC2	0.763405	8.38821	3.74433	0.00469982	0.0591369	-2.20721	stable
LTB4R	0.964041	8.69471	3.74258	0.00471242	0.059261	-2.20995	stable
BROX	-0.704084	12.2449	-3.74035	0.0047285	0.0594287	-2.21343	stable
BC039487	-1.62777	4.78695	-3.73891	0.00473893	0.0595253	-2.21569	stable
DNAJC17	-1.13921	8.6398	-3.7371	0.00475211	0.0596563	-2.21853	stable
FGD1	0.692716	10.2423	3.7367	0.00475498	0.0596577	-2.21914	stable
WNK2	2.20772	7.84524	3.7361	0.00475939	0.0596784	-2.22009	stable
CCDC85B	0.768708	12.1315	3.73513	0.00476644	0.0597322	-2.2216	stable
ASPA	-1.97747	5.65475	-3.73256	0.00478529	0.0598815	-2.22564	stable
ANKLE2	0.893442	10.8593	3.73254	0.00478544	0.0598815	-2.22567	stable
SKIV2L	0.759421	10.4144	3.73203	0.00478918	0.0598815	-2.22647	stable
KANSL1L	-0.827809	8.70655	-3.732	0.00478942	0.0598815	-2.22652	stable
ZNF800	-0.770274	9.08297	-3.72994	0.00480449	0.0600353	-2.22973	stable
ATAT1	2.26356	8.14225	3.72918	0.0048101	0.0600708	-2.23093	stable
THAP6	-1.09613	8.89191	-3.72759	0.00482183	0.0601826	-2.23342	stable
EDNRB-AS1	2.2624	5.14628	3.7261	0.0048329	0.0602859	-2.23576	stable
MESDC2	-0.900448	11.8965	-3.72558	0.00483677	0.0602995	-2.23658	stable
MON1B	-1.11336	10.4232	-3.72405	0.00484813	0.0603945	-2.23898	stable
CHRNA2	0.688218	8.55012	3.7238	0.00484997	0.0603945	-2.23937	stable
MUM1	-0.998169	9.76752	-3.72301	0.00485588	0.0603964	-2.24061	stable
C1orf86	0.648679	10.8922	3.72299	0.00485597	0.0603964	-2.24063	stable
ZNF23	-0.769515	10.2099	-3.72247	0.00485988	0.0603964	-2.24145	stable
CABIN1	1.28914	9.77682	3.72228	0.00486127	0.0603964	-2.24175	stable
RBBP4	-0.643443	12.4008	-3.72129	0.0048687	0.060454	-2.24331	stable
GPC6	-0.994325	12.0553	-3.71828	0.00489121	0.0606986	-2.24802	stable
LOC101928963	-1.11446	7.83679	-3.71738	0.00489799	0.060748	-2.24944	stable
ATRX	-0.708244	12.0574	-3.71624	0.00490653	0.0607895	-2.25122	stable
METRN	0.892956	11.6046	3.71618	0.00490695	0.0607895	-2.25131	stable
ZNF280C	-0.98166	8.59115	-3.71357	0.00492671	0.0609993	-2.25542	stable
CDCA4	0.615318	10.5999	3.7124	0.00493556	0.0610608	-2.25725	stable
SLC22A17	1.12033	10.194	3.71196	0.00493883	0.0610608	-2.25793	stable
LRRC34	-1.57027	7.8321	-3.71179	0.00494013	0.0610608	-2.2582	stable
ACTR10	-0.651116	13.4696	-3.71122	0.00494448	0.0610796	-2.2591	stable
PMS2P1	0.758861	10.9337	3.71065	0.00494882	0.0610985	-2.26	stable
C1orf109	-1.11496	10.3309	-3.70999	0.0049538	0.0611251	-2.26102	stable
CCL24	1.41487	6.80058	3.70847	0.00496539	0.0612332	-2.26341	stable
GEN1	-1.15192	7.83771	-3.70739	0.00497366	0.0613003	-2.26511	stable
DOCK11	-1.17076	9.99088	-3.70572	0.00498641	0.0613764	-2.26773	stable
SLC5A7	-2.43509	4.62568	-3.70571	0.00498648	0.0613764	-2.26774	stable
TBC1D31	-0.797666	8.7514	-3.70515	0.0049908	0.0613764	-2.26863	stable
TM6SF1	-1.01326	7.85431	-3.7051	0.00499117	0.0613764	-2.26871	stable
SRSF11	-0.624602	14.183	-3.70454	0.00499542	0.0613938	-2.26957	stable
CYP27C1	-2.52501	7.77189	-3.70383	0.00500093	0.0614016	-2.2707	stable
PAM16	0.873621	10.0795	3.70372	0.00500173	0.0614016	-2.27086	stable
GPATCH1	-0.831445	9.20765	-3.70307	0.00500675	0.0614285	-2.27189	stable
B3GALT6	-0.651153	11.5149	-3.7016	0.00501807	0.0615324	-2.2742	stable
SMC5	-0.797903	10.9425	-3.70005	0.00503006	0.0616446	-2.27664	stable
ALG14	-1.51766	9.98105	-3.69934	0.00503553	0.0616767	-2.27775	stable
TAF1	-0.901341	10.2466	-3.69815	0.00504474	0.0617546	-2.27962	stable
RAB1B	1.04209	11.6852	3.69741	0.00505049	0.0617748	-2.28078	stable
CPPED1	0.839892	11.0849	3.6972	0.0050521	0.0617748	-2.28111	stable
ETS2	-0.984448	8.13549	-3.69585	0.00506263	0.0618687	-2.28324	stable
SNX13	-0.803965	10.9124	-3.69301	0.00508473	0.0621035	-2.28769	stable
MYBPC3	2.02955	7.72337	3.69232	0.00509015	0.0621035	-2.28877	stable
RP11-61L19.3	-1.69778	7.85041	-3.69228	0.00509045	0.0621035	-2.28883	stable
ZNF529	-0.811249	10.4466	-3.6891	0.00511541	0.0623527	-2.29383	stable
HNRNPD	-1.13159	13.0605	-3.68894	0.00511664	0.0623527	-2.29408	stable
PHF3	-0.714363	11.9941	-3.68678	0.00513373	0.062491	-2.29749	stable
SPRR1A	0.875858	8.08703	3.68657	0.00513536	0.062491	-2.29781	stable
LILRP2	2.72749	4.9811	3.68641	0.00513664	0.062491	-2.29807	stable
CPEB4	-0.800778	10.6391	-3.68582	0.00514126	0.0625121	-2.29898	stable
KIAA1731	-1.50539	8.95626	-3.68502	0.00514759	0.062554	-2.30024	stable
BC021061	1.45586	6.7355	3.68319	0.00516216	0.0626958	-2.30313	stable
RAB5C	0.747244	11.2673	3.68253	0.0051674	0.0627242	-2.30417	stable
PREPL	-0.909949	12.1245	-3.68138	0.00517649	0.0627549	-2.30596	stable
PSG11	-1.97772	6.57901	-3.68132	0.00517703	0.0627549	-2.30607	stable
MMP25	2.09982	6.68364	3.68112	0.00517862	0.0627549	-2.30638	stable
METTL10	-0.909082	10.2368	-3.6791	0.00519472	0.0629148	-2.30955	stable
GTF2E1	-0.597862	10.4338	-3.67763	0.00520651	0.063015	-2.31187	stable
KIAA1324	-0.993839	6.24322	-3.67734	0.00520881	0.063015	-2.31232	stable
PDIK1L	-0.963173	9.16739	-3.67558	0.00522295	0.0631489	-2.31509	stable
SLC7A6	-0.757804	10.6327	-3.67524	0.00522571	0.0631489	-2.31563	stable
HERC2P7	1.27746	6.6009	3.67143	0.00525641	0.0634596	-2.32161	stable
KRT10	-0.837948	13.0467	-3.67119	0.00525834	0.0634596	-2.32199	stable
DMD	-2.7672	9.93134	-3.67096	0.00526022	0.0634596	-2.32235	stable
ERBB4	2.34873	5.34454	3.67046	0.00526426	0.063473	-2.32314	stable
SRRM2	-1.29984	11.3845	-3.66845	0.00528065	0.0636331	-2.32631	stable
SEMA4D	1.00065	7.18597	3.66779	0.00528599	0.0636331	-2.32735	stable
IPO13	0.90626	10.1058	3.66775	0.00528635	0.0636331	-2.32742	stable
PHLDB1	1.41415	5.37152	3.6672	0.00529077	0.0636377	-2.32827	stable
CRIP2	1.26173	11.1642	3.66662	0.00529552	0.0636377	-2.32919	stable
LOC101927783	1.81496	4.86128	3.66636	0.00529765	0.0636377	-2.3296	stable
IFNGR2	0.692876	13.6428	3.6661	0.00529976	0.0636377	-2.33	stable
FLJ36848	-2.58183	6.41395	-3.66583	0.00530197	0.0636377	-2.33043	stable
COPZ1	0.8043	12.6727	3.66554	0.00530436	0.0636377	-2.33089	stable
PIGX	-0.858877	10.1887	-3.66445	0.00531329	0.0637094	-2.33261	stable
DKFZp779M0652	1.93258	7.03972	3.66368	0.00531958	0.0637496	-2.33382	stable
FAM103A1	-0.65646	11.8666	-3.66226	0.00533125	0.0638541	-2.33606	stable
CISD1	-0.787594	12.1278	-3.66014	0.00534868	0.0639871	-2.33939	stable
ABRACL	-0.697695	11.5567	-3.65967	0.00535252	0.0639871	-2.34012	stable
MAP3K8	-0.897022	8.91202	-3.65959	0.00535321	0.0639871	-2.34025	stable
ZBTB16	1.82663	6.24543	3.65947	0.00535418	0.0639871	-2.34044	stable
VTI1A	-2.75011	7.41997	-3.65895	0.00535846	0.064003	-2.34125	stable
MRAS	0.642121	11.6503	3.65859	0.00536144	0.0640033	-2.34182	stable
FAM60A	1.01709	11.1673	3.65794	0.00536685	0.0640326	-2.34285	stable
HOXA3	-1.21453	8.83093	-3.65512	0.00539022	0.0642387	-2.34729	stable
AF279780	2.70659	5.93388	3.65508	0.00539059	0.0642387	-2.34736	stable
RWDD3	-0.8278	10.6897	-3.65462	0.00539443	0.0642387	-2.34809	stable
NR2C2	-0.662959	11.4259	-3.65443	0.005396	0.0642387	-2.34838	stable
FBXO7	0.627555	12.6406	3.65344	0.00540422	0.0643013	-2.34994	stable
ZMYM1	-0.89615	9.3478	-3.65276	0.00540989	0.0643334	-2.35101	stable
BMPR1A	-0.791971	11.2945	-3.6489	0.00544221	0.0646823	-2.35709	stable
BLVRA	-0.68296	12.0916	-3.64771	0.00545223	0.0647374	-2.35897	stable
GOLIM4	-1.02165	12.4644	-3.64704	0.00545783	0.0647374	-2.36002	stable
EVI5	-0.820665	11.6978	-3.64657	0.00546185	0.0647374	-2.36077	stable
TMEM165	-0.773682	12.5832	-3.64628	0.00546422	0.0647374	-2.36122	stable
FRMD8	-1.11593	10.5266	-3.64592	0.00546731	0.0647374	-2.36179	stable
CDC14B	-0.716389	10.8786	-3.64569	0.00546924	0.0647374	-2.36215	stable
SIN3A	-1.11524	9.67322	-3.64562	0.0054698	0.0647374	-2.36226	stable
DAZAP1	-0.783958	11.556	-3.64519	0.00547349	0.0647374	-2.36295	stable
UBE2J1	0.904426	11.8132	3.6447	0.00547763	0.0647374	-2.36372	stable
LIMK2	-0.869337	9.97362	-3.64464	0.00547812	0.0647374	-2.36381	stable
PTPRU	0.9942	9.47464	3.64445	0.00547974	0.0647374	-2.36411	stable
PAAF1	0.588475	10.6008	3.64266	0.00549483	0.0648804	-2.36692	stable
RP11-225H22.4	-0.756235	4.60156	-3.64051	0.00551314	0.0650399	-2.37032	stable
RP11-799D4.4	-2.23374	4.40119	-3.64037	0.00551435	0.0650399	-2.37054	stable
CAP1	-0.879215	14.7495	-3.63959	0.00552098	0.0650826	-2.37177	stable
ADAL	-1.41821	8.3242	-3.63852	0.0055301	0.0651317	-2.37345	stable
AGBL4	2.02642	5.99601	3.6384	0.00553116	0.0651317	-2.37365	stable
FAM35A	-0.78048	11.7557	-3.63778	0.00553643	0.0651584	-2.37462	stable
TIA1	-0.713657	11.5912	-3.63701	0.00554298	0.0652	-2.37583	stable
ELP3	-0.992284	10.1848	-3.6365	0.00554736	0.0652162	-2.37663	stable
PLEKHF2	-0.881463	10.649	-3.63448	0.0055647	0.0653845	-2.37982	stable
MYH9	0.980312	13.7252	3.63402	0.00556864	0.0653953	-2.38054	stable
ZNF142	0.857732	8.77973	3.63366	0.00557174	0.0653962	-2.38111	stable
KIF26A	1.66914	4.82027	3.63122	0.00559282	0.0656081	-2.38497	stable
MORF4L1	-0.555841	15.6026	-3.63001	0.00560328	0.0656952	-2.38687	stable
ABI2	-0.933417	11.5654	-3.6279	0.00562157	0.065874	-2.3902	stable
LOC100653086	-2.16649	5.45301	-3.6264	0.00563463	0.0659913	-2.39257	stable
DLG1	-0.620057	12.3731	-3.62464	0.00565003	0.0661108	-2.39535	stable
FBXO3	-1.14301	10.9875	-3.62453	0.00565094	0.0661108	-2.39552	stable
SNAPC3	0.818767	10.9387	3.62372	0.00565807	0.0661585	-2.39681	stable
FAM63A	-0.940509	10.0004	-3.6229	0.00566521	0.0662062	-2.39809	stable
TFAM	-0.598465	10.0536	-3.62108	0.00568118	0.0662612	-2.40097	stable
FAM214A	-0.913644	10.7087	-3.62101	0.00568179	0.0662612	-2.40108	stable
DYRK1B	2.41593	7.51397	3.621	0.00568192	0.0662612	-2.4011	stable
PAK2	-0.616763	12.1877	-3.62097	0.00568215	0.0662612	-2.40114	stable
THAP5	-0.812929	10.8078	-3.61975	0.00569288	0.0662873	-2.40307	stable
RASAL3	1.19305	6.31465	3.61931	0.00569677	0.0662873	-2.40376	stable
ZBTB44	-0.883987	11.3121	-3.61903	0.00569921	0.0662873	-2.4042	stable
NAPEPLD	-1.37622	8.88823	-3.61899	0.00569956	0.0662873	-2.40426	stable
SLTM	-1.1043	10.9932	-3.61898	0.0056997	0.0662873	-2.40429	stable
LMNTD1	0.992166	7.74249	3.61769	0.00571103	0.0663398	-2.40632	stable
DPM1	-0.554318	13.9705	-3.61748	0.00571286	0.0663398	-2.40664	stable
PIGG	-0.637685	11.354	-3.61742	0.00571341	0.0663398	-2.40674	stable
MPP3	-1.13971	7.6414	-3.61444	0.00573984	0.0666111	-2.41145	stable
LOC643085	-1.50329	6.66869	-3.61385	0.00574512	0.0666366	-2.41239	stable
SFR1	-0.665612	10.0028	-3.61303	0.00575234	0.0666847	-2.41367	stable
ATMIN	-1.0327	11.3178	-3.61266	0.00575571	0.066688	-2.41427	stable
TERF1	-0.821682	10.8094	-3.61126	0.00576817	0.0667966	-2.41647	stable
TPP2	-0.886943	10.5892	-3.61048	0.00577512	0.0668284	-2.4177	stable
APCDD1L-AS1	1.01514	8.90866	3.61026	0.00577708	0.0668284	-2.41805	stable
HP1BP3	-0.606008	13.7427	-3.60982	0.00578099	0.0668378	-2.41874	stable
ZNF462	-0.953617	10.0048	-3.60864	0.00579156	0.0669243	-2.4206	stable
BRWD3	-1.66533	7.38768	-3.60802	0.00579713	0.0669342	-2.42159	stable
CUL5	-0.676617	12.6572	-3.60786	0.00579859	0.0669342	-2.42184	stable
HPCAL1	0.792986	13.2593	3.60671	0.00580888	0.0670172	-2.42365	stable
IDE	-0.791413	11.0969	-3.60618	0.00581366	0.0670253	-2.42449	stable
UQCC1	0.882391	10.8221	3.60595	0.00581577	0.0670253	-2.42486	stable
EHBP1L1	0.932354	10.1173	3.60485	0.00582571	0.0670795	-2.4266	stable
TTC12	2.38751	7.32242	3.60402	0.00583314	0.0670795	-2.42791	stable
RNF121	-0.744	9.44599	-3.60345	0.00583834	0.0670795	-2.42881	stable
SLC4A2	1.42707	9.24638	3.60341	0.00583867	0.0670795	-2.42887	stable
AGPAT3	1.23034	10.7124	3.60312	0.00584129	0.0670795	-2.42933	stable
CDYL	-0.709219	10.2055	-3.60304	0.00584204	0.0670795	-2.42946	stable
HLA-F	1.29948	13.9839	3.60303	0.00584216	0.0670795	-2.42948	stable
HTR7P1	-1.60528	8.65475	-3.60254	0.00584652	0.067094	-2.43024	stable
SAA3P	-1.09062	4.25712	-3.6018	0.00585329	0.0671361	-2.43142	stable
MAP6	1.63286	8.67666	3.59992	0.00587034	0.067296	-2.43439	stable
AF070581	-2.60937	7.7223	-3.59928	0.0058762	0.0673275	-2.43541	stable
BPIFA1	1.9707	7.31504	3.5988	0.0058805	0.0673385	-2.43616	stable
LMNB1	-2.27939	9.03288	-3.59822	0.00588579	0.0673385	-2.43707	stable
TACR2	2.15354	5.58979	3.59777	0.00588991	0.0673385	-2.43779	stable
SLC38A3	2.13581	6.53301	3.59731	0.00589415	0.0673385	-2.43852	stable
SLC35F4	2.1191	4.32823	3.59714	0.00589569	0.0673385	-2.43879	stable
DDX27	-1.1879	10.4972	-3.59712	0.00589581	0.0673385	-2.43881	stable
IPO9-AS1	2.0028	6.01324	3.59635	0.0059029	0.0673839	-2.44003	stable
LYRM5	-0.809102	11.5234	-3.59535	0.00591206	0.0674529	-2.44162	stable
LOC286052	-0.78166	9.9357	-3.59477	0.00591732	0.0674608	-2.44252	stable
ZBTB12	-1.72077	6.55547	-3.59459	0.00591898	0.0674608	-2.44281	stable
TMOD3	-0.633249	12.4736	-3.5928	0.00593549	0.0675047	-2.44565	stable
TRIM52	-0.982836	8.90366	-3.59272	0.00593623	0.0675047	-2.44578	stable
PPP2R3A	-0.838323	11.4603	-3.59251	0.00593815	0.0675047	-2.44611	stable
TMEM8A	0.838561	11.5503	3.59226	0.0059404	0.0675047	-2.44649	stable
AMIGO2	-1.42895	14.0094	-3.59219	0.0059411	0.0675047	-2.44662	stable
MTUS2-AS1	1.41471	5.84654	3.59203	0.00594253	0.0675047	-2.44686	stable
IMMP1L	-0.810419	10.1749	-3.5918	0.00594465	0.0675047	-2.44722	stable
DYRK1A	-0.624637	12.3409	-3.59098	0.00595225	0.0675155	-2.44853	stable
HINT1	-0.553808	15.079	-3.59019	0.00595954	0.0675155	-2.44978	stable
SETD2	-0.985601	10.7799	-3.58979	0.00596322	0.0675155	-2.45041	stable
RNF10	0.66336	12.3318	3.58976	0.00596346	0.0675155	-2.45045	stable
CNTN3	-2.39709	6.32928	-3.5897	0.00596404	0.0675155	-2.45055	stable
TNFAIP2	1.41417	10.6653	3.58967	0.00596431	0.0675155	-2.45059	stable
CDK4	0.872491	12.6582	3.58896	0.00597093	0.0675551	-2.45172	stable
EPM2AIP1	-0.975677	11.4058	-3.58575	0.00600068	0.0678562	-2.45679	stable
C4orf32	-1.47739	10.1319	-3.58531	0.00600479	0.0678673	-2.45749	stable
MOV10	0.849826	10.0744	3.58463	0.00601112	0.0679034	-2.45857	stable
OR10C1	1.89591	5.92648	3.58382	0.00601865	0.067953	-2.45984	stable
SLU7	-0.69739	11.3075	-3.58349	0.00602179	0.067953	-2.46038	stable
HEXIM1	-0.731336	11.1231	-3.58284	0.00602782	0.0679857	-2.4614	stable
NAT16	1.65021	7.31665	3.58249	0.00603112	0.0679874	-2.46195	stable
EDC3	0.879762	9.9756	3.58086	0.00604636	0.068114	-2.46453	stable
TARP	-2.41841	5.53966	-3.58062	0.00604864	0.068114	-2.46491	stable
PPM1K	0.804233	10.7411	3.5798	0.00605632	0.0681651	-2.46621	stable
LOC339539	-1.68143	6.03356	-3.57927	0.00606135	0.0681862	-2.46705	stable
AGPS	-1.11662	10.6726	-3.57848	0.00606877	0.0682088	-2.4683	stable
ERAL1	0.953016	10.2422	3.57838	0.00606965	0.0682088	-2.46845	stable
NPHP3	-0.78634	10.7036	-3.57742	0.00607878	0.068276	-2.46998	stable
ABL1	0.792572	12.8467	3.577	0.00608275	0.0682851	-2.47065	stable
KLF7	-1.10656	11.5876	-3.57556	0.00609629	0.0684016	-2.47292	stable
SAMD10	1.25976	8.37216	3.57371	0.00611382	0.0685467	-2.47585	stable
KRAS	-0.673509	12.8187	-3.57353	0.00611555	0.0685467	-2.47613	stable
PCDH19	-2.57623	6.82416	-3.57202	0.00612987	0.0686716	-2.47852	stable
P2RX4	0.755255	10.5205	3.56965	0.00615253	0.0688899	-2.48228	stable
ATF7IP	-0.87317	10.9128	-3.56927	0.00615613	0.0688945	-2.48288	stable
SDC2	-0.846458	13.6973	-3.56888	0.00615985	0.0689006	-2.48349	stable
TRMT1L	-0.765658	9.78245	-3.56772	0.00617099	0.0689598	-2.48534	stable
TRAP1	0.915392	11.2218	3.56766	0.00617151	0.0689598	-2.48542	stable
SGPP1	-0.888752	12.3659	-3.56715	0.00617648	0.0689797	-2.48624	stable
NOB1	0.972103	11.2659	3.56566	0.00619077	0.0691037	-2.4886	stable
SERTAD4	-2.91707	8.46723	-3.56496	0.0061975	0.0691391	-2.48971	stable
AK098263	-2.29629	4.49581	-3.56458	0.0062011	0.0691391	-2.4903	stable
CYGB	1.50934	11.1248	3.56433	0.00620352	0.0691391	-2.4907	stable
SYNPO	1.12907	11.3481	3.56372	0.00620939	0.0691689	-2.49166	stable
POLE4	-0.825152	11.0916	-3.56296	0.00621673	0.0692151	-2.49287	stable
TMEM121	1.49394	8.00547	3.56234	0.00622278	0.0692174	-2.49386	stable
SMAD1	-1.1443	11.195	-3.56228	0.00622333	0.0692174	-2.49395	stable
WAPAL	-0.826584	11.463	-3.56085	0.00623715	0.0692836	-2.49621	stable
LINC00410	2.57031	5.87541	3.56075	0.00623818	0.0692836	-2.49638	stable
GTF2F1	0.835206	11.0941	3.56039	0.00624163	0.0692836	-2.49694	stable
LOC101929787	-1.60212	8.50634	-3.56035	0.00624208	0.0692836	-2.49701	stable
CPT2	-0.817356	10.0544	-3.55765	0.00626825	0.0694976	-2.50128	stable
TACO1	-0.591388	10.2541	-3.55759	0.00626884	0.0694976	-2.50138	stable
RSBN1L	-1.17794	9.78322	-3.55737	0.00627099	0.0694976	-2.50173	stable
TRMT10A	-2.37708	7.3953	-3.55654	0.00627916	0.0695525	-2.50305	stable
BBS7	-0.664709	10.2564	-3.55574	0.00628693	0.0695678	-2.50431	stable
TMA7	-0.653351	15.0045	-3.55574	0.00628696	0.0695678	-2.50432	stable
SCRN2	0.731104	10.9429	3.55533	0.00629094	0.0695763	-2.50496	stable
LBX2-AS1	0.906197	8.5985	3.55462	0.00629791	0.0696078	-2.50609	stable
EFNA3	2.00343	8.0586	3.55438	0.00630023	0.0696078	-2.50647	stable
C16orf45	0.844627	10.7508	3.55245	0.00631913	0.0697811	-2.50952	stable
PEX3	-0.709806	10.557	-3.552	0.00632355	0.0697944	-2.51023	stable
ZNF331	0.828855	10.6074	3.55083	0.00633507	0.0698635	-2.51209	stable
KLF5	-1.40401	8.42808	-3.55071	0.00633627	0.0698635	-2.51228	stable
RP11-266L9.1	-1.72667	4.5896	-3.54659	0.00637699	0.0702767	-2.51881	stable
TMEM64	-0.724308	10.9397	-3.54546	0.00638825	0.0703649	-2.52061	stable
LINC00909	-1.25111	10.0411	-3.54443	0.00639853	0.0704317	-2.52225	stable
ATP2B1	-0.824549	11.8697	-3.54394	0.00640337	0.0704317	-2.52302	stable
IGSF11	-2.1167	3.97901	-3.54377	0.00640509	0.0704317	-2.52329	stable
ZMYM3	0.845047	10.0621	3.54354	0.00640732	0.0704317	-2.52365	stable
RECQL	-0.642159	12.4857	-3.54261	0.00641659	0.0704726	-2.52512	stable
NRIP1	-0.700309	11.9604	-3.54252	0.00641755	0.0704726	-2.52527	stable
FCGRT	1.12135	10.8802	3.54187	0.00642402	0.0705079	-2.5263	stable
MBTPS2	-0.666322	12.6772	-3.54107	0.00643203	0.07056	-2.52757	stable
HCN2	1.82218	7.66016	3.53915	0.00645124	0.0706588	-2.53061	stable
FAM3A	1.05099	10.1215	3.53839	0.00645888	0.0706588	-2.53182	stable
JUNB	1.60466	11.4617	3.53817	0.00646108	0.0706588	-2.53216	stable
NAT2	1.69626	5.00439	3.53809	0.00646189	0.0706588	-2.53229	stable
SRSF3	-0.906529	13.6967	-3.53805	0.00646232	0.0706588	-2.53236	stable
NRK	-2.01843	5.72361	-3.53788	0.00646404	0.0706588	-2.53263	stable
RPS6KB1	-0.586448	11.6512	-3.53778	0.0064651	0.0706588	-2.5328	stable
TRAM2-AS1	-0.846918	9.98016	-3.53757	0.00646713	0.0706588	-2.53312	stable
VAMP7	-0.609094	13.007	-3.53647	0.00647826	0.0707164	-2.53487	stable
ZNF2	-0.674653	8.88705	-3.5364	0.00647894	0.0707164	-2.53498	stable
MGAT4B	-0.784425	13.0695	-3.53497	0.00649338	0.0708383	-2.53724	stable
C8orf22	1.93273	5.50606	3.53458	0.0064973	0.0708454	-2.53786	stable
C17orf96	-1.99038	7.0693	-3.53426	0.00650057	0.0708454	-2.53837	stable
PTRHD1	-0.809636	11.1986	-3.53263	0.00651707	0.0709895	-2.54095	stable
FUBP3	-1.14108	12.214	-3.53176	0.00652597	0.0710094	-2.54235	stable
ZCCHC10	-0.724553	10.0004	-3.53169	0.00652661	0.0710094	-2.54245	stable
GINS3	-1.73253	7.61691	-3.53148	0.00652874	0.0710094	-2.54278	stable
SRP19	-0.852355	12.817	-3.53029	0.00654092	0.0711062	-2.54468	stable
CDIP1	0.978831	10.0931	3.52936	0.00655038	0.0711733	-2.54615	stable
BPIFB4	1.25492	4.75808	3.52839	0.0065603	0.0712131	-2.54769	stable
LOC101929460	-2.09989	6.81312	-3.52836	0.00656061	0.0712131	-2.54774	stable
MALT1	-0.971537	10.4552	-3.52751	0.00656923	0.0712709	-2.54908	stable
TMEM97	-1.24138	9.20929	-3.52674	0.00657721	0.0713217	-2.55032	stable
C1QTNF6	1.38805	7.38991	3.5249	0.00659609	0.0714056	-2.55324	stable
KDM4A	-1.06984	9.86017	-3.52477	0.00659735	0.0714056	-2.55343	stable
[truncated: 19,656 more rows]

## Sheet: CTD
Gene Symbol	Gene ID	Disease Name	Disease ID	Direct Evidence	Inference Network	Inference Score	Reference Count
CAT	847	Diabetes Mellitus	MESH:D003920	marker/mechanism	2,2',4,4'-tetrabromodiphenyl ether|2,4,5,2',4',5'-hexachlorobiphenyl|2,4,5-Trichlorophenoxyacetic Acid|Air Pollutants|alachlor|Alloxan|aminoacetone|aroclor 1260|Arsenic|Arsenicals|arsenite|Aspirin|Atrazine|Berberine|Bezafibrate|bisphenol A|Blood Glucose|Cadmium|Chlordan|Chlorodiphenyl (54% Chlorine)|Chlorpromazine|Chlorpyrifos|Chromium|Clozapine|Copper|Cyclosporine|DDT|Diazinon|Dichlorodiphenyl D…	197.65	140
TGFB1	7040	Diabetic Nephropathies	MESH:D003928	marker/mechanism	1-hexacosanol|2-dodecyl-6-methoxycyclohexa-2,5-diene-1,4-dione|3-((6-(2-methoxyphenyl)pyrimidin-4-yl)amino)phenyl)methane sulfonamide|4-(4-(3-adamantan-1-ylureido)cyclohexyloxy)benzoic acid|acetovanillone|Ascorbic Acid|Aspirin|benazepril|Blood Glucose|candesartan cilexetil|Carbamazepine|Cobalt|cobaltous chloride|Curcumin|danggui buxue decoction|dapagliflozin|Dietary Fats|Drugs, Chinese Herbal|Ena…	186.27	160
SOD1	6647	Diabetes Mellitus	MESH:D003920	marker/mechanism	2,2',4,4'-tetrabromodiphenyl ether|2,4,5,2',4',5'-hexachlorobiphenyl|Air Pollutants|Alloxan|aminoacetone|Arsenic|arsenite|Atrazine|Berberine|Bezafibrate|bisphenol A|Blood Glucose|Cadmium|Chlordan|Chlorodiphenyl (54% Chlorine)|Chlorpromazine|Chlorpyrifos|Chromium|Clozapine|Copper|Cyclosporine|DDT|Diazinon|Dichlorodiphenyl Dichloroethylene|Dichlorvos|Dieldrin|dimethylarsinous acid|Docosahexaenoic A…	172.03	120
TNF	7124	Diabetes Mellitus, Experimental	MESH:D003921	marker/mechanism	Aldosterone|Alloxan|Anthocyanins|astaxanthine|Berberine|Bezafibrate|Bile Acids and Salts|bis(maltolato)oxovanadium(IV)|Blood Glucose|Capsaicin|Cholesterol|Cholesterol, HDL|Chromium|cinnamaldehyde|cobaltiprotoporphyrin|corilagin|costunolide|Cromolyn Sodium|Cyclophosphamide|Dibutyl Phthalate|Dietary Fats|Dietary Sucrose|Dietary Sugars|Diethylhexyl Phthalate|Diosmin|Dronabinol|Enalapril|Eplerenone|E…	163.69	605
INS1	16333	Diabetes Mellitus, Type 2	MESH:D003924	marker/mechanism	3-((4-chlorobenzyl)oxy)-N-((1S)-1-phenylethyl)-2-thiophenecarboxamide|Acarbose|Air Pollutants|Alloxan|alpha-Tocopherol|Amino Acids|Arsenic|Ascorbic Acid|astaxanthine|Bezafibrate|bis(4-hydroxyphenyl)sulfone|bisphenol A|Blood Glucose|BLX 1002|Cadmium|Calcium|Chromium|Copper|coumarin|Curcumin|Dietary Fats|Diethylnitrosamine|epigallocatechin gallate|Exenatide|Fatty Acids, Nonesterified|Folic Acid|Fru…	161.7	182
RELA	5970	Diabetes Mellitus, Experimental	MESH:D003921	marker/mechanism	12-Hydroxy-5,8,10,14-eicosatetraenoic Acid|Aldosterone|Alloxan|Anthocyanins|astaxanthine|Berberine|Bezafibrate|Bile Acids and Salts|Blood Glucose|Capsaicin|Cholesterol|Cholesterol, HDL|Chromium|cinnamaldehyde|cobaltiprotoporphyrin|Cromolyn Sodium|Cyclophosphamide|Dibutyl Phthalate|Dietary Fats|Diethylhexyl Phthalate|Diltiazem|Diosmin|Dronabinol|Enalapril|Eucalyptol|Fenretinide|fenugreek seed meal…	158.33	597
PPARG	5468	Diabetes Mellitus, Experimental	MESH:D003921	marker/mechanism	12-Hydroxy-5,8,10,14-eicosatetraenoic Acid|2,2-dichloro-12-(p-chlorophenyl)-dodecanoic acid|2-methyl-c-5-(4-(5-methyl-2-(4-methylphenyl)-4-oxazolyl)butyl)-1,3-dioxane-r-2-carboxylic acid|Aldosterone|Benzamides|Berberine|Bezafibrate|Blood Glucose|Capsaicin|Cholesterol|cinnamaldehyde|cobaltiprotoporphyrin|corilagin|Cyclophosphamide|Dibutyl Phthalate|Dietary Fats|Dietary Sucrose|Diethylhexyl Phthala…	156.7	580
RELA	5970	Diabetic Nephropathies	MESH:D003928	marker/mechanism	2-dodecyl-6-methoxycyclohexa-2,5-diene-1,4-dione|3,4-dihydroxyphenylethanol|4-(4-(3-adamantan-1-ylureido)cyclohexyloxy)benzoic acid|acetovanillone|Alloxan|Angiotensin Receptor Antagonists|arjunolic acid|Ascorbic Acid|Aspirin|benazepril|benphothiamine|Blood Glucose|Carbamazepine|Cobalt|cobaltous chloride|Curcumin|dapagliflozin|Dietary Fats|diminazene aceturate|Drugs, Chinese Herbal|Enalapril|Estra…	156.35	162
IL6	3569	Diabetes Mellitus, Experimental	MESH:D003921	marker/mechanism	Aldosterone|Alloxan|astaxanthine|Berberine|Bezafibrate|Bile Acids and Salts|bis(maltolato)oxovanadium(IV)|Blood Glucose|Capsaicin|Cholesterol|Chromium|cinnamaldehyde|cobaltiprotoporphyrin|Coconut Oil|corilagin|Cyclophosphamide|Dibutyl Phthalate|Dietary Fats|Dietary Sucrose|Dietary Sugars|Diethylhexyl Phthalate|Diosmin|Dronabinol|Enalapril|Eucalyptol|Exenatide|Fatty Acids, Nonesterified|Fatty Acid…	153.8	599
TGFB1	7040	Diabetes Mellitus, Experimental	MESH:D003921	marker/mechanism	Aldosterone|Anthocyanins|astaxanthine|Berberine|Bezafibrate|Bile Acids and Salts|Blood Glucose|Capsaicin|Cholesterol|Chromium|cinnamaldehyde|cobaltiprotoporphyrin|Cromolyn Sodium|Cyclophosphamide|danggui buxue decoction|Dibutyl Phthalate|Dietary Fats|Dietary Sucrose|Diethylhexyl Phthalate|Dronabinol|Enalapril|Eplerenone|Fatty Acids, Nonesterified|fenugreek seed meal|Fructose|Gallic Acid|Glucose|G…	153.19	574
IL1B	3553	Diabetes Mellitus, Experimental	MESH:D003921	marker/mechanism	8-epi-prostaglandin F2alpha|Alloxan|Anthocyanins|astaxanthine|Berberine|Bezafibrate|Blood Glucose|Capsaicin|Cholesterol|Chromium|cinnamaldehyde|cobaltiprotoporphyrin|Coconut Oil|copper bis(3,5-diisopropylsalicylate)|Cyclophosphamide|Dibutyl Phthalate|Dietary Fats|Dietary Sucrose|Diethylhexyl Phthalate|Dronabinol|Enalapril|Fatty Acids, Nonesterified|Fatty Acids, Omega-3|Fenretinide|fenugreek seed …	151.74	599
FN1	2335	Diabetes Mellitus	MESH:D003920	marker/mechanism	2,4,5,2',4',5'-hexachlorobiphenyl|Air Pollutants|Allergens|Arsenic|Arsenicals|arsenite|Aspirin|Atrazine|Berberine|Bezafibrate|bisphenol A|Blood Glucose|Cadmium|Chlordan|Chlorpyrifos|Copper|Cyclosporine|DDT|Diazinon|Dichlorodiphenyl Dichloroethylene|dimethylarsinous acid|Gallic Acid|Glyburide|Heptachlor|Hexachlorobenzene|Lead|Mercury|Metformin|Nitrogen Dioxide|Olanzapine|Ozone|Particulate Matter|P…	145.45	117
NOS3	4846	Diabetic Nephropathies	MESH:D003928	marker/mechanism	1-hexacosanol|4-(4-(3-adamantan-1-ylureido)cyclohexyloxy)benzoic acid|acetovanillone|Alloxan|Ascorbic Acid|Aspirin|Blood Glucose|candesartan cilexetil|cobaltous chloride|Curcumin|Dietary Fats|Drugs, Chinese Herbal|Enalapril|Eplerenone|Estradiol|Fructose|Furosemide|Gliclazide|Glucose|Hydrogen Peroxide|Losartan|Metformin|Metoprolol|Nicotine|Nifedipine|Nitrites|notoginsenoside R1|olmesartan|pimagedi…	140.53	153
NOS3	4846	Diabetes Mellitus, Experimental	MESH:D003921	marker/mechanism	Alloxan|Bezafibrate|bis(maltolato)oxovanadium(IV)|Blood Glucose|Capsaicin|Cholesterol|Cholesterol, HDL|Chromium|cobaltiprotoporphyrin|Cyclophosphamide|Dibutyl Phthalate|Dietary Fats|Dietary Sucrose|Diethylhexyl Phthalate|Dronabinol|Enalapril|Eplerenone|Fatty Acids, Nonesterified|Fructose|ginsenoside Re|Gliclazide|Glucose|Hemin|Hydrogen Peroxide|Losartan|Manganese|Metformin|Nicotine|Nitric Oxide|N…	138.89	590
PTGS2	5743	Diabetes Mellitus	MESH:D003920	marker/mechanism	2,2',4,4'-tetrabromodiphenyl ether|2,4,5,2',4',5'-hexachlorobiphenyl|Air Pollutants|Allergens|Arsenic|Arsenicals|arsenite|Aspirin|Atrazine|Berberine|bisphenol A|Blood Glucose|Cadmium|Chlorpyrifos|Copper|Cyclosporine|DDT|Diazinon|Dichlorodiphenyl Dichloroethylene|dimethylarsinous acid|Docosahexaenoic Acids|docosapentaenoic acid|Fatty Acids, Omega-3|Gallic Acid|Glyburide|Hexachlorobenzene|Iron|Lead…	136.45	123
VEGFA	7422	Diabetic Nephropathies	MESH:D003928	marker/mechanism	3,4-dihydroxyphenylethanol|Ascorbic Acid|Aspirin|benazepril|Captopril|Carbamazepine|Cobalt|cobaltous chloride|Coptidis rhizoma extract|Curcumin|Dietary Fats|Drugs, Chinese Herbal|Enalapril|Estradiol|Fructose|Furosemide|Gallic Acid|Glucose|Hydrogen Peroxide|Lisinopril|Losartan|mangiferin|Metformin|Metoprolol|Nicotine|Nifedipine|Organoselenium Compounds|Pentoxifylline|Perindopril|Pioglitazone|Plant…	133.54	156
NOS2	4843	Diabetes Mellitus, Experimental	MESH:D003921	marker/mechanism	Alloxan|Anthocyanins|astaxanthine|Berberine|Blood Glucose|Capsaicin|Cholesterol|cinnamaldehyde|cobaltiprotoporphyrin|costunolide|Cyclophosphamide|Dibutyl Phthalate|Dietary Fats|Dietary Sucrose|Diethylhexyl Phthalate|Diosmin|Dronabinol|Enalapril|Fructose|Gallic Acid|ginsenoside Re|Glucose|Glyburide|Heme|Hemin|honokiol|Hydrogen Peroxide|Losartan|Malondialdehyde|Manganese|mangiferin|Metformin|Naprox…	130.91	593
CCL2	6347	Diabetic Nephropathies	MESH:D003928	marker/mechanism	4-(4-(3-adamantan-1-ylureido)cyclohexyloxy)benzoic acid|acetovanillone|Alloxan|Ascorbic Acid|Aspirin|benazepril|Blood Glucose|Cobalt|cobaltous chloride|Curcumin|dapagliflozin|Dietary Fats|diminazene aceturate|Drugs, Chinese Herbal|Enalapril|Estradiol|fenugreek seed meal|Fructose|Gallic Acid|Glucagon|Glucose|Hydrogen Peroxide|Hydrolyzable Tannins|Irbesartan|Losartan|mangiferin|Metformin|moutan cor…	129.85	163
GSR	2936	Diabetes Mellitus, Experimental	MESH:D003921	marker/mechanism	Alloxan|Anthocyanins|astaxanthine|Berberine|Bezafibrate|Blood Glucose|Capsaicin|Chromium|cinnamaldehyde|Coconut Oil|corilagin|Cyclophosphamide|Desmodium gangeticum extract|Dibutyl Phthalate|Dietary Fats|Dietary Sucrose|Diethylhexyl Phthalate|Diosmin|Dronabinol|Fructose|Gallic Acid|Gliclazide|Glucose|Glyburide|Hemin|Hydrogen Peroxide|Inositol|Manganese|mangiferin|Metformin|Monocrotophos|Niacinamid…	129.77	587
SOD1	6647	Diabetes Mellitus, Type 2	MESH:D003924	marker/mechanism	Air Pollutants|Alloxan|alpha-Tocopherol|Arsenic|Ascorbic Acid|astaxanthine|Berberine|Bezafibrate|bis(4-hydroxyphenyl)sulfone|bisphenol A|Blood Glucose|Cadmium|Calcium|Chromium|Clozapine|Copper|Curcumin|Dibutyl Phthalate|Dichlorodiphenyl Dichloroethylene|Dietary Fats|Diethylnitrosamine|Drugs, Chinese Herbal|Enalapril|epigallocatechin gallate|Fatty Acids, Nonesterified|Folic Acid|Fructose|Genistein…	129.11	159
NOS2	4843	Diabetes Mellitus, Type 2	MESH:D003924	marker/mechanism	Air Pollutants|Alloxan|alpha-Tocopherol|Arsenic|Ascorbic Acid|astaxanthine|Benzoic Acid|Berberine|bis(4-hydroxyphenyl)sulfone|bisphenol A|Blood Glucose|Cadmium|cinnamaldehyde|Copper|coumarin|Curcumin|Cysteine|daidzein|Dibutyl Phthalate|Dichlorodiphenyl Dichloroethylene|Dietary Fats|Diethylnitrosamine|Diosmin|Drugs, Chinese Herbal|Enalapril|epigallocatechin gallate|Folic Acid|Fructose|Genistein|gi…	126.89	168
TGFB1	7040	Diabetes Mellitus, Type 2	MESH:D003924	marker/mechanism	2-dodecyl-6-methoxycyclohexa-2,5-diene-1,4-dione|Air Pollutants|alpha-Tocopherol|Angiotensin-Converting Enzyme Inhibitors|Arsenic|Ascorbic Acid|astaxanthine|Berberine|Bezafibrate|bis(4-hydroxyphenyl)sulfone|bisphenol A|Blood Glucose|Cadmium|Calcium|Chromium|cinnamaldehyde|Copper|coumarin|Curcumin|Cysteine|Dibutyl Phthalate|Dichlorodiphenyl Dichloroethylene|Dietary Fats|Diethylnitrosamine|Drugs, C…	126.83	174
PTGS2	5743	Diabetes Mellitus, Experimental	MESH:D003921	marker/mechanism	8-epi-prostaglandin F2alpha|Anthocyanins|astaxanthine|Berberine|Bile Acids and Salts|Blood Glucose|Capsaicin|Cholesterol|cinnamaldehyde|cobaltiprotoporphyrin|costunolide|Cyclophosphamide|Dibutyl Phthalate|Dietary Fats|Dietary Sucrose|Diethylhexyl Phthalate|Diosmin|Dronabinol|Enalapril|Fatty Acids, Nonesterified|Fatty Acids, Omega-3|Fenretinide|Fructose|Gallic Acid|ginsenoside Re|Glucose|Glyburide…	125.61	571
RELA	5970	Diabetes Mellitus, Type 2	MESH:D003924	marker/mechanism	2-dodecyl-6-methoxycyclohexa-2,5-diene-1,4-dione|Air Pollutants|Alloxan|alpha-Tocopherol|Angiotensin Receptor Antagonists|Arsenic|Ascorbic Acid|astaxanthine|Berberine|Bezafibrate|bis(4-hydroxyphenyl)sulfone|bisphenol A|Blood Glucose|Cadmium|Cholesterol, HDL|Chromium|cinnamaldehyde|Clozapine|Copper|Curcumin|Cysteine|daidzein|Dibutyl Phthalate|Dichlorodiphenyl Dichloroethylene|Dietary Fats|Diethyln…	125.06	181
CPT1A	1374	Diabetes Mellitus	MESH:D003920	marker/mechanism	2,2',4,4'-tetrabromodiphenyl ether|2,4,5,2',4',5'-hexachlorobiphenyl|Air Pollutants|aroclor 1260|Arsenic|arsenite|Aspirin|Atrazine|Berberine|Bezafibrate|bisphenol A|Cadmium|Chlorodiphenyl (54% Chlorine)|Chlorpyrifos|Copper|Cyclosporine|Dichlorodiphenyl Dichloroethylene|Docosahexaenoic Acids|Fatty Acids, Omega-3|Iron|Metformin|osthol|Ozone|Particulate Matter|Pesticides|Phenformin|Pioglitazone|Plan…	124.99	102
PPARA	5465	Diabetes Mellitus, Experimental	MESH:D003921	marker/mechanism	12-Hydroxy-5,8,10,14-eicosatetraenoic Acid|2,2-dichloro-12-(p-chlorophenyl)-dodecanoic acid|2-methyl-c-5-(4-(5-methyl-2-(4-methylphenyl)-4-oxazolyl)butyl)-1,3-dioxane-r-2-carboxylic acid|Benzamides|Berberine|Bezafibrate|Bile Acids and Salts|Capsaicin|Cholesterol|Cholesterol, HDL|Chromium|cobaltiprotoporphyrin|Cyclophosphamide|Dibutyl Phthalate|Dietary Fats|Dietary Sucrose|Diethylhexyl Phthalate|D…	124.8	574
ADIPOQ	9370	Diabetes Mellitus	MESH:D003920	marker/mechanism	2,2',4,4'-tetrabromodiphenyl ether|2,4,5,2',4',5'-hexachlorobiphenyl|Air Pollutants|Allergens|Arsenic|Arsenicals|Berberine|Bezafibrate|bisphenol A|Clozapine|Copper|Cyclosporine|Dichlorodiphenyl Dichloroethylene|Docosahexaenoic Acids|Fatty Acids, Omega-3|Flavonoids|Hexachlorobenzene|Metformin|Niacin|Olanzapine|Ozone|Particulate Matter|Pioglitazone|Plant Extracts|Plant Preparations|Polychlorinated …	124.59	103
BCL2	596	Diabetes Mellitus, Experimental	MESH:D003921	marker/mechanism	Alloxan|Anthocyanins|Berberine|Bezafibrate|Blood Glucose|Capsaicin|Cholesterol|cinnamaldehyde|cobaltiprotoporphyrin|corilagin|Cromolyn Sodium|Cyclophosphamide|Dibutyl Phthalate|Dietary Fats|Diethylhexyl Phthalate|Diosmin|Dronabinol|Enalapril|Exenatide|Fatty Acids, Nonesterified|Fenretinide|Fructose|Gallic Acid|ginsenoside Re|Gliclazide|Glucose|Glyburide|Hemin|Hydrogen Peroxide|Imatinib Mesylate|L…	119.78	597
LEP	3952	Diabetes Mellitus, Experimental	MESH:D003921	marker/mechanism	Bezafibrate|bis(maltolato)oxovanadium(IV)|Blood Glucose|Capsaicin|Cholesterol|Chromium|cobaltiprotoporphyrin|Coconut Oil|Dietary Fats|Dietary Sucrose|Diethylhexyl Phthalate|diphtheria toxin fragment A|Dronabinol|Enalapril|Eucalyptol|Fatty Acids, Omega-3|Fenretinide|Fructose|Glucose|Heme|Hydrogen Peroxide|Manganese|Metformin|Naproxen|Nicotine|Nitric Oxide|N-(oxo-5,6-dihydrophenanthridin-2-yl)-N,N-…	119.77	566
SOD1	6647	Diabetes Mellitus, Experimental	MESH:D003921	marker/mechanism	Aldosterone|Alloxan|astaxanthine|Berberine|Bezafibrate|Blood Glucose|Chromium|cobaltiprotoporphyrin|copper bis(3,5-diisopropylsalicylate)|Cyclophosphamide|Dibutyl Phthalate|Dietary Fats|Dietary Sucrose|Diethylhexyl Phthalate|Dronabinol|Enalapril|Eplerenone|Fatty Acids, Nonesterified|Fenretinide|Fructose|ginsenoside Re|Glucose|honokiol|Hydrogen Peroxide|Inositol|Lithocholic Acid|Malondialdehyde|Ma…	119.64	595
IL6	3569	Diabetes Mellitus, Type 2	MESH:D003924	marker/mechanism	Air Pollutants|Alloxan|alpha-Tocopherol|Arsenic|Ascorbic Acid|astaxanthine|Benzoic Acid|Berberine|Bezafibrate|bis(4-hydroxyphenyl)sulfone|bisphenol A|Blood Glucose|Boron|Cadmium|Calcium|Chromium|cinnamaldehyde|Copper|coumarin|Curcumin|daidzein|Dibutyl Phthalate|Dichlorodiphenyl Dichloroethylene|Dietary Fats|Dietary Sugars|Diethylnitrosamine|Diosmin|Drugs, Chinese Herbal|efavirenz|Enalapril|epigal…	119.61	185
BAX	581	Diabetes Mellitus, Experimental	MESH:D003921	marker/mechanism	Alloxan|Anthocyanins|astaxanthine|Berberine|Bezafibrate|Blood Glucose|Capsaicin|Cholesterol|Chromium|cinnamaldehyde|corilagin|Cyclophosphamide|Dibutyl Phthalate|Dietary Fats|Diethylhexyl Phthalate|Diosmin|Dronabinol|Enalapril|Exenatide|Fenretinide|Fructose|Gallic Acid|ginsenoside Re|Glucose|Glyburide|Hemin|honokiol|Hydrogen Peroxide|Imatinib Mesylate|Lithocholic Acid|Losartan|Manganese|mangiferin…	118.95	594
MPO	4353	Diabetes Mellitus, Experimental	MESH:D003921	marker/mechanism	2-Hydroxypropyl-beta-cyclodextrin|Alloxan|Anthocyanins|Berberine|Bile Acids and Salts|Blood Glucose|Capsaicin|cinnamaldehyde|cobaltiprotoporphyrin|Cyclophosphamide|Dietary Fats|Diethylhexyl Phthalate|Diosmin|Enalapril|Fatty Acids, Omega-3|Gallic Acid|ginsenoside Re|Gliclazide|Glucose|Glyburide|Heme|Hemin|Hydrogen Peroxide|Manganese|mangiferin|Metformin|Naproxen|Nicotine|Nitric Oxide|N-(oxo-5,6-di…	118.36	585
CASP3	836	Diabetes Mellitus, Experimental	MESH:D003921	marker/mechanism	Aldosterone|Alloxan|Anthocyanins|astaxanthine|Berberine|Bezafibrate|Blood Glucose|Capsaicin|Cholesterol|Chromium|cinnamaldehyde|Clioquinol|cobaltiprotoporphyrin|corilagin|Cyclophosphamide|Dibutyl Phthalate|Dietary Fats|Dietary Sucrose|Diethylhexyl Phthalate|Diltiazem|Diosmin|Dronabinol|Enalapril|Fatty Acids, Nonesterified|Fenretinide|Fructose|Gallic Acid|ginsenoside Re|Gliclazide|Glucose|Glyburid…	117.27	594
NOS3	4846	Diabetes Mellitus, Type 2	MESH:D003924	marker/mechanism	Air Pollutants|Alloxan|alpha-Tocopherol|Arsenic|Ascorbic Acid|Benzoic Acid|Bezafibrate|bis(4-hydroxyphenyl)sulfone|bisphenol A|Blood Glucose|Cadmium|Calcium|Cholesterol, HDL|Chromium|Curcumin|daidzein|Dibutyl Phthalate|Dichlorodiphenyl Dichloroethylene|Dietary Fats|Diethylnitrosamine|Drugs, Chinese Herbal|Enalapril|epigallocatechin gallate|Fatty Acids, Nonesterified|Folic Acid|Fructose|Genistein|…	115.96	156
BCL2	596	Diabetes Mellitus, Type 2	MESH:D003924	marker/mechanism	Air Pollutants|Alloxan|alpha-Tocopherol|Amino Acids|Angiotensin-Converting Enzyme Inhibitors|Arsenic|Ascorbic Acid|Benzoic Acid|Berberine|Bezafibrate|bis(4-hydroxyphenyl)sulfone|bisphenol A|Blood Glucose|Boron|Cadmium|cinnamaldehyde|Clozapine|Copper|coumarin|Curcumin|daidzein|Dibutyl Phthalate|Dichlorodiphenyl Dichloroethylene|Dietary Fats|Diethylnitrosamine|Diosmin|Drugs, Chinese Herbal|Enalapri…	112.52	182
TNF	7124	Diabetes Mellitus, Type 2	MESH:D003924	marker/mechanism	Acarbose|Air Pollutants|Alloxan|alpha-Tocopherol|Arsenic|Ascorbic Acid|astaxanthine|Berberine|Bezafibrate|bis(4-hydroxyphenyl)sulfone|bisphenol A|Blood Glucose|Boron|Cadmium|Calcium|Cholesterol, HDL|Chromium|cinnamaldehyde|Clozapine|Copper|coumarin|Curcumin|Cysteine|daidzein|Dibutyl Phthalate|Dichlorodiphenyl Dichloroethylene|Dietary Fats|Dietary Sugars|Diethylnitrosamine|Diosmin|Drugs, Chinese H…	112.5	190
SERPINE1	5054	Diabetic Nephropathies	MESH:D003928	marker/mechanism	acetovanillone|Ascorbic Acid|benazepril|Blood Glucose|Carbamazepine|Cobalt|cobaltous chloride|Curcumin|Dietary Fats|Drugs, Chinese Herbal|Enalapril|Eplerenone|Estradiol|Fructose|Glucose|Hydrogen Peroxide|Irbesartan|Losartan|mangiferin|Metformin|Nicotine|notoginsenoside R1|Pentoxifylline|pimagedine|Pioglitazone|Plant Extracts|Raloxifene Hydrochloride|Resveratrol|Rosiglitazone|Sirolimus|Spironolact…	112.27	152
PPARGC1A	10891	Diabetes Mellitus, Experimental	MESH:D003921	marker/mechanism	Aldosterone|Alloxan|Berberine|Bezafibrate|Blood Glucose|Capsaicin|cobaltiprotoporphyrin|Coconut Oil|Dibutyl Phthalate|Dietary Fats|Dietary Sucrose|Diethylhexyl Phthalate|Dronabinol|Enalapril|Fenretinide|Fructose|Glucose|Hemin|honokiol|Hydrogen Peroxide|Inositol|Losartan|Manganese|mangiferin|Metformin|Niacinamide|Nicotine|Palm Oil|pimagedine|Pioglitazone|Plant Extracts|platycodin D|pterostilbene|p…	111.94	587
SOD2	6648	Diabetic Nephropathies	MESH:D003928	marker/mechanism	3,4-dihydroxyphenylethanol|acetovanillone|arjunolic acid|Ascorbic Acid|Aspirin|Atenolol|Blood Glucose|candesartan cilexetil|Carbamazepine|Cobalt|cobaltous chloride|Creatinine|Curcumin|Dietary Fats|Drugs, Chinese Herbal|Enalapril|Eplerenone|Estradiol|Gliclazide|Glucose|Hydrogen Peroxide|Inositol|Levodopa|Losartan|Metformin|Nicotine|Nifedipine|Nitrites|pimagedine|Pioglitazone|Plant Extracts|Pyridox…	111.87	153
SOD2	6648	Diabetes Mellitus, Type 2	MESH:D003924	marker/mechanism	Air Pollutants|alpha-Tocopherol|Arsenic|Ascorbic Acid|Berberine|bis(4-hydroxyphenyl)sulfone|bisphenol A|Blood Glucose|Cadmium|Calcium|Chromium|cinnamaldehyde|Clozapine|Copper|Curcumin|Cysteine|daidzein|Dibutyl Phthalate|Dichlorodiphenyl Dichloroethylene|Dietary Fats|Diethylnitrosamine|Drugs, Chinese Herbal|Enalapril|epigallocatechin gallate|Fatty Acids, Nonesterified|Folic Acid|Genistein|ginsenos…	109.59	151
IFNG	3458	Diabetes Mellitus, Experimental	MESH:D003921	marker/mechanism	astaxanthine|Berberine|Bezafibrate|Capsaicin|Cholesterol|Chromium|cinnamaldehyde|cobaltiprotoporphyrin|Cyclophosphamide|Dibutyl Phthalate|Dietary Fats|Dietary Sucrose|Diethylhexyl Phthalate|Dronabinol|Fatty Acids, Omega-3|Gallic Acid|ginsenoside Re|Glucose|Glyburide|Heme|Hemin|Hydrogen Peroxide|Imatinib Mesylate|Losartan|Malondialdehyde|Manganese|mangiferin|Metformin|Naproxen|Niacinamide|Nicotine…	108.76	566
NCF1	653361	Diabetes Mellitus	MESH:D003920	marker/mechanism	2,4,5,2',4',5'-hexachlorobiphenyl|Air Pollutants|Aldrin|Arsenic|Aspirin|Atrazine|Bezafibrate|bisphenol A|Cadmium|Chlorpyrifos|Dichlorodiphenyl Dichloroethylene|Gallic Acid|Gliclazide|Glyburide|Metformin|Niacin|Ozone|Particulate Matter|Phenformin|Plant Extracts|Plant Preparations|Potassium|Reactive Oxygen Species|Resveratrol|Rosiglitazone|Streptozocin|Telmisartan|Tetrachlorodibenzodioxin|Tobacco S…	107.96	97
ICAM1	3383	Diabetes Mellitus, Experimental	MESH:D003921	marker/mechanism	Alloxan|Bezafibrate|Blood Glucose|Capsaicin|Cholesterol|Chromium|cinnamaldehyde|cobaltiprotoporphyrin|Cyclophosphamide|Dibutyl Phthalate|Dietary Fats|Dronabinol|Enalapril|Eucalyptol|Fatty Acids, Nonesterified|Fenretinide|Fructose|Gallic Acid|Gliclazide|Glucose|honokiol|Hydrogen Peroxide|Imatinib Mesylate|Lithocholic Acid|Losartan|mangiferin|Metformin|Niacinamide|Nicotine|Nitric Oxide|N-(oxo-5,6-d…	107.95	591
VEGFA	7422	Diabetes Mellitus, Experimental	MESH:D003921	marker/mechanism	12-Hydroxy-5,8,10,14-eicosatetraenoic Acid|Berberine|Capsaicin|Cholesterol|Clioquinol|cobaltiprotoporphyrin|Cyclophosphamide|Dibutyl Phthalate|Dietary Fats|Dietary Sucrose|Diethylhexyl Phthalate|Dronabinol|Enalapril|Fatty Acids, Omega-3|Fenretinide|Fructose|Gallic Acid|Glucose|honokiol|Hydrogen Peroxide|Imatinib Mesylate|Lithocholic Acid|Losartan|Manganese|mangiferin|Metformin|Naproxen|Nicotine|N…	107.07	570
SLC2A4	6517	Diabetes Mellitus, Experimental	MESH:D003921	marker/mechanism	Alloxan|Berberine|Bezafibrate|bis(alpha-furancarboxylato)oxovanadium(IV)|bis(maltolato)oxovanadium(IV)|Capsaicin|Chromium|cinnamaldehyde|Dietary Fats|Dietary Sucrose|Dietary Sugars|Diethylhexyl Phthalate|Fatty Acids, Omega-3|Fructose|ginsenoside Re|Glucose|Glyburide|Hemin|mangiferin|Metformin|Niacinamide|picolinic acid|Pioglitazone|Plant Extracts|platycodin D|Quercetin|Resveratrol|Rosiglitazone|s…	105.98	584
CPT1A	1374	Diabetes Mellitus, Experimental	MESH:D003921	marker/mechanism	Benzamides|Berberine|Bezafibrate|Bile Acids and Salts|Capsaicin|Cholesterol|cobaltiprotoporphyrin|Dibutyl Phthalate|Dietary Fats|Dietary Sucrose|Diethylhexyl Phthalate|Dronabinol|Exenatide|Fatty Acids, Nonesterified|Fatty Acids, Omega-3|Fenretinide|Fructose|Glucose|Losartan|mangiferin|Metformin|N-(oxo-5,6-dihydrophenanthridin-2-yl)-N,N-dimethylacetamide hydrochloride|Phlorhizin|Pioglitazone|Plant…	105.73	565
BAX	581	Diabetes Mellitus, Type 2	MESH:D003924	marker/mechanism	Air Pollutants|Alloxan|alpha-Tocopherol|Amino Acids|Angiotensin-Converting Enzyme Inhibitors|Arsenic|Ascorbic Acid|astaxanthine|Berberine|Bezafibrate|bis(4-hydroxyphenyl)sulfone|bisphenol A|Blood Glucose|Boron|Cadmium|Chromium|cinnamaldehyde|Clozapine|Copper|coumarin|Curcumin|Dibutyl Phthalate|Dichlorodiphenyl Dichloroethylene|Dietary Fats|Diethylnitrosamine|Diosmin|Drugs, Chinese Herbal|Enalapri…	105.54	179
IRS1	3667	Diabetes Mellitus	MESH:D003920	marker/mechanism	2,4,5,2',4',5'-hexachlorobiphenyl|Alloxan|Arsenic|arsenite|Aspirin|Atrazine|bisphenol A|Cadmium|Chlorpyrifos|Chromium|Copper|Cyclosporine|Docosahexaenoic Acids|Glyburide|Hexachlorobenzene|Mercury|Metformin|Ozone|Particulate Matter|Pesticides|Plant Extracts|Plant Preparations|Pyruvaldehyde|Resveratrol|Rosiglitazone|Serotonin|Sodium Selenite|Streptozocin|Sulpiride|Tetrachlorodibenzodioxin|Tobacco S…	105.19	101
SREBF1	6720	Diabetes Mellitus, Experimental	MESH:D003921	marker/mechanism	Berberine|Bezafibrate|Cholesterol|cinnamaldehyde|cobaltiprotoporphyrin|Dibutyl Phthalate|Dietary Fats|Dietary Sucrose|Diethylhexyl Phthalate|Exenatide|Fatty Acids, Nonesterified|fenugreek seed meal|Fructose|ginsenoside Re|Glucose|honokiol|Hydrogen Peroxide|Lithocholic Acid|Losartan|mangiferin|Metformin|Monocrotophos|Niacinamide|Nicotine|N-(oxo-5,6-dihydrophenanthridin-2-yl)-N,N-dimethylacetamide …	103.78	561
FN1	2335	Diabetic Nephropathies	MESH:D003928	marker/mechanism	4-(4-(3-adamantan-1-ylureido)cyclohexyloxy)benzoic acid|acetovanillone|Ascorbic Acid|Aspirin|benazepril|Blood Glucose|Carbamazepine|Cobalt|cobaltous chloride|Curcumin|Dietary Fats|Eplerenone|Estradiol|fenugreek seed meal|Gallic Acid|Glucose|Hydrogen Peroxide|Losartan|mangiferin|Metformin|Nicotine|notoginsenoside R1|Organoselenium Compounds|Palm Oil|Perindopril|Plant Extracts|Pyruvaldehyde|Raloxif…	103.69	143
PPARGC1A	10891	Diabetes Mellitus, Type 2	MESH:D003924	marker/mechanism	Acarbose|Air Pollutants|Alloxan|alpha-Tocopherol|Arsenic|Ascorbic Acid|Berberine|Bezafibrate|bis(4-hydroxyphenyl)sulfone|bisphenol A|Blood Glucose|Cadmium|Copper|Curcumin|Dibutyl Phthalate|Dichlorodiphenyl Dichloroethylene|Dietary Fats|Enalapril|epigallocatechin gallate|Folic Acid|Fructose|Genistein|Glucose|Glutathione|Hemin|Linagliptin|Liraglutide|Manganese|mangiferin|Metformin|Niacinamide|Nicke…	103.14	149
AKT1	207	Diabetes Mellitus, Type 2	MESH:D003924	marker/mechanism	Air Pollutants|Alloxan|alpha-Tocopherol|Arsenic|Ascorbic Acid|astaxanthine|Berberine|Bezafibrate|bis(4-hydroxyphenyl)sulfone|bisphenol A|Cadmium|Calcium|Cholesterol, HDL|Chromium|cinnamaldehyde|Clozapine|Copper|coumarin|Curcumin|Cysteine|Dibutyl Phthalate|Dietary Fats|Dietary Sugars|Diethylnitrosamine|Drugs, Chinese Herbal|Enalapril|epigallocatechin gallate|Exenatide|Folic Acid|Fructose|Genistein…	103.13	175
PPARA	5465	Diabetes Mellitus, Type 2	MESH:D003924	marker/mechanism	2,2-dichloro-12-(p-chlorophenyl)-dodecanoic acid|2-methyl-c-5-(4-(5-methyl-2-(4-methylphenyl)-4-oxazolyl)butyl)-1,3-dioxane-r-2-carboxylic acid|Air Pollutants|alpha-Tocopherol|Arsenic|Berberine|Bezafibrate|bis(4-hydroxyphenyl)sulfone|bisphenol A|Cadmium|Calcium|Cholesterol, HDL|Chromium|Copper|Dibutyl Phthalate|Dietary Fats|Diethylnitrosamine|Drugs, Chinese Herbal|Enalapril|Exenatide|Fatty Acids,…	102.97	158
PON1	5444	Diabetes Mellitus	MESH:D003920	marker/mechanism	2,4,5,2',4',5'-hexachlorobiphenyl|Air Pollutants|Arsenic|Aspirin|bisphenol A|Cadmium|Chlorpyrifos|Copper|Cyclosporine|Diazinon|Dichlorvos|Dieldrin|Docosahexaenoic Acids|Insecticides|Iron|Lead|Mercury|Metformin|Ozone|Parathion|Particulate Matter|Pesticides|Plant Preparations|Polychlorinated Biphenyls|Pyruvaldehyde|Reactive Oxygen Species|Resveratrol|Rosiglitazone|Selenium|Sodium Selenite|Streptozo…	102.55	96
ADIPOQ	9370	Diabetes Mellitus, Type 2	MESH:D003924	marker/mechanism	Acarbose|Air Pollutants|Arsenic|Berberine|Bezafibrate|bis(4-hydroxyphenyl)sulfone|bisphenol A|Clozapine|Copper|Curcumin|Dichlorodiphenyl Dichloroethylene|Dietary Fats|Dietary Sugars|efavirenz|Enalapril|Fatty Acids, Nonesterified|Fructose|ginsenoside Re|Glucose|Hemin|Liraglutide|Metformin|Nelfinavir|Niacinamide|Orlistat|Particulate Matter|perfluorohexanesulfonic acid|perfluorooctane sulfonic acid|…	101.52	149
GPX1	2876	Diabetes Mellitus, Type 2	MESH:D003924	marker/mechanism	Air Pollutants|Arsenic|Ascorbic Acid|Berberine|bis(4-hydroxyphenyl)sulfone|bisphenol A|Bromine|Cadmium|Chromium|cinnamaldehyde|Clozapine|Copper|coumarin|Curcumin|Dibutyl Phthalate|Dichlorodiphenyl Dichloroethylene|Dietary Fats|Diethylnitrosamine|Drugs, Chinese Herbal|epigallocatechin gallate|Fatty Acids, Nonesterified|Folic Acid|Fructose|Genistein|ginsenoside Re|Glucose|Glutathione|Iron|Lead|Merc…	101.28	125
MMP2	4313	Diabetes Mellitus, Experimental	MESH:D003921	marker/mechanism	Berberine|Bile Acids and Salts|Blood Glucose|Capsaicin|Chromium|cinnamaldehyde|Clioquinol|cobaltiprotoporphyrin|Cromolyn Sodium|Dibutyl Phthalate|Dietary Fats|Diethylhexyl Phthalate|Dronabinol|Fenretinide|Fructose|Gallic Acid|Glucose|Hydrogen Peroxide|Lithocholic Acid|Losartan|Manganese|Metformin|Naproxen|Nicotine|Nitric Oxide|N-(oxo-5,6-dihydrophenanthridin-2-yl)-N,N-dimethylacetamide hydrochlor…	100.9	560
NR1I2	8856	Diabetes Mellitus	MESH:D003920	marker/mechanism	2,2',4,4'-tetrabromodiphenyl ether|2,4,5,2',4',5'-hexachlorobiphenyl|Air Pollutants|alachlor|Aldrin|aroclor 1260|arsenite|Berberine|Bezafibrate|bisphenol A|Chlordan|Chlorpromazine|Chlorpyrifos|Clozapine|Coumaphos|Cyclosporine|DDT|Diazinon|Dichlorodiphenyl Dichloroethylene|Dieldrin|dimethylarsinous acid|Fatty Acids, Omega-3|Glucocorticoids|Heptachlor|Lead|Metformin|o,p'-DDT|Parathion|Particulate M…	100.76	62
SIRT1	23411	Diabetes Mellitus, Experimental	MESH:D003921	marker/mechanism	Berberine|Blood Glucose|Capsaicin|Cholesterol|cobaltiprotoporphyrin|Dibutyl Phthalate|Dietary Fats|Dietary Sucrose|Diethylhexyl Phthalate|Dronabinol|Fructose|Gallic Acid|Glucose|Hydrogen Peroxide|Inositol|Lithocholic Acid|Malondialdehyde|Manganese|Metformin|Niacinamide|Nicotine|Nitric Oxide|N-(oxo-5,6-dihydrophenanthridin-2-yl)-N,N-dimethylacetamide hydrochloride|pimagedine|Plant Extracts|pterost…	100.04	555
NFKB1	4790	Diabetes Mellitus, Type 2	MESH:D003924	marker/mechanism	Air Pollutants|alpha-Tocopherol|Arsenic|Ascorbic Acid|Berberine|Bezafibrate|bis(4-hydroxyphenyl)sulfone|bisphenol A|Blood Glucose|Cadmium|cinnamaldehyde|Clozapine|Copper|coumarin|Curcumin|daidzein|Dibutyl Phthalate|Dichlorodiphenyl Dichloroethylene|Dietary Fats|Diethylnitrosamine|Drugs, Chinese Herbal|Enalapril|epigallocatechin gallate|Folic Acid|Genistein|Glucose|Glutathione|Heme|Irbesartan|Iron…	99.77	131
PPARG	5468	Diabetic Nephropathies	MESH:D003928	marker/mechanism	3,4-dihydroxyphenylethanol|Ascorbic Acid|Aspirin|Blood Glucose|Carbamazepine|cobaltous chloride|Curcumin|Dietary Fats|Drugs, Chinese Herbal|Enalapril|Estradiol|Fructose|Gallic Acid|Gliclazide|Glucose|Hydrogen Peroxide|Linoleic Acids, Conjugated|Losartan|mangiferin|Metformin|Nicotine|notoginsenoside R1|Palm Oil|Perindopril|Pioglitazone|Plant Extracts|Polysaccharides|puerarin|Pyruvaldehyde|Reactive…	99.76	146
CPT1A	1374	Diabetes Mellitus, Type 2	MESH:D003924	marker/mechanism	Air Pollutants|alpha-Tocopherol|Arsenic|Berberine|Bezafibrate|bis(4-hydroxyphenyl)sulfone|bisphenol A|Cadmium|Copper|Curcumin|daidzein|Dibutyl Phthalate|Dichlorodiphenyl Dichloroethylene|Dietary Fats|Exenatide|Fatty Acids, Nonesterified|Folic Acid|Fructose|Genistein|Glucose|Glutathione|Iron|Liraglutide|mangiferin|Metformin|Orlistat|Particulate Matter|perfluorodecanoic acid|perfluorohexanesulfonic…	99.59	147
SIRT1	23411	Diabetes Mellitus	MESH:D003920	marker/mechanism	2,4,5,2',4',5'-hexachlorobiphenyl|Air Pollutants|arsenite|Aspirin|Atrazine|Berberine|bisphenol A|Blood Glucose|Cadmium|Chlorpyrifos|Copper|Cyclosporine|Diazinon|Gallic Acid|Iron|Lead|Metformin|Methylprednisolone|Particulate Matter|Perindopril|Phenformin|Plant Extracts|Potassium|puerarin|Pyruvaldehyde|Ramipril|Reactive Oxygen Species|Resveratrol|Rosiglitazone|Selenium|Streptozocin|Tetrachlorodiben…	99.14	97
CP	1356	Diabetes Mellitus	MESH:D003920	marker/mechanism	2,2',4,4'-tetrabromodiphenyl ether|Air Pollutants|aminoacetone|Atrazine|bisphenol A|Cadmium|Chlorodiphenyl (54% Chlorine)|Copper|Cyclosporine|Diazinon|Glyburide|Hexachlorobenzene|Iron|Lead|Mercury|Olanzapine|Ozone|Particulate Matter|Pesticides|Plant Extracts|Plant Preparations|Polychlorinated Biphenyls|Pyruvaldehyde|Rosiglitazone|Streptozocin|Tacrolimus|Tetrachlorodibenzodioxin|Tobacco Smoke Poll…	99.02	92
SLC2A4	6517	Diabetes Mellitus, Type 2	MESH:D003924	marker/mechanism	Acarbose|Alloxan|Arsenic|Ascorbic Acid|Berberine|Bezafibrate|bisphenol A|Cadmium|Calcium|Chromium|cinnamaldehyde|Copper|Dichlorodiphenyl Dichloroethylene|Dietary Fats|Dietary Sugars|epigallocatechin gallate|Fructose|Genistein|ginsenoside Re|Glucose|Glyburide|Hemin|mangiferin|Mercury|Metformin|Niacinamide|Particulate Matter|perfluorooctane sulfonic acid|perfluorooctanoic acid|Pioglitazone|Plant Ex…	97.6	151
TIMP1	7076	Diabetes Mellitus, Experimental	MESH:D003921	marker/mechanism	Anthocyanins|Bezafibrate|Blood Glucose|Capsaicin|Cholesterol, LDL|Chromium|cobaltiprotoporphyrin|Cyclophosphamide|Dibutyl Phthalate|Dietary Fats|Diethylhexyl Phthalate|Diltiazem|Dronabinol|Fenretinide|Gallic Acid|Glucose|honokiol|Hydrogen Peroxide|Lithocholic Acid|Losartan|Naproxen|Nicotine|Palm Oil|pimagedine|Pioglitazone|Plant Extracts|Plant Preparations|puerarin|Quercetin|Resveratrol|Rosiglita…	97.37	561
ACE	1636	Diabetic Nephropathies	MESH:D003928	marker/mechanism	Ascorbic Acid|Aspirin|benazepril|Captopril|cobaltous chloride|Curcumin|Dietary Fats|Enalapril|Estradiol|Fructose|Glucose|Hydrogen Peroxide|Lisinopril|Losartan|Metoprolol|Nicotine|Perindopril|pimagedine|Pioglitazone|Plant Extracts|Pregabalin|Quinapril|Raloxifene Hydrochloride|Ramipril|Resveratrol|Spironolactone|Streptozocin|Telmisartan|Thioctic Acid|Valsartan	95.82	148
NCF1	653361	Diabetes Mellitus, Experimental	MESH:D003921	marker/mechanism	Bezafibrate|Cholesterol|cinnamaldehyde|cobaltiprotoporphyrin|Dietary Fats|Dietary Sucrose|Dronabinol|Eplerenone|Fenretinide|Gallic Acid|ginsenoside Re|Gliclazide|Glucose|Glyburide|honokiol|Hydrogen Peroxide|Losartan|Metformin|Nicotine|N-(oxo-5,6-dihydrophenanthridin-2-yl)-N,N-dimethylacetamide hydrochloride|Palm Oil|Plant Extracts|Plant Preparations|Quercetin|Resveratrol|Rosiglitazone|sodium arse…	95.39	553
IRS2	8660	Diabetes Mellitus, Type 2	MESH:D003924	marker/mechanism	Air Pollutants|Arsenic|bis(4-hydroxyphenyl)sulfone|bisphenol A|Cadmium|Copper|coumarin|Curcumin|Dibutyl Phthalate|Dichlorodiphenyl Dichloroethylene|Dietary Fats|Diethylnitrosamine|epigallocatechin gallate|Folic Acid|Fructose|fumosorinone|Genistein|Glucose|Glyburide|Lactic Acid|Metformin|Nickel|Particulate Matter|Plant Extracts|platyconic acid|Resveratrol|Rosiglitazone|Silver|Streptozocin|TAK-875|…	94.65	140
ADIPOQ	9370	Diabetic Nephropathies	MESH:D003928	marker/mechanism	3,4-dihydroxyphenylethanol|cobaltous chloride|Curcumin|Dietary Fats|Enalapril|Estradiol|fenugreek seed meal|Fructose|Glucagon|Glucose|Hydrogen Peroxide|Linoleic Acids, Conjugated|Losartan|Metformin|Palm Oil|Pioglitazone|Plant Extracts|Polysaccharides|Raloxifene Hydrochloride|Ramipril|Reactive Oxygen Species|Resveratrol|Rosiglitazone|sarpogrelate|Spironolactone|Streptozocin|sulforaphane|Telmisarta…	93.97	146
CASP3	836	Diabetes Mellitus, Type 2	MESH:D003924	marker/mechanism	Air Pollutants|Alloxan|alpha-Tocopherol|Amino Acids|Arsenic|Ascorbic Acid|astaxanthine|Berberine|Bezafibrate|bis(4-hydroxyphenyl)sulfone|bisphenol A|Blood Glucose|Boron|Cadmium|Calcium|Chromium|cinnamaldehyde|Clozapine|Copper|coumarin|Curcumin|daidzein|Dibutyl Phthalate|Dichlorodiphenyl Dichloroethylene|Dietary Fats|Diethylnitrosamine|Diosmin|Drugs, Chinese Herbal|efavirenz|Enalapril|epigallocate…	93.66	182
LEPR	3953	Diabetes Mellitus, Type 2	MESH:D003924	marker/mechanism	Air Pollutants|Arsenic|astaxanthine|bis(4-hydroxyphenyl)sulfone|bisphenol A|Blood Glucose|Calcium|Cholesterol, HDL|Cholesterol, LDL|Chromium|Dibutyl Phthalate|Dietary Fats|Diethylnitrosamine|Drugs, Chinese Herbal|Exenatide|Folic Acid|Fructose|Genistein|Glucose|Glutathione|Lactic Acid|Mercury|Nickel|Nicotine|Pantothenic Acid|Particulate Matter|perfluorooctanoic acid|Pioglitazone|Resveratrol|Rosigl…	93.32	128
SLC2A2	6514	Diabetes Mellitus, Experimental	MESH:D003921	marker/mechanism	5-thio-D-glucose|Alloxan|Bezafibrate|Cholesterol|copper bis(3,5-diisopropylsalicylate)|Cyclophosphamide|Dibutyl Phthalate|Dietary Fats|Dietary Sucrose|Diethylhexyl Phthalate|Dronabinol|fenugreek seed meal|Fructose|Glucose|Glyburide|Hydrogen Peroxide|L 783281|Metformin|Phlorhizin|Plant Extracts|Plant Preparations|Quercetin|Resveratrol|Rosiglitazone|sodium arsenite|Sodium Glutamate|Sodium Selenite|…	93.21	580
IRS1	3667	Diabetes Mellitus, Type 2	MESH:D003924	marker/mechanism	Alloxan|Arsenic|Ascorbic Acid|bis(4-hydroxyphenyl)sulfone|bisphenol A|Cadmium|Chromium|Copper|coumarin|Curcumin|Dietary Fats|Dietary Sugars|Diethylnitrosamine|Folic Acid|Fructose|Genistein|ginsenoside Re|Glucose|Glyburide|Mercury|Metformin|Nickel|Nicotine|nymphayol|Particulate Matter|perfluorooctane sulfonic acid|Pesticides|Plant Extracts|Resveratrol|Rosiglitazone|Streptozocin|TAK-875|titanium di…	92.93	154
CD36	948	Diabetes Mellitus, Type 2	MESH:D003924	marker/mechanism	Air Pollutants|alpha-Tocopherol|Arsenic|Berberine|Bezafibrate|bis(4-hydroxyphenyl)sulfone|bisphenol A|Cadmium|Copper|Curcumin|Dibutyl Phthalate|Dichlorodiphenyl Dichloroethylene|Dietary Fats|Dietary Sugars|Diethylnitrosamine|Folic Acid|Fructose|Genistein|Glucose|Glutathione|Iron|Malathion|Malondialdehyde|mangiferin|Nickel|Particulate Matter|perfluorohexanesulfonic acid|perfluorooctane sulfonic ac…	92.78	118
IRS1	3667	Diabetes Mellitus, Experimental	MESH:D003921	marker/mechanism	Alloxan|bis(alpha-furancarboxylato)oxovanadium(IV)|Capsaicin|Cholesterol|Chromium|Coconut Oil|Cyclophosphamide|Dietary Fats|Dietary Sugars|Diethylhexyl Phthalate|Fructose|ginsenoside Re|Glucose|Glyburide|Metformin|Nicotine|Phycocyanin|Plant Extracts|Plant Preparations|Quercetin|Resveratrol|Rosiglitazone|sarpogrelate|Sertraline|sodium arsenite|Sodium Selenite|Streptozocin|Taurine|tesaglitazar|trib…	92.65	580
TP53	7157	Diabetes Mellitus, Experimental	MESH:D003921	marker/mechanism	astaxanthine|Berberine|Bile Acids and Salts|Capsaicin|Cholesterol|Chromium|cinnamaldehyde|Clioquinol|cobaltiprotoporphyrin|Cyclophosphamide|Dibutyl Phthalate|Dietary Fats|Diethylhexyl Phthalate|Diosmin|Dronabinol|Exenatide|Fatty Acids, Omega-3|Fenretinide|Gallic Acid|Gliclazide|Glucose|Glyburide|Hydrogen Peroxide|Imatinib Mesylate|Losartan|Malondialdehyde|Manganese|mangiferin|Metformin|Monocrotop…	91.19	562
ICAM1	3383	Diabetes Mellitus, Type 2	MESH:D003924	marker/mechanism	Air Pollutants|Alloxan|alpha-Tocopherol|Arsenic|Ascorbic Acid|Bezafibrate|bis(4-hydroxyphenyl)sulfone|bisphenol A|Blood Glucose|Cadmium|Chromium|cinnamaldehyde|Copper|Curcumin|Cysteine|Dibutyl Phthalate|Dietary Fats|Diethylnitrosamine|Drugs, Chinese Herbal|Enalapril|Fatty Acids, Nonesterified|Fructose|Genistein|Gliclazide|Glucose|Glutathione|Iron|Lactic Acid|Lithocholic Acid|mangiferin|Metformin|…	90.51	151
CYBB	1536	Diabetes Mellitus	MESH:D003920	marker/mechanism	2,2',4,4'-tetrabromodiphenyl ether|2,4,5,2',4',5'-hexachlorobiphenyl|Air Pollutants|Arsenic|arsenite|Aspirin|Atrazine|Bezafibrate|bisphenol A|Cadmium|Chlorpyrifos|Dichlorvos|Flavonoids|Glyburide|Lead|Metformin|Ozone|Particulate Matter|Plant Extracts|Plant Preparations|Ramipril|Reactive Oxygen Species|Resveratrol|Rosiglitazone|Streptozocin|Telmisartan|Tetrachlorodibenzodioxin|Tobacco Smoke Polluti…	90.47	90
SIRT1	23411	Diabetes Mellitus, Type 2	MESH:D003924	marker/mechanism	Air Pollutants|Amino Acids|Berberine|bis(4-hydroxyphenyl)sulfone|bisphenol A|Blood Glucose|Cadmium|Copper|Curcumin|Dibutyl Phthalate|Dietary Fats|Diethylnitrosamine|epigallocatechin gallate|Folic Acid|Fructose|Genistein|Glucose|Glutathione|Iron|Lead|Linagliptin|Lithocholic Acid|Malondialdehyde|Manganese|Metformin|Niacinamide|Nicotine|Particulate Matter|perfluorooctane sulfonic acid|perfluorooctan…	90.3	126
MT2A	4502	Diabetes Mellitus	MESH:D003920	marker/mechanism	Arsenic|arsenite|Atrazine|bisphenol A|Blood Glucose|Cadmium|Chromium|Copper|Cyclosporine|DDT|Dichlorodiphenyl Dichloroethylene|Glucocorticoids|Iron|Lead|Mercury|Metformin|Ozone|Parathion|Particulate Matter|Phenformin|Plant Extracts|Plant Preparations|Raloxifene Hydrochloride|Reactive Oxygen Species|Streptozocin|Tetrachlorodibenzodioxin|Tobacco Smoke Pollution|Troglitazone|Uranium|Zinc	90.07	92
PCK1	5105	Diabetes Mellitus, Experimental	MESH:D003921	marker/mechanism	Alloxan|Bezafibrate|bis(maltolato)oxovanadium(IV)|Chromium|cinnamaldehyde|Dietary Fats|Dietary Sucrose|Dietary Sugars|Diethylhexyl Phthalate|Dronabinol|Fatty Acids, Omega-3|Fructose|ginsenoside Re|Glucose|Glyburide|Hydrogen Peroxide|Metformin|Palm Oil|Phlorhizin|Pioglitazone|Plant Extracts|Plant Preparations|Quercetin|Resveratrol|Rosiglitazone|sodium arsenite|Sodium Glutamate|Sodium Selenite|Stre…	89.79	580
FAS	355	Diabetes Mellitus, Type 2	MESH:D003924	marker/mechanism	Air Pollutants|Angiotensin-Converting Enzyme Inhibitors|Arsenic|Berberine|Bezafibrate|bisphenol A|Cadmium|cinnamaldehyde|Clozapine|Copper|Curcumin|Dichlorodiphenyl Dichloroethylene|Dietary Fats|Diethylnitrosamine|Drugs, Chinese Herbal|Folic Acid|Fructose|Genistein|ginsenoside Re|Glucose|Glutathione|Kangen-karyu|Lead|Lithocholic Acid|mangiferin|Mercury|Metformin|Nickel|Nicotine|Orlistat|Particulat…	87.7	151
SERPINE1	5054	Diabetes Mellitus, Experimental	MESH:D003921	marker/mechanism	Aldosterone|Bezafibrate|Blood Glucose|Capsaicin|cinnamaldehyde|Coconut Oil|Cyclophosphamide|Dibutyl Phthalate|Dietary Fats|Diethylhexyl Phthalate|Dronabinol|Enalapril|Eplerenone|Fructose|Glucose|honokiol|Hydrogen Peroxide|Losartan|Manganese|mangiferin|Metformin|Nicotine|N-(oxo-5,6-dihydrophenanthridin-2-yl)-N,N-dimethylacetamide hydrochloride|pimagedine|Pioglitazone|Plant Extracts|Quercetin|Resve…	86.97	563
RAC1	5879	Diabetes Mellitus	MESH:D003920	marker/mechanism	2,4,5,2',4',5'-hexachlorobiphenyl|Air Pollutants|Arsenic|arsenite|Aspirin|Atrazine|bisphenol A|Cadmium|Clozapine|Copper|Cyclosporine|Flavonoids|Gallic Acid|Magnesium|Mercury|Ozone|Particulate Matter|Plant Extracts|Reactive Oxygen Species|Resveratrol|Rosiglitazone|Sodium Selenite|Streptozocin|Tacrolimus|Tetrachlorodibenzodioxin|Tobacco Smoke Pollution|Uranium	86.92	77
EDN1	1906	Diabetes Mellitus, Type 2	MESH:D003924	marker/mechanism	Air Pollutants|Angiotensin-Converting Enzyme Inhibitors|Ascorbic Acid|benidipine|Bezafibrate|bis(4-hydroxyphenyl)sulfone|bisphenol A|Cadmium|Calcium|Copper|Dibutyl Phthalate|Dietary Fats|Diethylnitrosamine|Drugs, Chinese Herbal|Enalapril|epigallocatechin gallate|Folic Acid|Fructose|Genistein|Glucose|Glyburide|Irbesartan|Iron|Metformin|Nickel|Nicotine|nymphayol|Particulate Matter|perfluorooctanoic…	86.65	147
SLC2A1	6513	Diabetes Mellitus, Type 2	MESH:D003924	marker/mechanism	Acarbose|Air Pollutants|Arsenic|Ascorbic Acid|bis(4-hydroxyphenyl)sulfone|bisphenol A|Blood Glucose|Cadmium|Calcium|Chromium|cinnamaldehyde|Copper|Curcumin|Cysteine|daidzein|Dietary Fats|Diethylnitrosamine|Drugs, Chinese Herbal|epigallocatechin gallate|Folic Acid|Genistein|Glucose|Lead|Lithocholic Acid|Nickel|nymphayol|Particulate Matter|perfluorooctane sulfonic acid|perfluorooctanoic acid|Plant …	85.64	117
AGT	183	Diabetes Mellitus, Experimental	MESH:D003921	marker/mechanism	8-epi-prostaglandin F2alpha|Aldosterone|Bezafibrate|Cholesterol|Cholesterol, LDL|Chromium|cobaltiprotoporphyrin|Cromolyn Sodium|Dietary Fats|Diethylhexyl Phthalate|Dronabinol|Enalapril|Eplerenone|Fatty Acids, Nonesterified|Fructose|Glucose|Hydrogen Peroxide|Losartan|Malondialdehyde|Manganese|mangiferin|Metformin|Nitric Oxide|N-(oxo-5,6-dihydrophenanthridin-2-yl)-N,N-dimethylacetamide hydrochlorid…	85.58	562
NR1I3	9970	Diabetes Mellitus	MESH:D003920	marker/mechanism	2,2',4,4'-tetrabromodiphenyl ether|2,4,5,2',4',5'-hexachlorobiphenyl|alachlor|Aldrin|aroclor 1260|arsenite|Berberine|Bezafibrate|bisphenol A|Cadmium|Chlordan|Chlorpromazine|Chlorpyrifos|Cyclosporine|DDT|Diazinon|Dichlorodiphenyl Dichloroethylene|Dieldrin|Flavonoids|Glucocorticoids|Heptachlor|Hexachlorobenzene|Metformin|o,p'-DDT|Parathion|Plant Extracts|Polychlorinated Biphenyls|pregna-4,17-diene-…	85.04	56
CYBB	1536	Diabetes Mellitus, Experimental	MESH:D003921	marker/mechanism	astaxanthine|Bezafibrate|Capsaicin|Cholesterol|Dietary Fats|Dronabinol|Fructose|Glucose|Glyburide|Hemin|Hydrogen Peroxide|Losartan|Malondialdehyde|Metformin|N-(oxo-5,6-dihydrophenanthridin-2-yl)-N,N-dimethylacetamide hydrochloride|Palm Oil|Plant Extracts|Plant Preparations|Quercetin|Ramipril|Resveratrol|Rosiglitazone|sodium arsenite|Streptozocin|Superoxides|tangeretin|Taurine|Telmisartan|tributyl…	82.88	551
UCP2	7351	Diabetes Mellitus, Experimental	MESH:D003921	marker/mechanism	Berberine|Bezafibrate|Blood Glucose|Capsaicin|copper bis(3,5-diisopropylsalicylate)|Dietary Fats|Dietary Sucrose|Diethylhexyl Phthalate|Dronabinol|Fenretinide|Glucose|Hydrogen Peroxide|Losartan|Metformin|Niacinamide|Palm Oil|Plant Extracts|puerarin|Quercetin|Resveratrol|Rosiglitazone|sodium arsenite|Sodium Glutamate|Sodium Selenite|Streptozocin|Superoxides|Telmisartan|tesaglitazar|tributyltin|Tro…	82.26	555
AKT2	208	Diabetes Mellitus, Type 2	MESH:D003924	marker/mechanism	3-((4-chlorobenzyl)oxy)-N-((1S)-1-phenylethyl)-2-thiophenecarboxamide|Air Pollutants|Ascorbic Acid|Berberine|bis(4-hydroxyphenyl)sulfone|bisphenol A|Blood Glucose|Clozapine|Copper|Curcumin|Dietary Fats|Diethylnitrosamine|Genistein|Glucose|Lead|Malathion|Mercury|Metformin|Nickel|Nicotine|Particulate Matter|perfluorooctane sulfonic acid|perfluoroundecanoic acid|Phthalic Acids|Plant Extracts|Resvera…	81.72	96
EDN1	1906	Diabetes Mellitus, Experimental	MESH:D003921	marker/mechanism	Aldosterone|Bezafibrate|Capsaicin|Cyclophosphamide|Dibutyl Phthalate|Dietary Fats|Diethylhexyl Phthalate|Enalapril|Fenretinide|Fructose|Glucose|Glyburide|Hydrogen Peroxide|Losartan|Metformin|Nicotine|Nitric Oxide|N-(oxo-5,6-dihydrophenanthridin-2-yl)-N,N-dimethylacetamide hydrochloride|pimagedine|Pioglitazone|Plant Extracts|Plant Preparations|Quercetin|Resveratrol|Rosiglitazone|sodium arsenite|St…	80.88	561
FAS	355	Diabetes Mellitus, Experimental	MESH:D003921	marker/mechanism	Anthocyanins|Berberine|Bezafibrate|Capsaicin|Cholesterol|cinnamaldehyde|Cyclophosphamide|Dietary Fats|Diethylhexyl Phthalate|Dronabinol|Fructose|ginsenoside Re|Glucose|honokiol|Hydrogen Peroxide|Lithocholic Acid|mangiferin|Metformin|Naproxen|Nicotine|Nitric Oxide|Palm Oil|Phlorhizin|Plant Extracts|platycodin D|pterostilbene|Quercetin|Resveratrol|Rosiglitazone|S-allylcysteine|sodium arsenite|Strep…	80	562
CYBA	1535	Diabetes Mellitus, Experimental	MESH:D003921	marker/mechanism	Bezafibrate|Dietary Fats|Diethylhexyl Phthalate|Dronabinol|Enalapril|Eplerenone|ginsenoside Re|Glucose|Hydrogen Peroxide|Losartan|Metformin|Niacinamide|Palm Oil|pimagedine|Pioglitazone|Plant Extracts|Plant Preparations|Quercetin|Ramipril|Resveratrol|Rosiglitazone|sodium arsenite|Streptozocin|Superoxides|Tacrolimus|Telmisartan|Troglitazone|Vitamin E	79.69	552
GPX1	2876	Diabetes Mellitus, Experimental	MESH:D003921	marker/mechanism	Berberine|Capsaicin|Chromium|cinnamaldehyde|Cyclophosphamide|Dibutyl Phthalate|Dietary Fats|Dietary Sucrose|Diethylhexyl Phthalate|Dronabinol|Fatty Acids, Nonesterified|Fenretinide|Fructose|ginsenoside Re|Glucose|Hydrogen Peroxide|Nicotine|Nitric Oxide|N-(oxo-5,6-dihydrophenanthridin-2-yl)-N,N-dimethylacetamide hydrochloride|Palm Oil|Phlorhizin|pimagedine|Plant Extracts|Plant Preparations|pterost…	79.41	557
PRKCA	5578	Diabetes Mellitus, Experimental	MESH:D003921	marker/mechanism	Aldosterone|Berberine|Bile Acids and Salts|Capsaicin|Dibutyl Phthalate|Dietary Fats|Diethylhexyl Phthalate|Dronabinol|Enalapril|Fenretinide|Fructose|Gallic Acid|Glucose|Hydrogen Peroxide|Manganese|Metformin|Nicotine|Nitric Oxide|Palm Oil|Pioglitazone|Plant Extracts|Quercetin|Resveratrol|Rosiglitazone|sodium arsenite|Sodium Selenite|Streptozocin|Superoxides|Taurine|tributyltin	79.3	552
CYP1A1	1543	Diabetes Mellitus, Experimental	MESH:D003921	marker/mechanism	2-Hydroxypropyl-beta-cyclodextrin|astaxanthine|Berberine|Bezafibrate|Blood Glucose|Capsaicin|Cholesterol|Chromium|cinnamaldehyde|cobaltiprotoporphyrin|Cyclophosphamide|Dibutyl Phthalate|Dietary Fats|Dietary Sucrose|Diethylhexyl Phthalate|Dronabinol|Fatty Acids, Omega-3|Fenretinide|Fructose|Glucose|Glyburide|Hemin|Hydrogen Peroxide|Imatinib Mesylate|Lithocholic Acid|Losartan|mangiferin|Metformin|M…	77.46	567
ATF3	467	Diabetes Mellitus, Type 2	MESH:D003924	marker/mechanism	Arsenic|Ascorbic Acid|bis(4-hydroxyphenyl)sulfone|bisphenol A|Cadmium|cinnamaldehyde|Copper|Curcumin|Dibutyl Phthalate|Dichlorodiphenyl Dichloroethylene|Dietary Fats|Diethylnitrosamine|Drugs, Chinese Herbal|epigallocatechin gallate|Folic Acid|Genistein|Lactic Acid|Metformin|Nelfinavir|Nickel|Nicotine|Particulate Matter|perfluorodecanoic acid|perfluorooctane sulfonic acid|perfluorooctanoic acid|pe…	76.74	122
ACOX1	51	Diabetes Mellitus, Experimental	MESH:D003921	marker/mechanism	Alloxan|Berberine|Bezafibrate|Capsaicin|Cholesterol|Chromium|Dibutyl Phthalate|Dietary Fats|Dietary Sucrose|Diethylhexyl Phthalate|Dronabinol|Fatty Acids, Nonesterified|Fatty Acids, Omega-3|Fructose|Hydrogen Peroxide|N-(oxo-5,6-dihydrophenanthridin-2-yl)-N,N-dimethylacetamide hydrochloride|Phlorhizin|Plant Extracts|pterostilbene|puerarin|Resveratrol|Rosiglitazone|sodium arsenite|Sodium Glutamate|…	76.55	581
INSR	3643	Diabetes Mellitus, Experimental	MESH:D003921	marker/mechanism	Alloxan|Chromium|Dietary Fats|Diethylhexyl Phthalate|Exenatide|fenugreek seed meal|Fructose|Glucose|glucose tolerance factor|Hydrogen Peroxide|Manganese|Metformin|Nicotine|N-(oxo-5,6-dihydrophenanthridin-2-yl)-N,N-dimethylacetamide hydrochloride|Phycocyanin|picolinic acid|Plant Extracts|puerarin|Quercetin|Resveratrol|Rosiglitazone|sodium arsenite|Streptozocin|Taurine|tributyltin|Troglitazone|Vita…	76.21	575
POMC	5443	Diabetes Mellitus	MESH:D003920	marker/mechanism	2,2',4,4'-tetrabromodiphenyl ether|Adrenal Cortex Hormones|Air Pollutants|Atrazine|Bezafibrate|bisphenol A|Cadmium|Chlorodiphenyl (54% Chlorine)|Chlorpyrifos|DDT|Dichlorodiphenyl Dichloroethylene|Dichlorvos|Dieldrin|Insecticides|Lead|Magnesium|Metformin|morroniside|Olanzapine|Particulate Matter|Potassium|Prednisolone|Prednisone|Resveratrol|Sodium Selenite|Streptozocin|Tetrachlorodibenzodioxin|tri…	75.43	85
MMP9	4318	Diabetes Mellitus, Experimental	MESH:D003921	marker/mechanism	Anthocyanins|Berberine|Blood Glucose|Capsaicin|Cholesterol, HDL|Clioquinol|Dibutyl Phthalate|Dietary Fats|Diethylhexyl Phthalate|Dronabinol|Fenretinide|Fructose|Gallic Acid|Glucose|Hydrogen Peroxide|Lithocholic Acid|Losartan|mangiferin|Metformin|Niacinamide|Nicotine|Nitric Oxide|N-(oxo-5,6-dihydrophenanthridin-2-yl)-N,N-dimethylacetamide hydrochloride|pimagedine|Pioglitazone|Plant Extracts|platyc…	75.25	560
LEPR	3953	Diabetes Mellitus, Experimental	MESH:D003921	marker/mechanism	astaxanthine|Blood Glucose|Cholesterol|Cholesterol, HDL|Cholesterol, LDL|Chromium|cobaltiprotoporphyrin|Dibutyl Phthalate|Dietary Fats|Dronabinol|Exenatide|Fatty Acids, Omega-3|Fructose|Glucose|Hydrogen Peroxide|Nicotine|N-(oxo-5,6-dihydrophenanthridin-2-yl)-N,N-dimethylacetamide hydrochloride|Pioglitazone|Quercetin|Resveratrol|Rosiglitazone|sodium arsenite|Streptozocin|Superoxides|Taurine|Telmis…	75.19	566
BCL2L1	598	Diabetes Mellitus, Experimental	MESH:D003921	marker/mechanism	Alloxan|Anthocyanins|Berberine|Capsaicin|Cholesterol|cobaltiprotoporphyrin|Cyclophosphamide|Dietary Fats|Fatty Acids, Nonesterified|Fenretinide|Fructose|Glucose|Hydrogen Peroxide|Imatinib Mesylate|Lithocholic Acid|Manganese|mangiferin|Metformin|Nicotine|Nitric Oxide|N-(oxo-5,6-dihydrophenanthridin-2-yl)-N,N-dimethylacetamide hydrochloride|Phlorhizin|Plant Extracts|platycodin D|pterostilbene|Querc…	74.98	585
TIMP1	7076	Diabetes Mellitus, Type 2	MESH:D003924	marker/mechanism	Air Pollutants|Ascorbic Acid|Bezafibrate|bis(4-hydroxyphenyl)sulfone|bisphenol A|Blood Glucose|Bromine|Cadmium|Cholesterol, LDL|Chromium|Copper|Curcumin|Cysteine|Dibutyl Phthalate|Dietary Fats|Diethylnitrosamine|Drugs, Chinese Herbal|epigallocatechin gallate|Folic Acid|Genistein|Glucose|Lactic Acid|Lithocholic Acid|Mercury|Nickel|Nicotine|Particulate Matter|Pentoxifylline|perfluorooctanoic acid|P…	74.98	114
CBS	875	Diabetes Mellitus, Type 2	MESH:D003924	marker/mechanism	Air Pollutants|Amino Acids|Arsenic|Ascorbic Acid|bis(4-hydroxyphenyl)sulfone|bisphenol A|Blood Glucose|Cadmium|Copper|Cysteine|Dichlorodiphenyl Dichloroethylene|Dietary Fats|Diethylnitrosamine|Folic Acid|Genistein|Glucose|Glutathione|Lactic Acid|Particulate Matter|perfluorooctanoic acid|Plant Extracts|Reactive Oxygen Species|Resveratrol|Rosiglitazone|S-Adenosylmethionine|Streptozocin|Superoxides|…	74.92	106
BCL2L1	598	Diabetes Mellitus, Type 2	MESH:D003924	marker/mechanism	Alloxan|alpha-Tocopherol|Amino Acids|Arsenic|Ascorbic Acid|Berberine|bis(4-hydroxyphenyl)sulfone|bisphenol A|Cadmium|Copper|Curcumin|daidzein|Dichlorodiphenyl Dichloroethylene|Dietary Fats|Diethylnitrosamine|Drugs, Chinese Herbal|epigallocatechin gallate|Fatty Acids, Nonesterified|Folic Acid|Fructose|Genistein|Glucose|Glutathione|Iron|Lead|Lithocholic Acid|Manganese|mangiferin|Metformin|Nicotine|…	72.74	145
EDNRB	1910	Diabetes Mellitus, Type 2	MESH:D003924	marker/mechanism	Air Pollutants|Alloxan|AMG-837|Arsenic|Ascorbic Acid|benidipine|bis(4-hydroxyphenyl)sulfone|bisphenol A|Blood Glucose|Cadmium|Chromium|Copper|Dibutyl Phthalate|Dietary Fats|Diethylnitrosamine|epigallocatechin gallate|Folic Acid|Genistein|Lactic Acid|Nicotine|Particulate Matter|perfluoroundecanoic acid|Rosiglitazone|TAK-875|Telmisartan|titanium dioxide|Troglitazone|Vehicle Emissions|Zinc	72.48	92
CYBA	1535	Diabetes Mellitus, Type 2	MESH:D003924	marker/mechanism	Arsenic|Ascorbic Acid|Bezafibrate|bis(4-hydroxyphenyl)sulfone|bisphenol A|Dichlorodiphenyl Dichloroethylene|Dietary Fats|Diethylnitrosamine|Enalapril|Folic Acid|Genistein|ginsenoside Re|Glucose|Kangen-karyu|Lactic Acid|Metformin|Niacinamide|Nickel|Particulate Matter|Pioglitazone|Plant Extracts|Reactive Oxygen Species|Resveratrol|Rosiglitazone|Streptozocin|Superoxides|Telmisartan|titanium dioxide|…	71.7	132
GSTM1	2944	Diabetes Mellitus, Type 2	MESH:D003924	marker/mechanism	Air Pollutants|alpha-Tocopherol|Arsenic|Ascorbic Acid|bisphenol A|Cadmium|Chromium|cinnamaldehyde|Clozapine|Copper|Cysteine|Dichlorodiphenyl Dichloroethylene|Dietary Fats|Diethylnitrosamine|epigallocatechin gallate|Folic Acid|Glutathione|Hemin|Iron|Lead|Lithocholic Acid|Mercury|Nickel|Particulate Matter|perfluorooctane sulfonic acid|perfluorooctanoic acid|Pesticides|Plant Extracts|Resveratrol|Ros…	69.94	101
HNF4A	3172	Diabetes Mellitus, Type 2	MESH:D003924	marker/mechanism	Air Pollutants|Berberine|bis(4-hydroxyphenyl)sulfone|bisphenol A|Calcium|Copper|Dietary Fats|Diethylnitrosamine|Drugs, Chinese Herbal|Folic Acid|Fructose|Glucose|Glutathione|Lithocholic Acid|Metformin|Particulate Matter|perfluorooctane sulfonic acid|perfluorooctanoic acid|Plant Extracts|Polychlorinated Biphenyls|Resveratrol|Rosiglitazone|Streptozocin|titanium dioxide|Troglitazone|Vehicle Emission…	69.78	130
UCP2	7351	Diabetes Mellitus, Type 2	MESH:D003924	marker/mechanism	Berberine|Bezafibrate|bis(4-hydroxyphenyl)sulfone|bisphenol A|Blood Glucose|Cadmium|Copper|Dichlorodiphenyl Dichloroethylene|Dietary Fats|Folic Acid|Glucose|Glutathione|Lead|Metformin|Niacinamide|Nickel|Particulate Matter|perfluorodecanoic acid|perfluorooctane sulfonic acid|perfluorooctanoic acid|Plant Extracts|Reactive Oxygen Species|Resveratrol|Rosiglitazone|Streptozocin|Superoxides|Telmisartan…	69.61	127
CDKN1A	1026	Diabetic Nephropathies	MESH:D003928	marker/mechanism	3-((6-(2-methoxyphenyl)pyrimidin-4-yl)amino)phenyl)methane sulfonamide|Ascorbic Acid|Aspirin|Carbamazepine|Cobalt|cobaltous chloride|Curcumin|Dietary Fats|Drugs, Chinese Herbal|Estradiol|Gallic Acid|ginsenoside Rg1|Gliclazide|Glucose|Hydrogen Peroxide|Irbesartan|Losartan|Metformin|Nicotine|Organoselenium Compounds|Palm Oil|Pioglitazone|Plant Extracts|Raloxifene Hydrochloride|Resveratrol|Rosiglita…	69.59	144
C3	718	Diabetes Mellitus, Type 2	MESH:D003924	marker/mechanism	Air Pollutants|Ascorbic Acid|bis(4-hydroxyphenyl)sulfone|bisphenol A|Cadmium|Chromium|Copper|Curcumin|daidzein|Dietary Fats|Folic Acid|Genistein|Glucose|Lead|Levonorgestrel|Magnesium|mangiferin|Mercury|Nickel|Particulate Matter|perfluorooctane sulfonic acid|perfluorooctanoic acid|perfluoroundecanoic acid|Reactive Oxygen Species|Resveratrol|titanium dioxide|Triglycerides|Troglitazone|Vehicle Emiss…	69.57	68
EGFR	1956	Diabetes Mellitus, Type 2	MESH:D003924	marker/mechanism	Air Pollutants|Arsenic|Ascorbic Acid|Benzoic Acid|Berberine|bis(4-hydroxyphenyl)sulfone|bisphenol A|Cadmium|Calcium|Copper|coumarin|Curcumin|daidzein|Dibutyl Phthalate|Dichlorodiphenyl Dichloroethylene|Dietary Fats|Diethylnitrosamine|Drugs, Chinese Herbal|epigallocatechin gallate|Folic Acid|Genistein|Glutathione|Irbesartan|Iron|Lactic Acid|Lead|Magnesium|Nicotine|Particulate Matter|perfluorooctan…	68.56	101
LEPR	3953	Diabetes Mellitus	MESH:D003920	marker/mechanism	2,2',4,4'-tetrabromodiphenyl ether|2,4,5,2',4',5'-hexachlorobiphenyl|Air Pollutants|Arsenic|bisphenol A|Blood Glucose|Chlorpromazine|Chromium|Cyclosporine|Fatty Acids, Omega-3|Mercury|Niacin|Ozone|Particulate Matter|Phenformin|Pioglitazone|Resveratrol|Rosiglitazone|Streptozocin|Telmisartan|Tetrachlorodibenzodioxin|Tobacco Smoke Pollution|Troglitazone|Zinc	66.55	69
CYP1A2	1544	Diabetes Mellitus, Type 2	MESH:D003924	marker/mechanism	Air Pollutants|alpha-Tocopherol|Ascorbic Acid|benidipine|Berberine|bisphenol A|Blood Glucose|Clozapine|Copper|coumarin|Curcumin|daidzein|Dibutyl Phthalate|Dietary Fats|Diethylnitrosamine|Drugs, Chinese Herbal|epigallocatechin gallate|Folic Acid|Fructose|Genistein|Glucose|Glutathione|Hemin|Lead|Lithocholic Acid|Malathion|mangiferin|Mercury|Metformin|Nickel|Nicotine|Particulate Matter|Pentoxifyllin…	66.41	140
SLC2A2	6514	Diabetes Mellitus, Type 2	MESH:D003924	marker/mechanism	Alloxan|Bezafibrate|bis(4-hydroxyphenyl)sulfone|bisphenol A|Cadmium|Calcium|Curcumin|Dibutyl Phthalate|Dietary Fats|Diethylnitrosamine|Folic Acid|Fructose|Genistein|Glucose|Glyburide|L 783281|Metformin|Particulate Matter|perfluorooctane sulfonic acid|perfluorooctanoic acid|Plant Extracts|Polychlorinated Biphenyls|Resveratrol|Rosiglitazone|Streptozocin|Troglitazone|Zinc	66.3	135
ATP2A2	488	Diabetes Mellitus, Experimental	MESH:D003921	marker/mechanism	Alloxan|Capsaicin|Clioquinol|Dibutyl Phthalate|Dietary Fats|Diethylhexyl Phthalate|Dronabinol|Enalapril|Fenretinide|Fructose|Hydrogen Peroxide|Metformin|Palm Oil|Phlorhizin|Plant Extracts|Quercetin|Resveratrol|Rosiglitazone|sarpogrelate|sodium arsenite|Streptozocin|Tacrolimus|Taurine|tributyltin	65.77	571
CASP8	841	Diabetes Mellitus, Type 2	MESH:D003924	marker/mechanism	Air Pollutants|alpha-Tocopherol|Arsenic|Ascorbic Acid|Berberine|bis(4-hydroxyphenyl)sulfone|bisphenol A|Blood Glucose|Cadmium|Chromium|cinnamaldehyde|Copper|coumarin|Curcumin|Dibutyl Phthalate|Dichlorodiphenyl Dichloroethylene|Dietary Fats|Diethylnitrosamine|Drugs, Chinese Herbal|epigallocatechin gallate|Folic Acid|Fructose|Genistein|Glucose|Glutathione|Lithocholic Acid|Malathion|Manganese|mangif…	65.3	127
OGG1	4968	Diabetes Mellitus, Type 2	MESH:D003924	marker/mechanism	Air Pollutants|Arsenic|Ascorbic Acid|Bezafibrate|bis(4-hydroxyphenyl)sulfone|bisphenol A|Cadmium|Chromium|Curcumin|Dietary Fats|Diethylnitrosamine|Folic Acid|Glutathione|Lead|Manganese|Mercury|Metformin|Nickel|Nicotine|Particulate Matter|Pesticides|Pioglitazone|Reactive Oxygen Species|Resveratrol|titanium dioxide|Vehicle Emissions|Zinc	64.97	95
VEGFA	7422	Diabetic Retinopathy	MESH:D003930	marker/mechanism	Ascorbic Acid|Aspirin|candesartan|cloricromen|Copper|Deferoxamine|Fenofibrate|Glucose|Lisinopril|Manganese|Melatonin|Methotrexate|N-(oxo-5,6-dihydrophenanthridin-2-yl)-N,N-dimethylacetamide hydrochloride|Pioglitazone|Pyruvaldehyde|Resveratrol|sorbinil|Streptozocin|Triamcinolone|Triamcinolone Acetonide|Vitamin E	64.71	33
RETN	56729	Diabetes Mellitus, Type 2	MESH:D003924	marker/mechanism	Air Pollutants|bisphenol A|Dichlorodiphenyl Dichloroethylene|Dietary Fats|Folic Acid|Fructose|Genistein|Glucose|Iron|Metformin|Nicotine|Particulate Matter|perfluorodecanoic acid|perfluorooctanoic acid|perfluoroundecanoic acid|Pioglitazone|Plant Extracts|Resveratrol|Rosiglitazone|Streptozocin|titanium dioxide|Troglitazone|Vehicle Emissions	64.57	120
PRKCB	5579	Diabetes Mellitus, Type 2	MESH:D003924	marker/mechanism	Air Pollutants|Arsenic|Ascorbic Acid|bisphenol A|Calcium|Clozapine|Copper|daidzein|Diethylnitrosamine|Folic Acid|Glucose|Lead|Lithocholic Acid|Metformin|Nickel|Nicotine|Particulate Matter|perfluorooctane sulfonic acid|perfluorooctanoic acid|Resveratrol|Rosiglitazone|Streptozocin|Superoxides|titanium dioxide|Troglitazone|Vehicle Emissions|Zinc	63.92	129
TNFRSF1A	7132	Diabetes Mellitus, Type 2	MESH:D003924	marker/mechanism	Air Pollutants|AMG-837|Arsenic|bis(4-hydroxyphenyl)sulfone|bisphenol A|Cadmium|Copper|Curcumin|Dibutyl Phthalate|Dietary Fats|Diethylnitrosamine|epigallocatechin gallate|Folic Acid|Genistein|Glutathione|Magnesium|Mercury|Metformin|Nickel|Nicotine|Particulate Matter|perfluorooctanoic acid|Pesticides|Plant Extracts|Polychlorinated Biphenyls|Resveratrol|TAK-875|titanium dioxide|Vehicle Emissions|Zinc	63.83	90
PRKCD	5580	Diabetes Mellitus, Experimental	MESH:D003921	marker/mechanism	Capsaicin|Dibutyl Phthalate|Dietary Fats|Diethylhexyl Phthalate|Dronabinol|Exenatide|Fatty Acids, Nonesterified|ginsenoside Re|Glucose|Hydrogen Peroxide|Imatinib Mesylate|Inositol|Manganese|Nicotine|Nitric Oxide|Palm Oil|Plant Extracts|puerarin|Quercetin|Resveratrol|sodium arsenite|Sodium Selenite|Streptozocin|Taurine|tributyltin	63.18	546
GCK	2645	Diabetes Mellitus, Experimental	MESH:D003921	marker/mechanism	Alloxan|bis(maltolato)oxovanadium(IV)|bis(quercetinato)oxovanadium(IV)|Dietary Fats|Dietary Sucrose|Diethylhexyl Phthalate|Dronabinol|fenugreek seed meal|Fructose|Glucose|Imatinib Mesylate|Metformin|Monocrotophos|N-(oxo-5,6-dihydrophenanthridin-2-yl)-N,N-dimethylacetamide hydrochloride|Phycocyanin|Plant Extracts|Plant Preparations|Resveratrol|Rosiglitazone|sodium arsenite|Streptozocin|Taurine	63.13	567
CAV1	857	Diabetes Mellitus, Experimental	MESH:D003921	marker/mechanism	Aldosterone|Cholesterol|Chromium|cobaltiprotoporphyrin|Dibutyl Phthalate|Dietary Fats|Dietary Sucrose|Diethylhexyl Phthalate|Glucose|Hydrogen Peroxide|Lithocholic Acid|Manganese|Nitric Oxide|pimagedine|Pioglitazone|Plant Extracts|Plant Preparations|Quercetin|Resveratrol|Rosiglitazone|sodium arsenite|Streptozocin|tributyltin|Troglitazone|Vitamin E	61.97	550
PDX1	3651	Diabetes Mellitus, Experimental	MESH:D003921	marker/mechanism	Alloxan|Bezafibrate|Capsaicin|copper bis(3,5-diisopropylsalicylate)|Dietary Fats|Diethylhexyl Phthalate|Dronabinol|Fructose|Gallic Acid|Glucose|Metformin|Plant Extracts|Quercetin|Resveratrol|Rosiglitazone|sodium arsenite|Streptozocin|tributyltin	61.6	570
HP	3240	Diabetes Mellitus, Type 2	MESH:D003924	marker/mechanism	Air Pollutants|alpha-Tocopherol|Ascorbic Acid|bis(4-hydroxyphenyl)sulfone|bisphenol A|Cadmium|Copper|Dietary Fats|Genistein|Glucose|Lead|Nickel|Particulate Matter|perfluorooctane sulfonic acid|perfluorooctanoic acid|Phthalic Acids|Polychlorinated Biphenyls|Resveratrol|Rosiglitazone|Streptozocin|titanium dioxide|Troglitazone|Vehicle Emissions|Zinc	60.66	95
TXNIP	10628	Diabetic Nephropathies	MESH:D003928	marker/mechanism	3-((6-(2-methoxyphenyl)pyrimidin-4-yl)amino)phenyl)methane sulfonamide|Ascorbic Acid|Carbamazepine|cobaltous chloride|Curcumin|Dietary Fats|Estradiol|Fructose|Glucose|Hydrogen Peroxide|Metformin|Nicotine|Plant Extracts|Raloxifene Hydrochloride|Reactive Oxygen Species|Resveratrol|Rosiglitazone|Streptozocin|Tamoxifen|Troglitazone|Vorinostat	59.48	133
CCND2	894	Diabetes Mellitus, Type 2	MESH:D003924	marker/mechanism	alpha-Tocopherol|Arsenic|Ascorbic Acid|Berberine|bis(4-hydroxyphenyl)sulfone|bisphenol A|Copper|Dibutyl Phthalate|Drugs, Chinese Herbal|Folic Acid|Genistein|Glucose|Metformin|Nickel|Nicotine|Particulate Matter|Pesticides|Phthalic Acids|Plant Extracts|Polychlorinated Biphenyls|Resveratrol|Rosiglitazone|Silver|Streptozocin|titanium dioxide|Troglitazone|Zinc	59.46	126
CASP3	836	Diabetic Neuropathies	MESH:D003929	marker/mechanism	Amitriptyline|Aspirin|Blood Glucose|Dextromethorphan|Dietary Fats|Enalapril|epalrestat|Fluvastatin|geraniol|Glucose|Imipramine|Irbesartan|Lidocaine|Minocycline|olesoxime|Oxygen|Paroxetine|pimagedine|Plant Extracts|Pregabalin|Progesterone|Resveratrol|Rosiglitazone|salvianolic acid|Sorbitol|Streptozocin|Sulindac|Thioctic Acid|Vitamin B 12	59.35	64
GCG	2641	Diabetes Mellitus, Type 2	MESH:D003924	marker/mechanism	bisphenol A|Blood Glucose|Calcium|Dibutyl Phthalate|Dietary Fats|Fatty Acids, Nonesterified|Fructose|Glucose|Lithocholic Acid|mangiferin|Metformin|Niacinamide|Nitrendipine|Orlistat|Pesticides|Rosiglitazone|Silver|Sitagliptin Phosphate|Streptozocin|Tolbutamide|Troglitazone|Zinc	58.98	122
LEPR	3953	Diabetic Nephropathies	MESH:D003928	marker/mechanism	acetovanillone|Blood Glucose|Captopril|Creatinine|Dietary Fats|Drugs, Chinese Herbal|Estradiol|Fructose|Glucagon|Glucose|Hydrogen Peroxide|Nicotine|Pioglitazone|Resveratrol|Rosiglitazone|Streptozocin|sulforaphane|Taurine|Telmisartan|Troglitazone|Warfarin	58.78	132
ACE	1636	Diabetes Mellitus, Experimental	MESH:D003921	marker/mechanism	Aldosterone|Bezafibrate|Chromium|Cyclophosphamide|Dietary Fats|Enalapril|Fenretinide|Fructose|Glucose|Hydrogen Peroxide|Losartan|Nicotine|Nitric Oxide|pimagedine|Pioglitazone|Plant Extracts|Quercetin|Ramipril|Resveratrol|sodium arsenite|Streptozocin|Telmisartan|tributyltin|Valsartan	58.38	552
KCNJ11	3767	Diabetes Mellitus, Type 2	MESH:D003924	marker/mechanism	Air Pollutants|bis(4-hydroxyphenyl)sulfone|bisphenol A|Blood Glucose|Calcium|Chlorpropamide|Dietary Fats|Folic Acid|Genistein|Gliclazide|Glyburide|Manganese|Particulate Matter|Pesticides|Pioglitazone|Polychlorinated Biphenyls|Resveratrol|Tolbutamide|Vehicle Emissions	57.88	63
S100A6	6277	Diabetes Mellitus, Type 2	MESH:D003924	marker/mechanism	Air Pollutants|Ascorbic Acid|bis(4-hydroxyphenyl)sulfone|bisphenol A|Cadmium|Calcium|Copper|Dibutyl Phthalate|Dietary Fats|Diethylnitrosamine|epigallocatechin gallate|Folic Acid|Fructose|Manganese|Nickel|Nicotine|Particulate Matter|perfluorooctanoic acid|Resveratrol|Rosiglitazone|Streptozocin|titanium dioxide|Zinc	57.56	88
PKLR	5313	Diabetes Mellitus, Experimental	MESH:D003921	marker/mechanism	Cholesterol|cinnamaldehyde|Dibutyl Phthalate|Dietary Fats|Diethylhexyl Phthalate|Dronabinol|Fenretinide|Fructose|Glucose|Glyburide|Metformin|Nicotine|Plant Extracts|Resveratrol|Rosiglitazone|sodium arsenite|Sodium Glutamate|Sodium Selenite|Streptozocin|Taurine|Troglitazone	57.24	550
MFN2	9927	Diabetic Nephropathies	MESH:D003928	marker/mechanism	Alloxan|Blood Glucose|candesartan cilexetil|cobaltous chloride|Curcumin|Dietary Fats|Fructose|ginsenoside Rg1|Glucose|Hydrogen Peroxide|Metformin|Perindopril|Reactive Oxygen Species|Resveratrol|Rosiglitazone|Streptozocin|Tamoxifen|Vitamin E	57.01	127
AGT	183	Diabetic Retinopathy	MESH:D003930	marker/mechanism	Ascorbic Acid|Aspirin|Atorvastatin|candesartan|Copper|Deferoxamine|Fenofibrate|Glucose|Lisinopril|Manganese|Melatonin|Methotrexate|N-(oxo-5,6-dihydrophenanthridin-2-yl)-N,N-dimethylacetamide hydrochloride|Pioglitazone|Pyruvaldehyde|Resveratrol|Streptozocin	56.47	23
GPAM	57678	Diabetes Mellitus, Experimental	MESH:D003921	marker/mechanism	Bezafibrate|Cholesterol|Dibutyl Phthalate|Dietary Fats|Exenatide|Fenretinide|Fructose|ginsenoside Re|Hydrogen Peroxide|Metformin|Palm Oil|Plant Extracts|Plant Preparations|Quercetin|Resveratrol|Rosiglitazone|sodium arsenite|tesaglitazar|Triglycerides|Troglitazone	56.44	92
COL4A1	1282	Diabetic Nephropathies	MESH:D003928	marker/mechanism	benazepril|Carbamazepine|cobaltous chloride|Curcumin|Dietary Fats|Enalapril|Eplerenone|Estradiol|Glucose|Losartan|mangiferin|Metformin|Plant Extracts|Rosiglitazone|Streptozocin|Tamoxifen|thymoquinone|Vitamin E	55.49	132
PTPN1	5770	Diabetes Mellitus, Type 2	MESH:D003924	marker/mechanism	Air Pollutants|Benzoic Acid|bis(4-hydroxyphenyl)sulfone|bisphenol A|Chromium|cinnamaldehyde|Copper|Dibutyl Phthalate|Dietary Fats|Diethylnitrosamine|Folic Acid|Fructose|fumosorinone|Genistein|Lithocholic Acid|Metformin|Particulate Matter|Plant Extracts|Resveratrol|Rosiglitazone|Streptozocin|Zinc	55.12	110
BCL2L11	10018	Diabetes Mellitus, Type 2	MESH:D003924	marker/mechanism	Air Pollutants|Berberine|bisphenol A|Blood Glucose|Cadmium|Copper|Curcumin|Dibutyl Phthalate|Dichlorodiphenyl Dichloroethylene|Diethylnitrosamine|efavirenz|Folic Acid|Glucose|Mercury|Niacinamide|Nickel|Particulate Matter|perfluorooctane sulfonic acid|perfluorooctanoic acid|Reactive Oxygen Species|Resveratrol|Streptozocin|TAK-875|Troglitazone|Vehicle Emissions|Zinc	54.57	75
PDX1	3651	Diabetes Mellitus, Type 2	MESH:D003924	marker/mechanism	Alloxan|Arsenic|Bezafibrate|bisphenol A|Dietary Fats|Folic Acid|Fructose|Glucose|Metformin|perfluorodecanoic acid|perfluorooctanoic acid|Plant Extracts|Reactive Oxygen Species|Resveratrol|Rosiglitazone|Streptozocin|Vehicle Emissions|Zinc	54.28	117
EDNRA	1909	Diabetes Mellitus, Type 2	MESH:D003924	marker/mechanism	Air Pollutants|Alloxan|Arsenic|benidipine|bis(4-hydroxyphenyl)sulfone|bisphenol A|Blood Glucose|Calcium|Dibutyl Phthalate|Drugs, Chinese Herbal|Folic Acid|Fructose|Glucose|Nicotine|Particulate Matter|Phthalic Acids|Reactive Oxygen Species|Rosiglitazone|Streptozocin|Superoxides|Telmisartan|titanium dioxide|Vehicle Emissions	54.08	90
SIRT1	23411	Diabetic Retinopathy	MESH:D003930	marker/mechanism	Aspirin|Atorvastatin|Copper|Deferoxamine|Fenofibrate|Glucose|Manganese|Melatonin|Methotrexate|N-(oxo-5,6-dihydrophenanthridin-2-yl)-N,N-dimethylacetamide hydrochloride|Pyruvaldehyde|Resveratrol|Streptozocin|Sulindac|Vitamin E	53.26	22
AGT	183	Diabetic Cardiomyopathies	MESH:D058065	marker/mechanism	Acetylcysteine|Angiotensin-Converting Enzyme Inhibitors|Copper|Curcumin|Dietary Fats|Drugs, Chinese Herbal|Enalapril|Metoprolol|Nifedipine|Pyruvaldehyde|Resveratrol|Rosiglitazone|Streptozocin|Taurine|Thioctic Acid|Zinc	52.51	41
HBA1	3039	Diabetes Mellitus, Type 2	MESH:D003924	marker/mechanism	bisphenol A|Chromium|Copper|coumarin|Dichlorodiphenyl Dichloroethylene|Diethylnitrosamine|epigallocatechin gallate|Glucose|Iron|Niacinamide|Orlistat|Particulate Matter|perfluorodecanoic acid|perfluorooctane sulfonic acid|perfluorooctanoic acid|Plant Extracts|Resveratrol|Streptozocin	52.02	56
TNF	7124	Diabetic Cardiomyopathies	MESH:D058065	marker/mechanism	3,3',4,5'-tetrahydroxystilbene|4-(4-(3-adamantan-1-ylureido)cyclohexyloxy)benzoic acid|Acetylcysteine|Alloxan|Copper|Curcumin|dapagliflozin|Dietary Fats|Drugs, Chinese Herbal|Enalapril|fasudil|geraniol|Metoprolol|Niacinamide|Nifedipine|Pyruvaldehyde|Resveratrol|Rosiglitazone|SMe1EC2|Streptozocin|Taurine|Thioctic Acid|Zinc	51.06	41
LIPC	3990	Diabetes Mellitus, Type 2	MESH:D003924	marker/mechanism	Air Pollutants|Arsenic|Bezafibrate|bisphenol A|Cholesterol, HDL|Curcumin|Dietary Fats|Diethylnitrosamine|Fibric Acids|Folic Acid|Fructose|Genistein|perfluorohexanesulfonic acid|perfluorooctane sulfonic acid|perfluorooctanoic acid|Pioglitazone|Proteoglycans|Rosiglitazone|Streptozocin|Triglycerides|Zinc	50.95	96
GCK	2645	Diabetes Mellitus, Type 2	MESH:D003924	marker/mechanism	Air Pollutants|Alloxan|Arsenic|bis(4-hydroxyphenyl)sulfone|bisphenol A|Copper|Dietary Fats|Diethylnitrosamine|Folic Acid|Fructose|Glucose|Metformin|Particulate Matter|perfluorooctane sulfonic acid|perfluorooctanoic acid|Plant Extracts|Resveratrol|Rosiglitazone|Streptozocin|Vehicle Emissions|Zinc	50.83	119
DDIT3	1649	Diabetes Mellitus, Type 1	MESH:D003922	marker/mechanism	Alloxan|bisphenol A|Calcitriol|Cyclophosphamide|Genistein|Imatinib Mesylate|Iron|Lipopolysaccharides|Norepinephrine|Palm Oil|Reactive Oxygen Species|Resveratrol|sodium arsenite|Streptozocin|Superoxides|Tacrolimus|Taurine|Tetrachlorodibenzodioxin|Uric Acid|Warfarin	50.59	35
PDK4	5166	Diabetes Mellitus, Experimental	MESH:D003921	marker/mechanism	Bezafibrate|Dietary Fats|Dietary Sucrose|Dietary Sugars|Diethylhexyl Phthalate|Dronabinol|Fenretinide|Glucose|Metformin|Niacinamide|Palm Oil|Pioglitazone|pterostilbene|Quercetin|Resveratrol|Rosiglitazone|sodium arsenite|Sodium Glutamate|tesaglitazar|tributyltin|Troglitazone	50.59	98
TGFB1	7040	Diabetic Neuropathies	MESH:D003929	marker/mechanism	Aspirin|Blood Glucose|Dietary Fats|Enalapril|Fluvastatin|geraniol|Glucose|Irbesartan|Lidocaine|Minocycline|Oxygen|pimagedine|Plant Extracts|Pregabalin|Progesterone|Resveratrol|Rosiglitazone|Streptozocin|Sulindac|Thioctic Acid	50.55	57
ABCC8	6833	Diabetes Mellitus, Type 2	MESH:D003924	marker/mechanism	Air Pollutants|bis(4-hydroxyphenyl)sulfone|bisphenol A|Blood Glucose|Chlorpropamide|Folic Acid|Genistein|Gliclazide|Glyburide|Manganese|Particulate Matter|perfluorooctane sulfonic acid|Plant Extracts|Resveratrol|Silver|titanium dioxide|Tolbutamide|Troglitazone	50.54	53
FOXO3	2309	Diabetes Mellitus, Experimental	MESH:D003921	marker/mechanism	astaxanthine|Berberine|Dietary Fats|Diethylhexyl Phthalate|Glucose|Hydrogen Peroxide|Malondialdehyde|Manganese|Metformin|Niacinamide|Nitric Oxide|N-(oxo-5,6-dihydrophenanthridin-2-yl)-N,N-dimethylacetamide hydrochloride|Plant Extracts|platycodin D|Quercetin|Ramipril|Resveratrol|sodium arsenite|Sodium Glutamate|Streptozocin|Troglitazone	50.44	549
TIMP2	7077	Diabetes Mellitus, Experimental	MESH:D003921	marker/mechanism	Bezafibrate|Capsaicin|Dietary Fats|Diethylhexyl Phthalate|Dronabinol|Fenretinide|Gallic Acid|Glucose|Hydrogen Peroxide|Losartan|Naproxen|Nicotine|Nitric Oxide|Plant Extracts|Plant Preparations|Quercetin|Resveratrol|Rosiglitazone|Streptozocin|thymoquinone|Troglitazone	49.91	547
ATP2A2	488	Diabetes Mellitus, Type 2	MESH:D003924	marker/mechanism	Air Pollutants|Alloxan|bisphenol A|Bromine|Calcium|Dibutyl Phthalate|Dietary Fats|Drugs, Chinese Herbal|Enalapril|epigallocatechin gallate|Folic Acid|Fructose|Genistein|Metformin|Particulate Matter|perfluorooctanoic acid|Plant Extracts|Resveratrol|Rosiglitazone|Streptozocin|titanium dioxide|Vehicle Emissions	49.57	109
HIF1A	3091	Diabetes Complications	MESH:D048909	marker/mechanism	Acetylcysteine|Aluminum|Carnosine|Chromium|Copper|Dietary Fats|Ethanol|gingerol|Glucose|Metformin|Nitric Oxide|Particulate Matter|pimagedine|Reactive Oxygen Species|Resveratrol|Streptozocin|Vehicle Emissions	49.26	19
ID1	3397	Diabetes Mellitus, Type 2	MESH:D003924	marker/mechanism	Air Pollutants|Arsenic|bis(4-hydroxyphenyl)sulfone|bisphenol A|Curcumin|Dibutyl Phthalate|Dietary Fats|Diethylnitrosamine|Folic Acid|Genistein|Glucose|Lactic Acid|Nickel|Nicotine|Pantothenic Acid|Particulate Matter|perfluorooctanoic acid|Plant Extracts|Resveratrol|Rosiglitazone|Silver|titanium dioxide|Troglitazone	49.26	90
PON1	5444	Diabetic Nephropathies	MESH:D003928	marker/mechanism	Ascorbic Acid|Aspirin|Carbamazepine|Cobalt|Dietary Fats|Estradiol|Gabapentin|Hydrogen Peroxide|Malondialdehyde|Metformin|Nicotine|Pyruvaldehyde|Reactive Oxygen Species|Resveratrol|Rosiglitazone|Streptozocin|Tamoxifen|Vitamin E|Vorinostat	49.13	130
TGFBR2	7048	Diabetic Nephropathies	MESH:D003928	marker/mechanism	candesartan cilexetil|Carbamazepine|cobaltous chloride|Curcumin|Dietary Fats|Drugs, Chinese Herbal|Estradiol|Furosemide|Glucose|Hydrogen Peroxide|Nicotine|Perindopril|Raloxifene Hydrochloride|Resveratrol|Streptozocin|Troglitazone|Valsartan	48.98	136
MAP3K5	4217	Diabetes Mellitus	MESH:D003920	marker/mechanism	2,2',4,4'-tetrabromodiphenyl ether|Atrazine|Berberine|bisphenol A|Copper|Particulate Matter|Plant Extracts|Raloxifene Hydrochloride|Reactive Oxygen Species|Resveratrol|Selenium|Sodium Selenite|Streptozocin|Tetrachlorodibenzodioxin|Tobacco Smoke Pollution|Troglitazone|Tungsten	48.87	57
TRP53	22059	Diabetes Mellitus, Experimental	MESH:D003921	marker/mechanism	Capsaicin|Cyclophosphamide|Dietary Fats|Dietary Sucrose|Diethylhexyl Phthalate|Glucose|Hydrogen Peroxide|Monocrotophos|Niacinamide|Nicotine|Nitric Oxide|N-(oxo-5,6-dihydrophenanthridin-2-yl)-N,N-dimethylacetamide hydrochloride|Plant Extracts|Quercetin|Resveratrol|Rosiglitazone|S-allylcysteine|sodium arsenite|Sodium Glutamate|Sodium Selenite|Streptozocin|Tacrolimus|Taurine|tributyltin	48.87	549
NOS3	4846	Diabetic Angiopathies	MESH:D003925	marker/mechanism	Acetylcysteine|Aspirin|Carvedilol|Dietary Fats|Enalapril|Metformin|Niacin|Pioglitazone|Resveratrol|Rosiglitazone|Rosuvastatin Calcium|Streptozocin|Superoxides|Thioctic Acid|Troglitazone	48.67	16
CPT1B	1375	Diabetes Mellitus, Experimental	MESH:D003921	marker/mechanism	Bezafibrate|Dibutyl Phthalate|Dietary Fats|Dietary Sugars|Diethylhexyl Phthalate|Dronabinol|Fenretinide|Hydrogen Peroxide|Palm Oil|Pioglitazone|Plant Extracts|Quercetin|Resveratrol|Rosiglitazone|sodium arsenite|Sodium Glutamate|tesaglitazar|Troglitazone	48.44	81
CYP4A14	13119	Diabetes Mellitus, Experimental	MESH:D003921	marker/mechanism	Berberine|Bezafibrate|Dietary Fats|Dietary Sucrose|Diethylhexyl Phthalate|Fatty Acids, Nonesterified|Fatty Acids, Omega-3|Fructose|Lithocholic Acid|Metformin|Palm Oil|Quercetin|Resveratrol|sodium arsenite|Sodium Glutamate|Streptozocin|Troglitazone	48.4	550
VEGFA	7422	Diabetes Complications	MESH:D048909	marker/mechanism	Acetylcysteine|Aluminum|Carnosine|Copper|Dietary Fats|Doxazosin|Ethanol|geraniol|Glucose|Kangen-karyu|Metformin|Nitric Oxide|Particulate Matter|Perindopril|Reactive Oxygen Species|Resveratrol|Streptozocin|Taurine|Vehicle Emissions	48.37	23
CX3CL1	6376	Diabetes Mellitus, Experimental	MESH:D003921	marker/mechanism	Capsaicin|Chromium|Cyclophosphamide|Dibutyl Phthalate|Dietary Fats|Dronabinol|Fenretinide|Fructose|Glucose|Hydrogen Peroxide|Naproxen|N-(oxo-5,6-dihydrophenanthridin-2-yl)-N,N-dimethylacetamide hydrochloride|Plant Extracts|Quercetin|Resveratrol|Rosiglitazone|sodium arsenite|tributyltin	48.23	84
KDR	3791	Diabetic Nephropathies	MESH:D003928	marker/mechanism	Ascorbic Acid|cobaltous chloride|Curcumin|Dietary Fats|Enalapril|Estradiol|Fructose|Furosemide|Glucose|Losartan|Nicotine|Palm Oil|Resveratrol|sarpogrelate|Streptozocin|Troglitazone|Valsartan|Vorinostat	48.21	140
S100A6	6277	Diabetes Mellitus, Experimental	MESH:D003921	marker/mechanism	Dibutyl Phthalate|Dietary Fats|Diethylhexyl Phthalate|Fructose|Hydrogen Peroxide|Manganese|Nicotine|Phlorhizin|Quercetin|Resveratrol|Rosiglitazone|sodium arsenite|Streptozocin|Tacrolimus|tesaglitazar|tributyltin|vanadyl sulfate|Vitamin E	48.03	542
ALPK1	80216	Diabetes Mellitus	MESH:D003920	marker/mechanism	Air Pollutants|arsenite|bisphenol A|Blood Glucose|Copper|Cyclosporine|Ozone|Particulate Matter|Plant Extracts|Resveratrol|Streptozocin|Tetrachlorodibenzodioxin|Tobacco Smoke Pollution	47.95	51
SLC1A2	6506	Diabetes Mellitus, Type 2	MESH:D003924	marker/mechanism	alpha-Tocopherol|bis(4-hydroxyphenyl)sulfone|bisphenol A|Blood Glucose|Cadmium|cinnamaldehyde|Clozapine|coumarin|Dibutyl Phthalate|Dichlorodiphenyl Dichloroethylene|Dietary Fats|Folic Acid|Genistein|Lead|Manganese|perfluorooctane sulfonic acid|perfluorooctanoic acid|Resveratrol|titanium dioxide|Vehicle Emissions|Zinc	47.17	45
GAS6	2621	Diabetic Nephropathies	MESH:D003928	marker/mechanism	Aspirin|cobaltous chloride|Curcumin|Dietary Fats|Estradiol|Glucose|Hydrogen Peroxide|Plant Extracts|Raloxifene Hydrochloride|Resveratrol|Rosiglitazone|Spironolactone|Streptozocin|Tamoxifen|Warfarin	46.14	130
IFNG	3458	Diabetes Mellitus, Type 1	MESH:D003922	marker/mechanism	bisphenol A|Calcitriol|Cyclophosphamide|decabromobiphenyl ether|Genistein|Imatinib Mesylate|Iron|Lipopolysaccharides|Mercury|Niacinamide|Nitric Oxide|Reactive Oxygen Species|Resveratrol|sodium arsenite|Streptozocin|Tacrolimus|Taurine|Tetrachlorodibenzodioxin|Vitamin A|Warfarin	45.77	38
ETS1	2113	Diabetes Mellitus, Type 2	MESH:D003924	marker/mechanism	Air Pollutants|Arsenic|bis(4-hydroxyphenyl)sulfone|bisphenol A|Cadmium|Copper|Dibutyl Phthalate|Dietary Fats|Diethylnitrosamine|Lactic Acid|Nickel|Particulate Matter|Plant Extracts|Resveratrol|Silver|Streptozocin|titanium dioxide|Vehicle Emissions|Zinc	45.74	57
BRAF	673	Diabetes Mellitus, Type 2	MESH:D003924	marker/mechanism	Arsenic|bis(4-hydroxyphenyl)sulfone|bisphenol A|Cadmium|Copper|coumarin|Dietary Fats|Diethylnitrosamine|Folic Acid|Mercury|Nickel|Nicotine|Particulate Matter|Pentoxifylline|Resveratrol|Silver|Troglitazone|Vehicle Emissions|Zinc	45.51	60
NOS3	4846	Diabetes Mellitus, Type 1	MESH:D003922	marker/mechanism	Alloxan|bisphenol A|Calcitriol|Cyclophosphamide|Dehydroepiandrosterone|Genistein|Lipopolysaccharides|Nitric Oxide|Reactive Oxygen Species|Resveratrol|sodium arsenite|Streptozocin|Superoxides|Tacrolimus|Tetrachlorodibenzodioxin|Uric Acid|Vitamin A	45.42	36
CD68	968	Diabetes Mellitus, Experimental	MESH:D003921	marker/mechanism	Blood Glucose|Capsaicin|Chromium|Dietary Fats|Dietary Sugars|Fructose|Hydrogen Peroxide|Nicotine|Palm Oil|Plant Extracts|Quercetin|Resveratrol|Rosiglitazone|sodium arsenite|Streptozocin|Tacrolimus|tributyltin|Valsartan	44.49	546
CDO1	1036	Diabetes Mellitus, Type 2	MESH:D003924	marker/mechanism	Air Pollutants|bis(4-hydroxyphenyl)sulfone|bisphenol A|Copper|coumarin|Cysteine|Dietary Fats|Diethylnitrosamine|Folic Acid|Glutathione|hypotaurine|Iron|perfluorooctane sulfonic acid|perfluorooctanoic acid|perfluoroundecanoic acid|Rosiglitazone|titanium dioxide	43.5	62
MRAS	22808	Diabetes Mellitus, Type 2	MESH:D003924	marker/mechanism	Air Pollutants|Arsenic|bisphenol A|Copper|Dibutyl Phthalate|Dietary Fats|Diethylnitrosamine|Glucose|Lactic Acid|Lithocholic Acid|Nickel|Particulate Matter|Polychlorinated Biphenyls|Vehicle Emissions|Zinc	43.26	43
ATP2A2	488	Diabetic Cardiomyopathies	MESH:D058065	marker/mechanism	Acetylcysteine|Alloxan|Dietary Fats|Drugs, Chinese Herbal|Enalapril|Metoprolol|Resveratrol|Rosiglitazone|Streptozocin|Taurine|Thioctic Acid	42.99	38
TCF7L2	6934	Diabetes Mellitus, Type 2	MESH:D003924	marker/mechanism	Air Pollutants|bis(4-hydroxyphenyl)sulfone|bisphenol A|Cadmium|Copper|Curcumin|Dietary Fats|Drugs, Chinese Herbal|Folic Acid|Lactic Acid|Nickel|Particulate Matter|Pesticides|Resveratrol|Silver|titanium dioxide|Vehicle Emissions	42.71	42
COX2	4513	Diabetes Mellitus, Experimental	MESH:D003921	marker/mechanism	Dietary Fats|Dietary Sugars|Diethylhexyl Phthalate|Dronabinol|Fructose|Gallic Acid|Glucose|Hydrogen Peroxide|N-(oxo-5,6-dihydrophenanthridin-2-yl)-N,N-dimethylacetamide hydrochloride|Plant Extracts|puerarin|Quercetin|Resveratrol|Rosiglitazone|sodium arsenite	42.6	76
IRS2	8660	Diabetes Mellitus, Experimental	MESH:D003921	marker/mechanism	Dibutyl Phthalate|Dietary Fats|Dietary Sucrose|Diethylhexyl Phthalate|Dronabinol|Fenretinide|Fructose|Glucose|Glyburide|Metformin|Plant Extracts|Resveratrol|Rosiglitazone|sodium arsenite|Sodium Glutamate|Streptozocin|Troglitazone	42.56	547
NOTCH2	4853	Diabetes Mellitus, Type 2	MESH:D003924	marker/mechanism	Air Pollutants|Arsenic|bis(4-hydroxyphenyl)sulfone|bisphenol A|Blood Glucose|Cadmium|coumarin|Dibutyl Phthalate|Dichlorodiphenyl Dichloroethylene|Diethylnitrosamine|Folic Acid|Genistein|Lactic Acid|Lead|Particulate Matter|Resveratrol|Vehicle Emissions	42.45	31
ADRB1	153	Diabetes Mellitus	MESH:D003920	marker/mechanism	Air Pollutants|arsenite|bisphenol A|Cadmium|Chlorpyrifos|Copper|Dieldrin|Ozone|Particulate Matter|Plant Extracts|Potassium|Resveratrol|Streptozocin|Tobacco Smoke Pollution|Troglitazone	42.36	58
CYP2B10	13088	Diabetes Mellitus, Experimental	MESH:D003921	marker/mechanism	Berberine|Cholesterol|cobaltiprotoporphyrin|Cyclophosphamide|Dietary Fats|Dietary Sucrose|Diethylhexyl Phthalate|Lithocholic Acid|Metformin|Palm Oil|Pioglitazone|Plant Extracts|Quercetin|Resveratrol|sodium arsenite|Sodium Glutamate|Sodium Selenite|Streptozocin	42.06	548
MIR205	406988	Diabetes Mellitus, Type 2	MESH:D003924	marker/mechanism	Air Pollutants|Arsenic|bis(4-hydroxyphenyl)sulfone|bisphenol A|Blood Glucose|Copper|Dietary Fats|Lactic Acid|Particulate Matter|perfluorooctane sulfonic acid|Resveratrol|Streptozocin|Zinc	41.81	58
ATF3	467	Diabetes Mellitus, Experimental	MESH:D003921	marker/mechanism	Capsaicin|cinnamaldehyde|Clioquinol|Dibutyl Phthalate|Dietary Fats|Diethylhexyl Phthalate|Dronabinol|Fenretinide|Hydrogen Peroxide|Imatinib Mesylate|Metformin|Nicotine|Phlorhizin|Pioglitazone|Quercetin|Resveratrol|Rosiglitazone|sodium arsenite|Tacrolimus|tributyltin|Troglitazone|Vitamin E	41.8	82
CYP3A23-3A1	25642	Diabetes Mellitus, Type 2	MESH:D003924	marker/mechanism	bisphenol A|Dibutyl Phthalate|Dichlorodiphenyl Dichloroethylene|Dietary Fats|Diethylnitrosamine|Drugs, Chinese Herbal|Genistein|Glutathione|Lithocholic Acid|mangiferin|Nelfinavir|perfluorodecanoic acid|perfluorohexanesulfonic acid|perfluorooctane sulfonic acid|perfluorooctanoic acid|Pioglitazone|Plant Extracts|Polychlorinated Biphenyls|Rosiglitazone|TAK-875|Troglitazone	41.75	75
ITGA1	3672	Diabetes Mellitus, Type 2	MESH:D003924	marker/mechanism	Air Pollutants|Berberine|bis(4-hydroxyphenyl)sulfone|bisphenol A|Copper|Dibutyl Phthalate|Folic Acid|Genistein|Particulate Matter|perfluorodecanoic acid|perfluorooctanoic acid|Plant Extracts|Resveratrol|Silver|titanium dioxide|Zinc	41.62	26
ID1	3397	Diabetes Mellitus, Experimental	MESH:D003921	marker/mechanism	Dibutyl Phthalate|Dietary Fats|Diethylhexyl Phthalate|Dronabinol|Fenretinide|Glucose|Hydrogen Peroxide|Nicotine|Palm Oil|Phlorhizin|Plant Extracts|Quercetin|Resveratrol|Rosiglitazone|sodium arsenite|Tacrolimus|tesaglitazar|Troglitazone	41.58	78
NOS1	4842	Diabetes Mellitus, Type 1	MESH:D003922	marker/mechanism	Alloxan|bisphenol A|decabromobiphenyl ether|Lipopolysaccharides|Nitric Oxide|Palm Oil|Reactive Oxygen Species|Resveratrol|sodium arsenite|Streptozocin|Superoxides|Tacrolimus|Tetrachlorodibenzodioxin	41.33	32
HPX	3263	Diabetes Mellitus, Type 2	MESH:D003924	marker/mechanism	Air Pollutants|bisphenol A|Cadmium|Copper|Dietary Fats|Genistein|Heme|Lead|Mercury|Nickel|perfluorodecanoic acid|perfluorooctanoic acid|perfluoroundecanoic acid|Resveratrol|titanium dioxide|Troglitazone|Zinc	41	52
HHEX	3087	Diabetes Mellitus, Type 2	MESH:D003924	marker/mechanism	Air Pollutants|bis(4-hydroxyphenyl)sulfone|bisphenol A|Cadmium|Dietary Fats|epigallocatechin gallate|Folic Acid|Metformin|Nickel|Particulate Matter|perfluorohexanesulfonic acid|perfluorooctane sulfonic acid|perfluorooctanoic acid|perfluoroundecanoic acid|Silver|titanium dioxide	40.8	62
HK1	3098	Diabetes Mellitus, Type 2	MESH:D003924	marker/mechanism	Air Pollutants|Arsenic|Ascorbic Acid|bis(4-hydroxyphenyl)sulfone|bisphenol A|Cadmium|Dibutyl Phthalate|Folic Acid|Glucose|Particulate Matter|Resveratrol|Silver|Streptozocin|titanium dioxide|Tolbutamide|Vehicle Emissions|Zinc	40.66	60
GPD2	2820	Diabetes Mellitus, Type 2	MESH:D003924	marker/mechanism	Air Pollutants|Arsenic|bisphenol A|Clozapine|Dietary Fats|Folic Acid|Glucose|Lead|perfluorooctanoic acid|Plant Extracts|Resveratrol|Rosiglitazone|Topiramate|Troglitazone|Vehicle Emissions|Zinc	40.54	89
TNFRSF1B	7133	Diabetes Mellitus, Type 2	MESH:D003924	marker/mechanism	Air Pollutants|Arsenic|bisphenol A|Cadmium|Curcumin|Dichlorodiphenyl Dichloroethylene|Diethylnitrosamine|Lead|Nickel|Particulate Matter|perfluorodecanoic acid|perfluoroundecanoic acid|Pioglitazone|Plant Extracts|Resveratrol|Streptozocin|titanium dioxide|Vehicle Emissions	40.46	63
THBS2	7058	Diabetes Mellitus	MESH:D003920	marker/mechanism	arsenite|bisphenol A|Cadmium|Copper|Lead|Particulate Matter|Raloxifene Hydrochloride|Reactive Oxygen Species|Rosiglitazone|Sodium Selenite|Streptozocin|Tetrachlorodibenzodioxin|Tobacco Smoke Pollution	40.17	57
IL6	3569	Diabetes Mellitus, Type 1	MESH:D003922	marker/mechanism	Alloxan|bisphenol A|Calcitriol|Cyclophosphamide|decabromobiphenyl ether|Dehydroepiandrosterone|Genistein|Imatinib Mesylate|Iron|Lipopolysaccharides|Mercury|Niacinamide|Nitric Oxide|Norepinephrine|Reactive Oxygen Species|Resveratrol|sodium arsenite|Streptozocin|Tacrolimus|Taurine|Tetrachlorodibenzodioxin|Uric Acid|Warfarin	40.15	41
GLP1R	2740	Diabetes Mellitus, Type 2	MESH:D003924	marker/mechanism	Air Pollutants|bisphenol A|Blood Glucose|Cadmium|Dietary Fats|Exenatide|Fructose|Glucose|Liraglutide|Particulate Matter|Streptozocin|titanium dioxide|Vehicle Emissions	39.43	54
HSD11B1	3290	Diabetes Mellitus, Experimental	MESH:D003921	marker/mechanism	Bezafibrate|Bile Acids and Salts|Chromium|Dibutyl Phthalate|Dietary Fats|Diethylhexyl Phthalate|Dronabinol|Fenretinide|Nicotine|Palm Oil|Quercetin|Resveratrol|Rosiglitazone|sodium arsenite|Sodium Glutamate|Troglitazone|Vitamin E	39.37	79
TNF	7124	Diabetes Mellitus, Type 1	MESH:D003922	marker/mechanism	Alloxan|bisphenol A|Calcitriol|Cyclophosphamide|decabromobiphenyl ether|Dehydroepiandrosterone|Genistein|Imatinib Mesylate|Iron|Lipopolysaccharides|Mercury|Niacinamide|Nitric Oxide|Norepinephrine|Reactive Oxygen Species|Resveratrol|sodium arsenite|Streptozocin|Superoxides|Tacrolimus|Taurine|Tetrachlorodibenzodioxin|Uric Acid|Vitamin A|Warfarin	39.14	40
INS2	16334	Diabetes Mellitus	MESH:D003920	marker/mechanism	2,2',4,4'-tetrabromodiphenyl ether|Arsenic|bisphenol A|Chlorpyrifos|Flavonoids|Plant Extracts|Plant Preparations|Pyruvaldehyde|Sodium Selenite|Streptozocin|Troglitazone	38.95	49
STAT3	6774	Diabetes Mellitus, Type 1	MESH:D003922	marker/mechanism	bisphenol A|Calcitriol|Cyclophosphamide|decabromobiphenyl ether|Genistein|Lipopolysaccharides|Norepinephrine|Reactive Oxygen Species|Resveratrol|sodium arsenite|Streptozocin|Tacrolimus|Taurine|Tetrachlorodibenzodioxin|Vitamin A|Warfarin	38.94	37
SPP1	6696	Diabetic Cardiomyopathies	MESH:D058065	marker/mechanism	Acetylcysteine|Copper|Curcumin|Dietary Fats|Drugs, Chinese Herbal|Enalapril|Metoprolol|Nifedipine|Resveratrol|Rosiglitazone|Streptozocin|Zinc	38.92	38
MMP2	4313	Diabetic Neuropathies	MESH:D003929	marker/mechanism	Aspirin|Blood Glucose|Dietary Fats|Fluvastatin|geraniol|Glucose|Lisinopril|Minocycline|Oxygen|Plant Extracts|Progesterone|Resveratrol|Rosiglitazone|Streptozocin|Thioctic Acid	38.75	53
HNF1A	6927	Diabetes Mellitus, Type 2	MESH:D003924	marker/mechanism	bisphenol A|Calcium|Dibutyl Phthalate|Dietary Fats|Diethylnitrosamine|Folic Acid|Genistein|Glucose|Lithocholic Acid|Mercury|perfluorooctanoic acid|Phthalic Acids|Resveratrol|titanium dioxide|Zinc	38.64	45
WFS1	7466	Diabetes Mellitus, Type 2	MESH:D003924	marker/mechanism	Air Pollutants|bis(4-hydroxyphenyl)sulfone|bisphenol A|Cadmium|coumarin|Dibutyl Phthalate|Dietary Fats|Folic Acid|Lead|Particulate Matter|perfluorooctanoic acid|Resveratrol|Rosiglitazone|TAK-875	38.44	65
ENPP1	5167	Diabetes Mellitus, Type 2	MESH:D003924	marker/mechanism	Air Pollutants|bis(4-hydroxyphenyl)sulfone|bisphenol A|Chromium|Copper|Dibutyl Phthalate|Dietary Fats|Diethylnitrosamine|Folic Acid|Genistein|Mercury|Nickel|Particulate Matter|Resveratrol|Silver|Troglitazone	38.35	52
CASP3	836	Diabetic Retinopathy	MESH:D003930	marker/mechanism	Ascorbic Acid|Aspirin|Atorvastatin|beta Carotene|candesartan|Copper|Deferoxamine|Fenofibrate|Glucose|Manganese|Melatonin|Methotrexate|N-(oxo-5,6-dihydrophenanthridin-2-yl)-N,N-dimethylacetamide hydrochloride|Pioglitazone|Pyruvaldehyde|Resveratrol|Streptozocin|Sulindac|Vitamin E	38.25	23
KL	9365	Diabetes Mellitus, Type 2	MESH:D003924	marker/mechanism	Air Pollutants|Amino Acids|bisphenol A|Cadmium|Calcium|epigallocatechin gallate|Genistein|Malondialdehyde|Particulate Matter|Reactive Oxygen Species|Resveratrol|Rosiglitazone|Streptozocin|Troglitazone|Zinc	38.11	88
HMGA1	3159	Diabetes Mellitus, Type 2	MESH:D003924	marker/mechanism	Air Pollutants|bis(4-hydroxyphenyl)sulfone|bisphenol A|Cadmium|Chromium|Copper|coumarin|epigallocatechin gallate|Folic Acid|Nicotine|Particulate Matter|perfluorooctane sulfonic acid|perfluorooctanoic acid|Plant Extracts|Resveratrol|Zinc	37.8	28
PON1	5444	Diabetic Retinopathy	MESH:D003930	marker/mechanism	Ascorbic Acid|Aspirin|Atorvastatin|Copper|Fenofibrate|Manganese|Methotrexate|Pyruvaldehyde|Resveratrol|Streptozocin|Vitamin E	37.75	20
CAPN10	11132	Diabetes Mellitus, Type 2	MESH:D003924	marker/mechanism	Air Pollutants|Arsenic|bisphenol A|Dibutyl Phthalate|Dietary Fats|Diethylnitrosamine|Folic Acid|Nicotine|perfluorohexanesulfonic acid|perfluorooctane sulfonic acid|perfluorooctanoic acid|Vehicle Emissions	37.4	35
MIR27A	407018	Diabetes Mellitus, Type 2	MESH:D003924	marker/mechanism	Air Pollutants|Arsenic|Cadmium|Curcumin|Lactic Acid|Nickel|Particulate Matter|perfluorooctane sulfonic acid|Resveratrol|Silver|Streptozocin|titanium dioxide	37.4	52
TGFBI	7045	Diabetic Nephropathies	MESH:D003928	marker/mechanism	Carbamazepine|cobaltous chloride|Dietary Fats|Enalapril|Eplerenone|Estradiol|Glucose|Palm Oil|Plant Extracts|Raloxifene Hydrochloride|Resveratrol|Tamoxifen|Vitamin E	37.34	36
CTSD	1509	Diabetic Nephropathies	MESH:D003928	marker/mechanism	Ascorbic Acid|cobaltous chloride|Curcumin|Dietary Fats|Estradiol|Hydrogen Peroxide|mangiferin|Palm Oil|Plant Extracts|Resveratrol|Streptozocin|Tamoxifen|Thioctic Acid|Vorinostat|Warfarin	37.12	128
REN	5972	Diabetes Mellitus, Experimental	MESH:D003921	marker/mechanism	Aldosterone|Diethylhexyl Phthalate|Diltiazem|Dronabinol|Enalapril|Glucose|Losartan|Naproxen|Nitric Oxide|Plant Extracts|Quercetin|Ramipril|Resveratrol|Tacrolimus|Telmisartan|Valsartan	37.04	31
CAT	847	Diabetic Neuropathies	MESH:D003929	marker/mechanism	Amitriptyline|Aspirin|Blood Glucose|Dietary Fats|Enalapril|Fluvastatin|geraniol|Glucose|Imipramine|Oxygen|pimagedine|Plant Extracts|Resveratrol|Rosiglitazone|Streptozocin|Thioctic Acid|U 78517F|Vitamin B 12	36.54	58
ECE1	1889	Diabetes Mellitus, Type 2	MESH:D003924	marker/mechanism	Air Pollutants|benidipine|bis(4-hydroxyphenyl)sulfone|bisphenol A|Dietary Fats|epigallocatechin gallate|Folic Acid|Genistein|Particulate Matter|perfluorooctanoic acid|Plant Extracts|Resveratrol|Rosiglitazone|Troglitazone|Vehicle Emissions	36.27	73
CP	1356	Diabetes Mellitus, Type 1	MESH:D003922	marker/mechanism	bisphenol A|Calcitriol|Genistein|Iron|Lipopolysaccharides|Mercury|Palm Oil|sodium arsenite|Streptozocin|Tacrolimus|Tetrachlorodibenzodioxin|Uric Acid	36.11	31
BHMT	635	Diabetes Mellitus, Type 2	MESH:D003924	marker/mechanism	Arsenic|bisphenol A|Copper|coumarin|Dietary Fats|Diethylnitrosamine|Folic Acid|Nickel|perfluorooctanoic acid|Phthalic Acids|Plant Extracts|Resveratrol|Streptozocin|titanium dioxide|Vehicle Emissions|Zinc	36.06	57
PRKCE	5581	Diabetic Nephropathies	MESH:D003928	marker/mechanism	arjunolic acid|Aspirin|Blood Glucose|cobaltous chloride|Curcumin|Dietary Fats|Estradiol|Hydrogen Peroxide|Nicotine|Reactive Oxygen Species|Streptozocin|Tamoxifen|Troglitazone	36.05	121
MAP3K5	4217	Diabetes Mellitus, Experimental	MESH:D003921	marker/mechanism	Berberine|Dietary Fats|Fenretinide|Glucose|Hydrogen Peroxide|Plant Extracts|platycodin D|Quercetin|Resveratrol|sodium arsenite|Sodium Selenite|Streptozocin|tributyltin|Troglitazone|Vitamin E	35.98	547
CYP3A11	13112	Diabetes Mellitus, Experimental	MESH:D003921	marker/mechanism	Berberine|Bile Acids and Salts|cobaltiprotoporphyrin|Dietary Fats|Dietary Sucrose|Diethylhexyl Phthalate|Fructose|Lithocholic Acid|Metformin|Plant Extracts|Plant Preparations|Quercetin|Resveratrol|sodium arsenite|Sodium Glutamate|Streptozocin	35.79	546
MIR98	407054	Diabetes Mellitus, Type 2	MESH:D003924	marker/mechanism	Cadmium|Drugs, Chinese Herbal|epigallocatechin gallate|Lactic Acid|Nicotine|Particulate Matter|Resveratrol|Rosiglitazone|Streptozocin|Vehicle Emissions|Zinc	35.72	72
SOD2	6648	Diabetes, Gestational	MESH:D016640	marker/mechanism	Arsenic|Atrazine|Cadmium|Carbofuran|Chromium|Diazinon|Glutathione|Glutathione Disulfide|Metformin|Nitric Oxide|perfluorooctane sulfonic acid|Pesticides|Streptozocin	35.35	11
MIR141	406933	Diabetes Mellitus, Type 2	MESH:D003924	marker/mechanism	Arsenic|bisphenol A|Dibutyl Phthalate|Dietary Fats|Genistein|Glucose|Lactic Acid|Malondialdehyde|Particulate Matter|Resveratrol|Silver|titanium dioxide	35.27	45
MMP9	4318	Diabetic Neuropathies	MESH:D003929	marker/mechanism	Aspirin|Blood Glucose|Dietary Fats|Fluvastatin|geraniol|Glucose|Irbesartan|Minocycline|Oxygen|pimagedine|Plant Extracts|Progesterone|Resveratrol|Rosiglitazone|Streptozocin	35.11	53
GCKR	2646	Diabetes Mellitus, Type 2	MESH:D003924	marker/mechanism	Alloxan|bisphenol A|Cadmium|coumarin|Dietary Fats|Diethylnitrosamine|Folic Acid|Fructose|Metformin|perfluorooctane sulfonic acid|perfluorooctanoic acid|Rosiglitazone|Troglitazone	34.94	95
MIR214	406996	Diabetes Mellitus, Type 2	MESH:D003924	marker/mechanism	Air Pollutants|bisphenol A|Copper|Dietary Fats|Folic Acid|Nickel|Particulate Matter|Plant Extracts|Resveratrol|Silver|Zinc	34.47	37
CRP	1401	Diabetic Retinopathy	MESH:D003930	marker/mechanism	Ascorbic Acid|Atorvastatin|candesartan|Copper|Deferoxamine|Fenofibrate|Pioglitazone|Resveratrol|Streptozocin|Vitamin E	34.44	19
PAX6	5080	Diabetes Mellitus, Type 2	MESH:D003924	marker/mechanism	Arsenic|bis(4-hydroxyphenyl)sulfone|bisphenol A|Cadmium|Calcium|Curcumin|Folic Acid|Glucose|Lead|Nicotine|perfluorooctanoic acid|Silver|titanium dioxide|Vehicle Emissions|Zinc	34.15	27
ESRRA	2101	Diabetes Mellitus, Experimental	MESH:D003921	marker/mechanism	Berberine|Cyclophosphamide|Dibutyl Phthalate|Dietary Fats|Dietary Sucrose|Diethylhexyl Phthalate|Glucose|Heme|Hydrogen Peroxide|Metformin|Resveratrol|Rosiglitazone|Troglitazone	34.03	74
ATP2A3	489	Diabetes Mellitus, Type 2	MESH:D003924	marker/mechanism	Air Pollutants|Arsenic|bis(4-hydroxyphenyl)sulfone|bisphenol A|Cadmium|Clozapine|Dibutyl Phthalate|Dietary Fats|Genistein|Nickel|Resveratrol|Streptozocin|titanium dioxide	33.65	53
PON1	5444	Diabetes Complications	MESH:D048909	marker/mechanism	Acetylcysteine|Copper|Dietary Fats|Metformin|Orlistat|Particulate Matter|Reactive Oxygen Species|Resveratrol|Streptozocin|Vehicle Emissions|zingerone	33.65	15
AGTR2	186	Diabetic Cardiomyopathies	MESH:D058065	marker/mechanism	Copper|Curcumin|Dietary Fats|Drugs, Chinese Herbal|Enalapril|Rosiglitazone|Streptozocin|Taurine	33.46	38
ADAMTS9	56999	Diabetes Mellitus, Type 2	MESH:D003924	marker/mechanism	Air Pollutants|bis(4-hydroxyphenyl)sulfone|bisphenol A|Blood Glucose|Cadmium|Dietary Fats|Diethylnitrosamine|Folic Acid|Genistein|Nickel|Particulate Matter|Silver|titanium dioxide	33.38	35
HP	3240	Diabetes Mellitus, Type 1	MESH:D003922	marker/mechanism	bisphenol A|Calcitriol|Genistein|Lipopolysaccharides|Palm Oil|Resveratrol|sodium arsenite|Streptozocin|Tetrachlorodibenzodioxin|Warfarin	33.34	31
AIFM1	9131	Diabetes Mellitus, Experimental	MESH:D003921	marker/mechanism	astaxanthine|Capsaicin|Glucose|Hydrogen Peroxide|mangiferin|Metformin|Monocrotophos|Nitric Oxide|N-(oxo-5,6-dihydrophenanthridin-2-yl)-N,N-dimethylacetamide hydrochloride|Plant Extracts|Quercetin|Resveratrol|Sodium Selenite|Streptozocin|thymoquinone|ursolic acid	32.85	533
TLR4	7099	Diabetic Neuropathies	MESH:D003929	marker/mechanism	Blood Glucose|Dietary Fats|Enalapril|geraniol|Glucose|Lidocaine|Oxygen|Plant Extracts|Progesterone|Resveratrol|Rosiglitazone|Streptozocin	32.82	53
MAT1A	4143	Diabetes Mellitus, Type 2	MESH:D003924	marker/mechanism	Air Pollutants|Arsenic|bisphenol A|coumarin|Dietary Fats|Diethylnitrosamine|Folic Acid|Particulate Matter|perfluorohexanesulfonic acid|perfluorooctanoic acid|perfluoroundecanoic acid|S-Adenosylmethionine|Streptozocin|Troglitazone	32.76	64
VDAC1	7416	Diabetic Nephropathies	MESH:D003928	marker/mechanism	Ascorbic Acid|Aspirin|Curcumin|Dietary Fats|Glucose|Hydrogen Peroxide|Resveratrol|Rosiglitazone|Streptozocin|sulforaphane|Tamoxifen|Troglitazone	32.64	124
SCTR	6344	Diabetes Mellitus, Type 2	MESH:D003924	marker/mechanism	bisphenol A|Cadmium|Copper|Dibutyl Phthalate|Dietary Fats|Diethylnitrosamine|Genistein|Nickel|Plant Extracts|Resveratrol|Vehicle Emissions	32.54	31
NEUROD1	4760	Diabetes Mellitus, Type 2	MESH:D003924	marker/mechanism	Arsenic|bis(4-hydroxyphenyl)sulfone|bisphenol A|Copper|Curcumin|Folic Acid|Particulate Matter|Rosiglitazone|Streptozocin|titanium dioxide|Vehicle Emissions|Zinc	32.07	79
ND1	4535	Diabetes Mellitus, Experimental	MESH:D003921	marker/mechanism	Blood Glucose|Capsaicin|Gallic Acid|Hydrogen Peroxide|N-(oxo-5,6-dihydrophenanthridin-2-yl)-N,N-dimethylacetamide hydrochloride|Quercetin|Resveratrol|Rosiglitazone|sarpogrelate|sodium arsenite|Troglitazone	32	30
GPD2	2820	Diabetes Mellitus, Experimental	MESH:D003921	marker/mechanism	Dietary Fats|Diethylhexyl Phthalate|Dronabinol|Fenretinide|Glucose|Phlorhizin|Plant Extracts|Resveratrol|Rosiglitazone|sodium arsenite|tesaglitazar|Troglitazone	31.99	74
RELA	5970	Diabetic Angiopathies	MESH:D003925	marker/mechanism	Acetylcysteine|Aspirin|Carvedilol|Dietary Fats|Diltiazem|Enalapril|Metformin|Niacin|Pioglitazone|Resveratrol|Rosiglitazone|Streptozocin|Thioctic Acid|Troglitazone	31.87	15
CRP	1401	Diabetes Mellitus, Type 1	MESH:D003922	marker/mechanism	bisphenol A|Calcitriol|Genistein|Lipopolysaccharides|Mercury|Reactive Oxygen Species|Resveratrol|sodium arsenite|Streptozocin|Superoxides|Tetrachlorodibenzodioxin	31.85	32
CYP3A2	266682	Diabetes Mellitus, Type 2	MESH:D003924	marker/mechanism	alpha-Tocopherol|bisphenol A|coumarin|Dietary Fats|Diethylnitrosamine|Drugs, Chinese Herbal|Genistein|Glutathione|Lithocholic Acid|Niacinamide|Nicotine|perfluorooctane sulfonic acid|perfluorooctanoic acid|Pioglitazone|Plant Extracts|Zinc	31.69	49
MIR30A	407029	Diabetes Mellitus, Type 2	MESH:D003924	marker/mechanism	Air Pollutants|Cadmium|Copper|Curcumin|Dibutyl Phthalate|Folic Acid|Particulate Matter|perfluorooctanoic acid|Plant Extracts|Resveratrol|Zinc	31.61	21
AOC3	8639	Diabetes Mellitus	MESH:D003920	marker/mechanism	2,2',4,4'-tetrabromodiphenyl ether|bisphenol A|Copper|Cyclosporine|Dichlorodiphenyl Dichloroethylene|Particulate Matter|Pioglitazone|Tetrachlorodibenzodioxin|Tobacco Smoke Pollution|Troglitazone	31.47	20
CYP4A10	13117	Diabetes Mellitus, Experimental	MESH:D003921	marker/mechanism	Berberine|Bezafibrate|Dietary Fats|Dietary Sucrose|Diethylhexyl Phthalate|Lithocholic Acid|Metformin|Quercetin|Resveratrol|sodium arsenite|Sodium Glutamate|Streptozocin	31.43	540
RNF6	6049	Diabetes Mellitus, Type 2	MESH:D003924	marker/mechanism	bisphenol A|Dibutyl Phthalate|Dietary Fats|epigallocatechin gallate|Folic Acid|Lead|Plant Extracts|Resveratrol|titanium dioxide|Troglitazone|Vehicle Emissions	31.43	45
CYP2B9	13094	Diabetes Mellitus, Experimental	MESH:D003921	marker/mechanism	Berberine|Dietary Fats|Diethylhexyl Phthalate|Fatty Acids, Nonesterified|Metformin|Palm Oil|Quercetin|Resveratrol|sodium arsenite|Sodium Glutamate|Streptozocin	31.4	539
CAV3	859	Diabetes Mellitus, Experimental	MESH:D003921	marker/mechanism	Cholesterol|Chromium|Diethylhexyl Phthalate|Glucose|Manganese|Pioglitazone|Plant Extracts|Resveratrol|sodium arsenite|Streptozocin	30.62	531
PSMD6	9861	Diabetes Mellitus, Type 2	MESH:D003924	marker/mechanism	Air Pollutants|bisphenol A|Cadmium|Dibutyl Phthalate|Folic Acid|Nickel|Particulate Matter|perfluorooctane sulfonic acid|perfluorooctanoic acid|Plant Extracts|Resveratrol	30.11	18
IL10	3586	Diabetes Mellitus, Type 1	MESH:D003922	marker/mechanism	Alloxan|bisphenol A|Calcitriol|Cyclophosphamide|decabromobiphenyl ether|Genistein|Lipopolysaccharides|Mercury|Nitric Oxide|Resveratrol|sodium arsenite|Streptozocin|Taurine|Tetrachlorodibenzodioxin	29.75	36
CASP3	836	Diabetic Angiopathies	MESH:D003925	marker/mechanism	Acetylcysteine|Aspirin|Carvedilol|Dietary Fats|Diltiazem|Enalapril|Metformin|Niacin|Pioglitazone|Resveratrol|Rosiglitazone|Rosuvastatin Calcium|Streptozocin|Thioctic Acid|Troglitazone|UCF 101	29.63	15
ACSL1	2180	Diabetes Mellitus, Experimental	MESH:D003921	marker/mechanism	Bezafibrate|Chromium|Dietary Fats|Diethylhexyl Phthalate|Hydrogen Peroxide|Lithocholic Acid|Metformin|Nicotine|Phlorhizin|Rosiglitazone|sodium arsenite|tesaglitazar|tributyltin|Troglitazone	29.55	64
IAPP	3375	Diabetes Mellitus, Type 2	MESH:D003924	marker/mechanism	Ascorbic Acid|bisphenol A|Copper|Glucose|Glutathione|Rosiglitazone|Streptozocin|titanium dioxide|Vehicle Emissions|Zinc	29.24	72
AUTS2	26053	Diabetes Mellitus, Type 2	MESH:D003924	marker/mechanism	Air Pollutants|Arsenic|Ascorbic Acid|bis(4-hydroxyphenyl)sulfone|bisphenol A|Cadmium|Folic Acid|Lead|Particulate Matter|Resveratrol|titanium dioxide	29.22	24
AKR1B1	231	Diabetes Complications	MESH:D048909	marker/mechanism	Chromium|Copper|Ethanol|Glucose|Particulate Matter|Reactive Oxygen Species|Resveratrol|Sorbitol|Streptozocin	29.11	18
PEPD	5184	Diabetes Mellitus, Type 2	MESH:D003924	marker/mechanism	Air Pollutants|Ascorbic Acid|bisphenol A|Dibutyl Phthalate|Dietary Fats|Folic Acid|Genistein|Lactic Acid|Silver|titanium dioxide|Troglitazone|Vehicle Emissions	29.01	44
ADRB3	155	Diabetes Mellitus, Experimental	MESH:D003921	marker/mechanism	Dietary Fats|Diethylhexyl Phthalate|Fatty Acids, Nonesterified|Fenretinide|Glucose|mangiferin|Palm Oil|Plant Extracts|Rosiglitazone|Streptozocin|Troglitazone	28.92	538
GNB3	2784	Diabetes Mellitus, Type 2	MESH:D003924	marker/mechanism	Air Pollutants|bisphenol A|Clozapine|Copper|Folic Acid|Particulate Matter|Rosiglitazone|Silver|titanium dioxide|Vehicle Emissions	28.87	42
INPPL1	3636	Diabetes Mellitus, Type 2	MESH:D003924	marker/mechanism	3-((4-chlorobenzyl)oxy)-N-((1S)-1-phenylethyl)-2-thiophenecarboxamide|Air Pollutants|Arsenic|bisphenol A|Folic Acid|Nicotine|Particulate Matter|perfluorohexanesulfonic acid|perfluorooctane sulfonic acid|perfluorooctanoic acid|titanium dioxide	28.8	22
SFRP4	6424	Diabetes Mellitus, Type 2	MESH:D003924	marker/mechanism	Air Pollutants|Arsenic|bis(4-hydroxyphenyl)sulfone|bisphenol A|Copper|Genistein|Nickel|Pioglitazone|Silver|titanium dioxide|Vehicle Emissions	28.8	28
SLC9A1	6548	Diabetes Mellitus, Experimental	MESH:D003921	marker/mechanism	Aldosterone|Bile Acids and Salts|Dibutyl Phthalate|Dronabinol|Eplerenone|Hydrogen Peroxide|Quercetin|Resveratrol|sodium arsenite|Sodium Selenite|Troglitazone	28.47	30
ITLN1	55600	Diabetes Mellitus, Type 2	MESH:D003924	marker/mechanism	Air Pollutants|bisphenol A|Dietary Fats|Diethylnitrosamine|Folic Acid|Heme|Iron|Particulate Matter|Pioglitazone	28.38	39
PAM	5066	Diabetes Mellitus, Type 2	MESH:D003924	marker/mechanism	Air Pollutants|Ascorbic Acid|bisphenol A|Cadmium|Calcium|Copper|Dibutyl Phthalate|Dichlorodiphenyl Dichloroethylene|Folic Acid|Iron|Vehicle Emissions|Zinc	28.37	19
ACOT1	641371	Diabetes Mellitus, Experimental	MESH:D003921	marker/mechanism	Dibutyl Phthalate|Dietary Fats|Diethylhexyl Phthalate|Fenretinide|Glucose|Palm Oil|Rosiglitazone|sodium arsenite|Sodium Glutamate|Streptozocin|tesaglitazar|Troglitazone	28.25	539
KIF1A	547	Diabetes Mellitus	MESH:D003920	marker/mechanism	Air Pollutants|Atrazine|bisphenol A|Fonofos|Parathion|Particulate Matter|terbufos|Tobacco Smoke Pollution|Troglitazone	27.97	13
MIR92B	693235	Diabetes Mellitus, Type 2	MESH:D003924	marker/mechanism	bis(4-hydroxyphenyl)sulfone|bisphenol A|Cadmium|Folic Acid|Particulate Matter|perfluorooctane sulfonic acid|Resveratrol|Silver	27.93	17
NKX6-1	4825	Diabetes Mellitus, Type 2	MESH:D003924	marker/mechanism	bis(4-hydroxyphenyl)sulfone|bisphenol A|Dietary Fats|Folic Acid|Glucose|perfluoroundecanoic acid|Plant Extracts|Polychlorinated Biphenyls|Resveratrol	27.93	33
THBS1	7057	Diabetic Retinopathy	MESH:D003930	marker/mechanism	Aspirin|Atorvastatin|Copper|Glucose|Methotrexate|Pioglitazone|Resveratrol|Streptozocin	27.81	18
CISD2	493856	Diabetes Mellitus, Type 2	MESH:D003924	marker/mechanism	bisphenol A|Cadmium|Dibutyl Phthalate|Dietary Fats|Folic Acid|Lactic Acid|Nickel|Resveratrol|Vehicle Emissions	27.71	29
LEP	3952	Diabetes, Gestational	MESH:D016640	marker/mechanism	Arsenic|Atrazine|Cadmium|Chromium|Metformin|Nitric Oxide|perfluorooctane sulfonic acid|Pesticides|Streptozocin	27.59	10
GLIS3	169792	Diabetes Mellitus, Type 2	MESH:D003924	marker/mechanism	bis(4-hydroxyphenyl)sulfone|bisphenol A|Diethylnitrosamine|epigallocatechin gallate|Lead|Nickel|Particulate Matter|Silver|titanium dioxide|Vehicle Emissions	27.38	13
AXL	558	Diabetic Nephropathies	MESH:D003928	marker/mechanism	Carbamazepine|cobaltous chloride|Dietary Fats|Glucose|Hydrogen Peroxide|Plant Extracts|Streptozocin|Troglitazone|Vitamin E|Warfarin	27.34	122
ATP6	4508	Diabetes Mellitus	MESH:D003920	marker/mechanism	Atrazine|bisphenol A|Cadmium|Dieldrin|Plant Extracts|Reactive Oxygen Species|Sulfur Dioxide|Tetrachlorodibenzodioxin|Tobacco Smoke Pollution	27.19	19
MIR222	407007	Diabetes Mellitus, Type 2	MESH:D003924	marker/mechanism	Air Pollutants|Arsenic|bisphenol A|Cadmium|Curcumin|Folic Acid|Lead|Particulate Matter|perfluorooctane sulfonic acid|Streptozocin	27.08	52
GRB14	2888	Diabetes Mellitus, Type 2	MESH:D003924	marker/mechanism	Air Pollutants|Arsenic|bisphenol A|Copper|Dibutyl Phthalate|Dietary Fats|Diethylnitrosamine|Nickel|Particulate Matter|perfluorooctane sulfonic acid|perfluorooctanoic acid	26.71	37
MME	4311	Diabetic Neuropathies	MESH:D003929	marker/mechanism	Blood Glucose|candoxatril|Dietary Fats|Glucose|Oxygen|Progesterone|Resveratrol|Streptozocin	26.68	50
ADCY5	111	Diabetes Mellitus, Type 2	MESH:D003924	marker/mechanism	bis(4-hydroxyphenyl)sulfone|bisphenol A|Calcium|Clozapine|Dibutyl Phthalate|Folic Acid|Genistein|Magnesium|perfluorooctane sulfonic acid|Pioglitazone|Vehicle Emissions	26.6	24
LEPR	3953	Diabetic Neuropathies	MESH:D003929	marker/mechanism	Blood Glucose|Dietary Fats|Glucose|Oxygen|Progesterone|Resveratrol|Rosiglitazone|Streptozocin|Vitamin B 12	26.58	50
CMIP	80790	Diabetes Mellitus, Type 2	MESH:D003924	marker/mechanism	Ascorbic Acid|bisphenol A|Cadmium|coumarin|epigallocatechin gallate|Lactic Acid|Lead|Particulate Matter|titanium dioxide|Troglitazone	26.51	28
PRKCE	5581	Diabetes Mellitus, Experimental	MESH:D003921	marker/mechanism	Berberine|Blood Glucose|Capsaicin|Dibutyl Phthalate|Dietary Fats|Dietary Sucrose|Dronabinol|Hydrogen Peroxide|Nicotine|Quercetin|Streptozocin|Troglitazone	26.35	538
NUS1	116150	Diabetes Mellitus, Type 2	MESH:D003924	marker/mechanism	bisphenol A|Blood Glucose|Cadmium|Dibutyl Phthalate|Dietary Fats|Folic Acid|Lactic Acid|Particulate Matter|Streptozocin|titanium dioxide	26.23	46
SHBG	6462	Diabetes Mellitus, Type 2	MESH:D003924	marker/mechanism	bisphenol A|Cadmium|Copper|Dibutyl Phthalate|Dichlorodiphenyl Dichloroethylene|Fructose|Genistein|Glucose|Levonorgestrel|Nickel|Particulate Matter|Phthalic Acids|Zinc	26.09	26
KIF5B	3799	Diabetes Mellitus	MESH:D003920	marker/mechanism	bisphenol A|Copper|Cyclosporine|Plant Extracts|Resveratrol|Tetrachlorodibenzodioxin|Tobacco Smoke Pollution|Tungsten	25.98	17
PAX4	5078	Diabetes Mellitus, Type 2	MESH:D003924	marker/mechanism	bis(4-hydroxyphenyl)sulfone|bisphenol A|Genistein|Plant Extracts|Resveratrol|titanium dioxide|Vehicle Emissions|Zinc	25.93	15
CHRM2	1129	Diabetes Mellitus, Experimental	MESH:D003921	marker/mechanism	Dietary Fats|Dietary Sucrose|Diethylhexyl Phthalate|Fructose|Glucose|Phlorhizin|Pioglitazone|Quercetin|Resveratrol|sodium arsenite|Streptozocin	25.92	539
USP48	84196	Diabetes Mellitus, Type 2	MESH:D003924	marker/mechanism	Air Pollutants|bisphenol A|Dietary Fats|Folic Acid|Glucose|Particulate Matter|Plant Extracts|Resveratrol|Vehicle Emissions	25.79	35
MFGE8	4240	Diabetes Mellitus, Experimental	MESH:D003921	marker/mechanism	Cyclophosphamide|Dibutyl Phthalate|Dietary Fats|Hydrogen Peroxide|Palm Oil|Plant Extracts|Resveratrol|sodium arsenite|Troglitazone|Vitamin E	25.71	70
NFATC2	4773	Diabetes Mellitus, Type 2	MESH:D003924	marker/mechanism	Arsenic|bis(4-hydroxyphenyl)sulfone|bisphenol A|Calcium|Copper|Drugs, Chinese Herbal|Folic Acid|Nicotine|Particulate Matter|Rosiglitazone|Vehicle Emissions	25.65	48
FASLG	356	Diabetic Angiopathies	MESH:D003925	marker/mechanism	Acetylcysteine|Aspirin|Carvedilol|Enalapril|Resveratrol|Rosiglitazone|Streptozocin|Troglitazone	25.5	12
HMG20A	10363	Diabetes Mellitus, Type 2	MESH:D003924	marker/mechanism	Air Pollutants|bis(4-hydroxyphenyl)sulfone|bisphenol A|Folic Acid|Lactic Acid|Particulate Matter|Vehicle Emissions|Zinc	25.22	14
INSR	3643	Diabetic Neuropathies	MESH:D003929	marker/mechanism	Dietary Fats|Glucose|Oxygen|Plant Extracts|Progesterone|Resveratrol|Rosiglitazone|Streptozocin	25.12	49
PRKCQ	5588	Diabetes Mellitus, Type 1	MESH:D003922	marker/mechanism	bisphenol A|decabromobiphenyl ether|Genistein|Mercury|Resveratrol|sodium arsenite|Tetrachlorodibenzodioxin	25.11	9
AR	367	Diabetes, Gestational	MESH:D016640	marker/mechanism	17 alpha-Hydroxyprogesterone Caproate|2,4,5-Trichlorophenoxyacetic Acid|Atrazine|Cadmium|Diazinon|Glutathione Disulfide|Herbicides|perfluorododecanoic acid|perfluorooctane sulfonic acid|Pesticides	25.05	9
C2CD4B	388125	Diabetes Mellitus, Type 2	MESH:D003924	marker/mechanism	Air Pollutants|Arsenic|bis(4-hydroxyphenyl)sulfone|bisphenol A|Folic Acid|Nickel|titanium dioxide|Vehicle Emissions	24.99	17
GP2	2813	Diabetes Mellitus, Type 2	MESH:D003924	marker/mechanism	Air Pollutants|Arsenic|bisphenol A|Diethylnitrosamine|Particulate Matter|Pioglitazone|titanium dioxide|Vehicle Emissions	24.78	25
PROX1	5629	Diabetes Mellitus, Type 2	MESH:D003924	marker/mechanism	bis(4-hydroxyphenyl)sulfone|bisphenol A|Dietary Fats|Lactic Acid|Nicotine|Plant Extracts|Resveratrol|Silver|Troglitazone|Vehicle Emissions	24.74	43
ALB	213	Diabetic Angiopathies	MESH:D003925	marker/mechanism	Acetylcysteine|Aspirin|Dietary Fats|Metformin|Resveratrol|Rosiglitazone|Streptozocin|Superoxides|Thioctic Acid|Troglitazone	24.72	13
KCNJ11	3767	Diabetes Mellitus, Experimental	MESH:D003921	marker/mechanism	Blood Glucose|Dietary Fats|Gliclazide|Glyburide|Manganese|Palm Oil|Phlorhizin|Pioglitazone|Resveratrol	24.68	66
HNF1A	6927	Diabetes Mellitus, Type 1	MESH:D003922	marker/mechanism	bisphenol A|Genistein|Lipopolysaccharides|Mercury|Resveratrol|sodium arsenite|Tetrachlorodibenzodioxin	24.53	9
MIR200A	406983	Diabetes Mellitus, Type 2	MESH:D003924	marker/mechanism	Arsenic|bisphenol A|Drugs, Chinese Herbal|Glucose|Particulate Matter|Silver|Streptozocin|Vehicle Emissions|Zinc	24.37	52
PCSK2	5126	Diabetes Mellitus, Type 2	MESH:D003924	marker/mechanism	bis(4-hydroxyphenyl)sulfone|bisphenol A|Dietary Fats|Diethylnitrosamine|Heme|Nickel|Plant Extracts|Resveratrol|Vehicle Emissions	24.37	29
AOC3	8639	Diabetes Mellitus, Experimental	MESH:D003921	marker/mechanism	Dibutyl Phthalate|Dietary Fats|Fenretinide|Hydrogen Peroxide|methylamine|Palm Oil|Pioglitazone|Quercetin|Troglitazone	24.28	56
NR0B2	8431	Diabetes Complications	MESH:D048909	marker/mechanism	Chromium|Dietary Fats|Ethanol|Glucose|Metformin|Particulate Matter|Resveratrol|Streptozocin	24.13	15
PCX	18563	Diabetes Mellitus, Experimental	MESH:D003921	marker/mechanism	Dibutyl Phthalate|Dietary Fats|Palm Oil|Phlorhizin|Rosiglitazone|Streptozocin|tributyltin|Troglitazone	23.87	535
ST6GAL1	6480	Diabetes Mellitus, Type 2	MESH:D003924	marker/mechanism	Air Pollutants|bisphenol A|Dietary Fats|Diethylnitrosamine|Folic Acid|Lithocholic Acid|perfluorooctanoic acid|Rosiglitazone|Silver|Vehicle Emissions|Zinc	23.83	60
CD69	969	Diabetes Mellitus, Type 1	MESH:D003922	marker/mechanism	bisphenol A|Cyclophosphamide|decabromobiphenyl ether|Lipopolysaccharides|Resveratrol|sodium arsenite|Tetrachlorodibenzodioxin	23.71	9
THBS1	7057	Diabetic Angiopathies	MESH:D003925	marker/mechanism	Aspirin|Clopidogrel|Dietary Fats|Pioglitazone|Resveratrol|Rosiglitazone|Streptozocin	23.67	9
MIR375	494324	Diabetes Mellitus, Type 2	MESH:D003924	marker/mechanism	bisphenol A|Cadmium|Folic Acid|Particulate Matter|Resveratrol|Streptozocin|Vehicle Emissions|Zinc	23.58	46
SNAP25	6616	Diabetes Mellitus, Type 2	MESH:D003924	marker/mechanism	Arsenic|bisphenol A|Clozapine|Dichlorodiphenyl Dichloroethylene|Dietary Fats|Glucose|Lead|Particulate Matter|Plant Extracts|Silver|Zinc	23.58	43
MIR144	406936	Diabetes Mellitus, Type 2	MESH:D003924	marker/mechanism	bisphenol A|Cadmium|Dietary Fats|Glucose|perfluorooctane sulfonic acid|Streptozocin|titanium dioxide|Vehicle Emissions	23.22	43
ITPR3	3710	Diabetes Mellitus, Type 1	MESH:D003922	marker/mechanism	bisphenol A|Genistein|Palm Oil|Resveratrol|sodium arsenite|Streptozocin|Tetrachlorodibenzodioxin	23.08	28
MAEA	10296	Diabetes Mellitus, Type 2	MESH:D003924	marker/mechanism	Arsenic|bisphenol A|Folic Acid|Genistein|Lactic Acid|Particulate Matter|Plant Extracts|Resveratrol	23.05	23
CTSH	1512	Diabetes Mellitus, Type 1	MESH:D003922	marker/mechanism	bisphenol A|Cyclophosphamide|Genistein|Palm Oil|Resveratrol|sodium arsenite|Tetrachlorodibenzodioxin	23.03	9
HP	3240	Diabetes Complications	MESH:D048909	marker/mechanism	Copper|Dietary Fats|Glucose|Particulate Matter|Resveratrol|Streptozocin|Vehicle Emissions	22.95	14
CDKAL1	54901	Diabetes Mellitus, Type 2	MESH:D003924	marker/mechanism	Air Pollutants|bisphenol A|Cadmium|Dietary Fats|Folic Acid|perfluorooctanoic acid|Polychlorinated Biphenyls|Resveratrol|Zinc	22.78	38
ABCC4	10257	Diabetes Complications	MESH:D048909	marker/mechanism	Dietary Fats|Ethanol|Metformin|Particulate Matter|Reactive Oxygen Species|Resveratrol|Streptozocin|Vehicle Emissions	22.67	12
SLC11A1	6556	Diabetes Mellitus, Type 1	MESH:D003922	marker/mechanism	bisphenol A|Iron|Lipopolysaccharides|Mercury|Palm Oil|Tetrachlorodibenzodioxin	22.46	7
SLC10A2	6555	Diabetes Complications	MESH:D048909	marker/mechanism	Dietary Fats|Ethanol|Metformin|Resveratrol|Streptozocin|tauromuricholic acid	22.36	11
IGF2BP2	10644	Diabetes Mellitus, Type 2	MESH:D003924	marker/mechanism	Arsenic|bisphenol A|Copper|Folic Acid|Lead|Nicotine|Particulate Matter|Polychlorinated Biphenyls|Resveratrol	22.2	25
PIK3CG	5294	Diabetes Mellitus, Type 2	MESH:D003924	marker/mechanism	Air Pollutants|bis(4-hydroxyphenyl)sulfone|bisphenol A|Bromine|Cadmium|Metformin|Nickel|Pioglitazone|Resveratrol|titanium dioxide	22.15	49
PAX4	5078	Diabetes Mellitus, Type 1	MESH:D003922	marker/mechanism	bisphenol A|Genistein|Resveratrol|sodium arsenite|Tetrachlorodibenzodioxin	22.06	7
LEPR	3953	Diabetic Cardiomyopathies	MESH:D058065	marker/mechanism	Dietary Fats|Drugs, Chinese Herbal|Resveratrol|Rosiglitazone|Streptozocin|Taurine|Zinc	22.03	39
CCDC92	80212	Diabetes Mellitus, Type 2	MESH:D003924	marker/mechanism	bisphenol A|Cadmium|Copper|Folic Acid|Particulate Matter|Plant Extracts|Resveratrol|Silver|Vehicle Emissions	21.97	18
SLC51A	200931	Diabetes Complications	MESH:D048909	marker/mechanism	Aluminum|Dietary Fats|Particulate Matter|Resveratrol|Streptozocin|Vehicle Emissions	21.95	11
IL2RA	3559	Diabetes Mellitus, Type 1	MESH:D003922	marker/mechanism	bisphenol A|Calcitriol|Lipopolysaccharides|Resveratrol|sodium arsenite|Tacrolimus|Tetrachlorodibenzodioxin	21.84	12
ADRA1A	148	Diabetes Mellitus, Experimental	MESH:D003921	marker/mechanism	Dibutyl Phthalate|Diethylhexyl Phthalate|Glucose|Heme|sarpogrelate|sodium arsenite|Sodium Glutamate|Streptozocin|Troglitazone	21.53	533
MIR17HG	407975	Diabetes Mellitus, Type 2	MESH:D003924	marker/mechanism	Air Pollutants|bisphenol A|Dietary Fats|Folic Acid|Iron|Nickel|Resveratrol|Silver	21.51	32
MIR423	494335	Diabetes Mellitus, Type 2	MESH:D003924	marker/mechanism	Arsenic|bisphenol A|Cadmium|Mercury|Particulate Matter|Vehicle Emissions|Zinc	21.42	18
MIR532	693124	Diabetes Mellitus, Type 2	MESH:D003924	marker/mechanism	bisphenol A|Cadmium|Particulate Matter|perfluorooctane sulfonic acid|perfluorooctanoic acid|Resveratrol|Zinc	21.42	17
AGER	177	Diabetic Angiopathies	MESH:D003925	marker/mechanism	Dietary Fats|Metformin|Pioglitazone|Resveratrol|Rosiglitazone|Streptozocin	21.39	9
VPS26A	9559	Diabetes Mellitus, Type 2	MESH:D003924	marker/mechanism	Air Pollutants|bisphenol A|Folic Acid|Glucose|Particulate Matter|perfluorooctanoic acid|Plant Extracts|Resveratrol	21.23	20
CCN2	1490	Diabetes, Gestational	MESH:D016640	marker/mechanism	Arsenic|Atrazine|Cadmium|Metformin|Nitric Oxide|perfluorooctane sulfonic acid|Streptozocin	21.19	9
HP	3240	Diabetic Angiopathies	MESH:D003925	marker/mechanism	Cyclic AMP|Dietary Fats|Resveratrol|Rosiglitazone|Streptozocin|Troglitazone	21.16	10
JAZF1	221895	Diabetes Mellitus, Type 2	MESH:D003924	marker/mechanism	bis(4-hydroxyphenyl)sulfone|bisphenol A|Cadmium|Dibutyl Phthalate|Iron|Lead|Troglitazone|Vehicle Emissions	21.1	22
PCX	18563	Diabetes Mellitus, Type 2	MESH:D003924	marker/mechanism	bisphenol A|Dibutyl Phthalate|Dietary Fats|perfluorooctane sulfonic acid|perfluorooctanoic acid|Rosiglitazone|Streptozocin|Troglitazone	20.71	75
MAPK8IP1	9479	Diabetes Mellitus, Type 2	MESH:D003924	marker/mechanism	bisphenol A|Clozapine|Dibutyl Phthalate|Folic Acid|perfluorooctane sulfonic acid|Plant Extracts|Resveratrol|Vehicle Emissions	20.59	16
ABCC8	6833	Diabetes Mellitus, Type 1	MESH:D003922	marker/mechanism	bisphenol A|Genistein|Lipopolysaccharides|Resveratrol|sodium arsenite|Tetrachlorodibenzodioxin	20.55	8
MIRLET7D	406886	Diabetes Mellitus, Type 2	MESH:D003924	marker/mechanism	Air Pollutants|Arsenic|Mercury|Nicotine|Particulate Matter|titanium dioxide|Vehicle Emissions	20.48	15
IL13RA1	3597	Diabetes Mellitus, Type 2	MESH:D003924	marker/mechanism	Air Pollutants|bis(4-hydroxyphenyl)sulfone|bisphenol A|Cadmium|Dibutyl Phthalate|Dietary Fats|Folic Acid|Nickel|Particulate Matter|titanium dioxide	20.42	28
MIR126	406913	Diabetes Mellitus, Type 2	MESH:D003924	marker/mechanism	Air Pollutants|Arsenic|Folic Acid|Hemin|Particulate Matter|Plant Extracts|Resveratrol	20.31	20
MIR10B	406903	Diabetes Mellitus, Type 2	MESH:D003924	marker/mechanism	bisphenol A|Cadmium|Dietary Fats|Particulate Matter|Resveratrol|titanium dioxide|Zinc	20.3	33
HSD11B2	3291	Diabetes Mellitus, Type 1	MESH:D003922	marker/mechanism	bisphenol A|Calcitriol|Genistein|Palm Oil|Resveratrol|sodium arsenite|Tetrachlorodibenzodioxin	20	9
CNKSR2	22866	Diabetes Mellitus, Type 2	MESH:D003924	marker/mechanism	bis(4-hydroxyphenyl)sulfone|bisphenol A|Copper|epigallocatechin gallate|Folic Acid|Genistein|Nickel|titanium dioxide	19.77	11
ENPEP	2028	Diabetic Nephropathies	MESH:D003928	marker/mechanism	Carbamazepine|Dietary Fats|Estradiol|Palm Oil|Resveratrol|Streptozocin|sulforaphane	19.77	124
SGK1	6446	Diabetic Neuropathies	MESH:D003929	marker/mechanism	Dietary Fats|Fluvastatin|Glucose|Oxygen|Progesterone|Rosiglitazone|Streptozocin	19.68	47
MIR142	406934	Diabetes Mellitus, Type 2	MESH:D003924	marker/mechanism	Arsenic|bisphenol A|Cadmium|Resveratrol|Silver|Streptozocin|Zinc	19.36	47
MDK	4192	Diabetic Nephropathies	MESH:D003928	marker/mechanism	Ascorbic Acid|Estradiol|Furosemide|Glucose|Tamoxifen|Troglitazone|Vitamin E	19.29	11
BDKRB1	623	Diabetes Mellitus, Experimental	MESH:D003921	marker/mechanism	Capsaicin|Cyclophosphamide|Enalapril|Glucose|sodium arsenite|Streptozocin|tributyltin|Valsartan	19.2	529
CASP12	100506742	Diabetes Mellitus, Type 1	MESH:D003922	marker/mechanism	bisphenol A|Lipopolysaccharides|Norepinephrine|Resveratrol|sodium arsenite|Streptozocin|Tetrachlorodibenzodioxin	19.17	28
ZFAND3	60685	Diabetes Mellitus, Type 2	MESH:D003924	marker/mechanism	Air Pollutants|Arsenic|bisphenol A|Dibutyl Phthalate|Lead|Mercury|Troglitazone	19.07	29
DGKH	160851	Diabetic Nephropathies	MESH:D003928	marker/mechanism	Dietary Fats|Estradiol|Glucose|Plant Extracts|Resveratrol|Streptozocin	19.01	124
NKX6-1	4825	Diabetes Mellitus, Experimental	MESH:D003921	marker/mechanism	Dietary Fats|Dietary Sucrose|Glucose|Phlorhizin|Plant Extracts|Resveratrol	18.85	62
DGKD	8527	Diabetes Mellitus, Type 2	MESH:D003924	marker/mechanism	Arsenic|bisphenol A|Cadmium|epigallocatechin gallate|Folic Acid|Glucose|Particulate Matter	18.65	22
INS2	16334	Diabetes Mellitus, Type 1	MESH:D003922	marker/mechanism	bisphenol A|Genistein|sodium arsenite|Streptozocin|Vitamin A	18.48	27
SLC9A3	6550	Diabetes Mellitus, Experimental	MESH:D003921	marker/mechanism	Aldosterone|Dietary Fats|Dietary Sucrose|Fenretinide|Plant Extracts|Resveratrol|sodium arsenite	18.36	61
KLF14	136259	Diabetes Mellitus, Type 2	MESH:D003924	marker/mechanism	bisphenol A|Copper|Plant Extracts|Resveratrol|Vehicle Emissions	18.31	11
A	50518	Diabetes Mellitus, Type 2	MESH:D003924	marker/mechanism	Air Pollutants|bisphenol A|Diethylnitrosamine|Folic Acid|Genistein|Vehicle Emissions	18.26	10
SNAP25	6616	Diabetes Mellitus, Experimental	MESH:D003921	marker/mechanism	Dietary Fats|Dronabinol|Glucose|Hydrogen Peroxide|methylamine|Plant Extracts|sodium arsenite|Vitamin E	18.12	54
SLC22A3	6581	Diabetes Mellitus, Type 2	MESH:D003924	marker/mechanism	Air Pollutants|bis(4-hydroxyphenyl)sulfone|bisphenol A|Cadmium|Dietary Fats|Genistein|Metformin|Particulate Matter|titanium dioxide|Vehicle Emissions	18.06	57
MIR192	406967	Diabetes Mellitus, Type 2	MESH:D003924	marker/mechanism	bis(4-hydroxyphenyl)sulfone|bisphenol A|Drugs, Chinese Herbal|Folic Acid|perfluorooctane sulfonic acid|Silver|Zinc	17.91	13
MIR221	407006	Diabetes Mellitus, Type 2	MESH:D003924	marker/mechanism	Arsenic|bisphenol A|Cadmium|Folic Acid|perfluorooctane sulfonic acid|Resveratrol|Zinc	17.79	21
TYK2	7297	Diabetes Mellitus, Type 1	MESH:D003922	marker/mechanism	bisphenol A|Dehydroepiandrosterone|sodium arsenite|Taurine|Tetrachlorodibenzodioxin	17.76	6
AIFM1	9131	Diabetes Mellitus, Type 1	MESH:D003922	marker/mechanism	bisphenol A|Lipopolysaccharides|Nitric Oxide|Reactive Oxygen Species|Resveratrol|Streptozocin|Tetrachlorodibenzodioxin	17.75	28
KCNK16	83795	Diabetes Mellitus, Type 2	MESH:D003924	marker/mechanism	bisphenol A|Copper|Lactic Acid|Plant Extracts|Resveratrol	17.36	11
KCNJ11	3767	Diabetes Mellitus, Type 1	MESH:D003922	marker/mechanism	bisphenol A|Genistein|Palm Oil|Resveratrol|Tetrachlorodibenzodioxin	17.21	7
AOC3	8639	Diabetic Nephropathies	MESH:D003928	marker/mechanism	Dietary Fats|Hydrogen Peroxide|methylamine|Palm Oil|Pioglitazone|Troglitazone	17.2	11
ATP2A3	489	Diabetes Mellitus, Experimental	MESH:D003921	marker/mechanism	Dibutyl Phthalate|Dietary Fats|Dronabinol|Fenretinide|Resveratrol|sodium arsenite|Streptozocin	17.13	535
PLEKHA1	59338	Diabetes Mellitus, Type 2	MESH:D003924	marker/mechanism	bis(4-hydroxyphenyl)sulfone|bisphenol A|Dietary Fats|Folic Acid|Particulate Matter|perfluorooctanoic acid|titanium dioxide	17.02	29
SLC51B	123264	Diabetes Complications	MESH:D048909	marker/mechanism	Aluminum|Dietary Fats|Resveratrol|Streptozocin|Vehicle Emissions	16.93	11
MTNR1B	4544	Diabetes Mellitus, Type 2	MESH:D003924	marker/mechanism	bis(4-hydroxyphenyl)sulfone|Blood Glucose|Folic Acid|Pesticides|Resveratrol|titanium dioxide	16.92	18
MIR140	406932	Diabetes Complications	MESH:D048909	marker/mechanism	Isoflurane|Particulate Matter|Streptozocin|Vehicle Emissions	16.88	9
TINAG	27283	Diabetic Nephropathies	MESH:D003928	marker/mechanism	Dietary Fats|Estradiol|Palm Oil|Streptozocin|sulforaphane	16.51	116
MIR140	406932	Diabetes Mellitus, Type 2	MESH:D003924	marker/mechanism	bisphenol A|Cadmium|Particulate Matter|Silver|Streptozocin|Vehicle Emissions	16.34	39
KCNQ1	3784	Diabetes Mellitus, Type 2	MESH:D003924	marker/mechanism	Air Pollutants|Arsenic|bis(4-hydroxyphenyl)sulfone|bisphenol A|Diethylnitrosamine|Folic Acid|Particulate Matter|Zinc	16.32	22
PFKM	5213	Diabetes Mellitus, Experimental	MESH:D003921	marker/mechanism	Dibutyl Phthalate|Dietary Fats|Gallic Acid|Imatinib Mesylate|Resveratrol|Rosiglitazone|sodium arsenite	16.29	61
S1PR5	53637	Diabetes Mellitus, Experimental	MESH:D003921	marker/mechanism	Dietary Fats|Diethylhexyl Phthalate|Glucose|Hydrogen Peroxide|Palm Oil|Streptozocin	16.28	528
THADA	63892	Diabetes Mellitus, Type 2	MESH:D003924	marker/mechanism	bis(4-hydroxyphenyl)sulfone|bisphenol A|Cadmium|Diethylnitrosamine|Glucose|Vehicle Emissions	16.2	10
S1PR4	8698	Diabetes Mellitus, Experimental	MESH:D003921	marker/mechanism	Blood Glucose|Dronabinol|Glucose|sodium arsenite|Streptozocin	15.99	523
HLA-DQA1	3117	Diabetes Mellitus, Type 1	MESH:D003922	marker/mechanism	bisphenol A|Calcitriol|Lipopolysaccharides|Mercury	15.93	5
IL27	246778	Diabetes Mellitus, Type 1	MESH:D003922	marker/mechanism	bisphenol A|Lipopolysaccharides|Resveratrol|Streptozocin	15.8	26
IL19	29949	Diabetes Mellitus, Type 1	MESH:D003922	marker/mechanism	bisphenol A|Lipopolysaccharides|Resveratrol|Tetrachlorodibenzodioxin	15.75	6
MIR127	406914	Diabetes Mellitus, Type 2	MESH:D003924	marker/mechanism	bisphenol A|Genistein|Particulate Matter|perfluorooctanoic acid|titanium dioxide	15.68	11
MBL2	4153	Diabetes, Gestational	MESH:D016640	marker/mechanism	Atrazine|perfluorododecanoic acid|perfluoro-n-heptanoic acid|perfluorooctane sulfonic acid	15.64	4
CNDP1	84735	Diabetic Nephropathies	MESH:D003928	marker/mechanism	cobaltous chloride|Dietary Fats|Estradiol|Plant Extracts|Resveratrol	15.61	23
MIR215	406997	Diabetes Mellitus, Type 2	MESH:D003924	marker/mechanism	Air Pollutants|bisphenol A|Particulate Matter|perfluorooctane sulfonic acid|Vehicle Emissions	15.1	9
SIRT3	23410	Diabetes, Gestational	MESH:D016640	marker/mechanism	Atrazine|Diazinon|Metformin|perfluorooctane sulfonic acid	14.82	4
KSR2	283455	Diabetes Mellitus, Type 2	MESH:D003924	marker/mechanism	bis(4-hydroxyphenyl)sulfone|bisphenol A|Folic Acid|perfluorooctanoic acid|Plant Extracts|Resveratrol	14.79	12
UBE2E2	7325	Diabetes Mellitus, Type 2	MESH:D003924	marker/mechanism	Air Pollutants|Arsenic|bisphenol A|Diethylnitrosamine|Folic Acid|Particulate Matter	14.59	17
CHRM2	1129	Diabetes Mellitus, Type 1	MESH:D003922	marker/mechanism	bisphenol A|Resveratrol|sodium arsenite|Streptozocin|Tetrachlorodibenzodioxin	14.45	26
MIR195	406971	Diabetes Mellitus, Type 2	MESH:D003924	marker/mechanism	bisphenol A|Cadmium|Glucose|Resveratrol|Zinc	14.45	15
FGF2	2247	Diabetes, Gestational	MESH:D016640	marker/mechanism	Arsenic|Cadmium|Diazinon|Nitric Oxide|perfluorooctane sulfonic acid	14.25	9
HK1	3098	Diabetes Mellitus, Experimental	MESH:D003921	marker/mechanism	Dibutyl Phthalate|Fenretinide|Glucose|puerarin|Resveratrol|sodium arsenite|Streptozocin	14.18	529
MIR181C	406957	Diabetes Mellitus, Type 2	MESH:D003924	marker/mechanism	Particulate Matter|perfluorooctane sulfonic acid|Resveratrol|Silver|Zinc	14.16	16
PTPN22	26191	Diabetes Mellitus, Type 1	MESH:D003922	marker/mechanism	bisphenol A|Lipopolysaccharides|sodium arsenite|Tetrachlorodibenzodioxin	14.04	7
AGTR1	185	Diabetic Retinopathy	MESH:D003930	marker/mechanism	candesartan|Glucose|Resveratrol|Streptozocin	13.83	16
SERPINF1	5176	Diabetic Angiopathies	MESH:D003925	marker/mechanism	Dietary Fats|Resveratrol|Rosiglitazone|Troglitazone	13.8	7
ADIPOQ	9370	Diabetes, Gestational	MESH:D016640	marker/mechanism	17 alpha-Hydroxyprogesterone Caproate|Arsenic|Metformin|perfluorooctane sulfonic acid|Streptozocin	13.62	8
PPP1R3A	5506	Diabetes Mellitus, Type 2	MESH:D003924	marker/mechanism	bisphenol A|Blood Glucose|Particulate Matter|Pioglitazone|Vehicle Emissions	13.36	19
C1QTNF6	114904	Diabetes Mellitus, Type 1	MESH:D003922	marker/mechanism	bisphenol A|Calcitriol|sodium arsenite|Tetrachlorodibenzodioxin	13.33	5
FTO	79068	Diabetes Mellitus, Type 2	MESH:D003924	marker/mechanism	Air Pollutants|Arsenic|bisphenol A|coumarin|Dietary Fats|Lead	13.13	32
PCSK2	5126	Diabetes Mellitus, Experimental	MESH:D003921	marker/mechanism	Cyclophosphamide|Dietary Fats|Heme|Plant Extracts|Resveratrol	13.11	62
MIR487B	664616	Diabetes Mellitus, Type 2	MESH:D003924	marker/mechanism	Arsenic|Particulate Matter|Plant Extracts|Resveratrol	13.07	17
CYP19A1	1588	Diabetes, Gestational	MESH:D016640	marker/mechanism	Atrazine|Cadmium|Herbicides|Metformin|perfluorooctane sulfonic acid	13.05	7
JADE2	23338	Diabetes Mellitus, Type 2	MESH:D003924	marker/mechanism	Air Pollutants|bisphenol A|Copper|coumarin|Folic Acid|Lead	12.76	13
MTHFR	4524	Diabetic Angiopathies	MESH:D003925	marker/mechanism	Dietary Fats|Rosiglitazone|Streptozocin|Troglitazone	12.62	8
TNFAIP1	7126	Diabetic Nephropathies	MESH:D003928	marker/mechanism	cobaltous chloride|Dietary Fats|Estradiol|Streptozocin	11.87	118
INS2	16334	Diabetic Retinopathy	MESH:D003930	marker/mechanism	Glucose|Pyruvaldehyde|Streptozocin	11.81	16
SERPINA3K	20714	Diabetic Retinopathy	MESH:D003930	marker/mechanism	Copper|Fenofibrate|Resveratrol	11.78	4
MIR628	693213	Diabetes Mellitus, Type 2	MESH:D003924	marker/mechanism	Cadmium|perfluorooctane sulfonic acid|Silver	11.75	5
NEUROD1	4760	Diabetes Mellitus, Experimental	MESH:D003921	marker/mechanism	Phlorhizin|Plant Preparations|Rosiglitazone|sodium arsenite|Streptozocin	11.74	524
S1PR2	9294	Diabetes Mellitus, Experimental	MESH:D003921	marker/mechanism	Dibutyl Phthalate|Glucose|Plant Extracts|Resveratrol|Streptozocin	11.59	527
PAX6	5080	Diabetes Mellitus, Experimental	MESH:D003921	marker/mechanism	Diethylhexyl Phthalate|Dronabinol|Fenretinide|Glucose|Nicotine|sodium arsenite	11.48	10
C2CD4A	145741	Diabetes Mellitus, Type 2	MESH:D003924	marker/mechanism	bis(4-hydroxyphenyl)sulfone|bisphenol A|perfluorooctane sulfonic acid|titanium dioxide	11.47	6
LEPR	3953	Diabetes, Gestational	MESH:D016640	marker/mechanism	Arsenic|Chromium|Glutathione|Streptozocin	11.4	6
ALPK1	80216	Diabetic Nephropathies	MESH:D003928	marker/mechanism	Blood Glucose|Plant Extracts|Resveratrol|Streptozocin	11.34	120
IL20	50604	Diabetes Mellitus, Type 1	MESH:D003922	marker/mechanism	Lipopolysaccharides|Resveratrol|sodium arsenite	11.32	5
MOK	5891	Diabetes Mellitus, Type 2	MESH:D003924	marker/mechanism	Air Pollutants|bisphenol A|Folic Acid|Particulate Matter|titanium dioxide	11.21	10
MIR4516	100616258	Diabetes Mellitus, Type 2	MESH:D003924	marker/mechanism	Air Pollutants|Lead|Particulate Matter	10.96	7
IAPP	3375	Diabetes Mellitus, Experimental	MESH:D003921	marker/mechanism	Glucose|Hydrogen Peroxide|Rosiglitazone|Streptozocin	10.32	523
RYR2	6262	Diabetic Cardiomyopathies	MESH:D058065	marker/mechanism	Metoprolol|Resveratrol|Streptozocin	10.3	34
MIR377	494326	Diabetes Mellitus, Type 2	MESH:D003924	marker/mechanism	Cadmium|Drugs, Chinese Herbal|Particulate Matter	10.26	7
THBS2	7058	Diabetic Angiopathies	MESH:D003925	marker/mechanism	Dietary Fats|Rosiglitazone|Streptozocin	10.02	7
CNDP2	55748	Diabetic Nephropathies	MESH:D003928	marker/mechanism	cobaltous chloride|Estradiol|Plant Extracts|Resveratrol	9.97	16
TMEM18	129787	Diabetes Mellitus, Type 2	MESH:D003924	marker/mechanism	bisphenol A|Copper|Pantothenic Acid|Vehicle Emissions	9.97	7
FAM234A	83986	Diabetes Mellitus, Type 2	MESH:D003924	marker/mechanism	bisphenol A|Copper|Dibutyl Phthalate|Folic Acid	9.96	8
MIR1306	100302197	Diabetes Mellitus, Type 2	MESH:D003924	marker/mechanism	Particulate Matter|Streptozocin|titanium dioxide	9.8	36
HLA-DQB1	3119	Diabetes Mellitus, Type 1	MESH:D003922	marker/mechanism	bisphenol A|Lipopolysaccharides|Mercury	9.77	4
MIR204	406987	Diabetes Mellitus, Type 2	MESH:D003924	marker/mechanism	Lead|Particulate Matter|Resveratrol|Zinc	9.74	14
GLIS3	169792	Diabetes Mellitus, Type 1	MESH:D003922	marker/mechanism	bisphenol A|sodium arsenite|Tetrachlorodibenzodioxin	9.69	4
SMIM43	132332	Diabetes Mellitus, Type 2	MESH:D003924	marker/mechanism	bisphenol A|Genistein|Particulate Matter	9.66	8
MIR125B1	406911	Diabetes Mellitus, Type 2	MESH:D003924	marker/mechanism	Manganese|Nickel|Particulate Matter	9.51	7
VDAC2	7417	Diabetic Nephropathies	MESH:D003928	marker/mechanism	Glucose|Hydrogen Peroxide|Rosiglitazone|Streptozocin	9.51	116
HLA-DRB1	3123	Diabetes Mellitus, Type 1	MESH:D003922	marker/mechanism	bisphenol A|Nitric Oxide|Tetrachlorodibenzodioxin	9.47	5
A	50518	Diabetes Mellitus	MESH:D003920	marker/mechanism	Air Pollutants|bisphenol A|Ozone	9.46	6
ZC3HC1	51530	Diabetes Mellitus, Type 2	MESH:D003924	marker/mechanism	Air Pollutants|bisphenol A|coumarin|Dibutyl Phthalate	9.46	8
SLC29A3	55315	Diabetes Mellitus, Type 1	MESH:D003922	marker/mechanism	bisphenol A|sodium arsenite|Tetrachlorodibenzodioxin	9.24	5
BACH2	60468	Diabetes Mellitus, Type 1	MESH:D003922	marker/mechanism	bisphenol A|Lipopolysaccharides|Tetrachlorodibenzodioxin	9.15	4
ZFP57	346171	Diabetes Mellitus	MESH:D003920	marker/mechanism	2,4,5,2',4',5'-hexachlorobiphenyl|bisphenol A|Tetrachlorodibenzodioxin	9.08	5
MIR33B	693120	Diabetes Mellitus, Type 2	MESH:D003924	marker/mechanism	bisphenol A|Particulate Matter|Silver	8.85	9
CREM	1390	Diabetic Angiopathies	MESH:D003925	marker/mechanism	Acetylcysteine|Dietary Fats|Resveratrol	8.76	5
EPC2	26122	Diabetes Mellitus, Type 2	MESH:D003924	marker/mechanism	Arsenic|bisphenol A|Folic Acid|titanium dioxide	8.39	13
MIR744	100126313	Diabetes Mellitus, Type 2	MESH:D003924	marker/mechanism	Lactic Acid|Particulate Matter|Streptozocin	8.37	36
MIR145	406937	Diabetic Nephropathies	MESH:D003928	marker/mechanism	Estradiol|Glucose|Resveratrol	8.3	12
MIR339	442907	Diabetes Mellitus, Type 2	MESH:D003924	marker/mechanism	Arsenic|Plant Extracts|Resveratrol	8.17	13
HLA-DRB5	3127	Diabetes Mellitus, Type 2	MESH:D003924	marker/mechanism	Arsenic|perfluorooctanoic acid|Polychlorinated Biphenyls	8.11	11
MIR335	442904	Diabetes Mellitus, Type 2	MESH:D003924	marker/mechanism	bisphenol A|perfluorooctane sulfonic acid|Zinc	7.85	9
ELMO1	9844	Diabetic Nephropathies	MESH:D003928	marker/mechanism	cobaltous chloride|Estradiol|Vorinostat	7.7	4
MIR409	574413	Diabetes Mellitus, Type 2	MESH:D003924	marker/mechanism	bisphenol A|Diethylnitrosamine|Silver	7.67	6
MIR483	619552	Diabetes Mellitus, Type 2	MESH:D003924	marker/mechanism	Air Pollutants|Particulate Matter|Silver	7.43	7
MIR130B	406920	Diabetes Mellitus, Type 2	MESH:D003924	marker/mechanism	Dietary Fats|Nickel|perfluorooctane sulfonic acid	6.9	21
MIR1296	100302150	Diabetes Mellitus, Type 2	MESH:D003924	marker/mechanism	Air Pollutants|Particulate Matter	6.73	5
AP3S2	10239	Diabetes Mellitus, Type 2	MESH:D003924	marker/mechanism	bisphenol A|Dietary Fats|Vehicle Emissions	6.44	21
CLEC16A	23274	Diabetes Mellitus, Type 1	MESH:D003922	marker/mechanism	bisphenol A|Tetrachlorodibenzodioxin	6.24	4
MIR1249	100302149	Diabetes Mellitus, Type 2	MESH:D003924	marker/mechanism	Particulate Matter|titanium dioxide	5.83	6
ZNF257	113835	Diabetes Mellitus, Type 2	MESH:D003924	marker/mechanism	Cadmium|Zinc	5.55	5
MIR203A	406986	Diabetes Mellitus, Type 2	MESH:D003924	marker/mechanism	bisphenol A|Resveratrol	5.14	7
SH2B3	10019	Diabetes Mellitus, Type 1	MESH:D003922	marker/mechanism	bisphenol A|Tetrachlorodibenzodioxin	5.1	3
ADCY8	114	Diabetic Angiopathies	MESH:D003925	marker/mechanism	Cyclic AMP	4.12	1
MIR151A	442893	Diabetes Mellitus, Type 2	MESH:D003924	marker/mechanism	Mercury	3.69	2
MIR1226	100302232	Diabetes Mellitus, Type 2	MESH:D003924	marker/mechanism	Silver	3.27	3
ADCY3	109	Diabetic Angiopathies	MESH:D003925	marker/mechanism	Rosiglitazone	3.21	2
GRM5	2915	Diabetic Neuropathies	MESH:D003929	marker/mechanism	Streptozocin	3.04	45
MIR1307	100302174	Diabetes Mellitus, Type 2	MESH:D003924	marker/mechanism	Arsenic	2.78	8
MIR2116	100313886	Diabetes Mellitus, Type 2	MESH:D003924	marker/mechanism	Particulate Matter	2.67	5
MIR939	100126351	Diabetes Mellitus, Type 2	MESH:D003924	marker/mechanism	Particulate Matter	2.55	5
MIR1228	100302201	Diabetes Mellitus, Type 2	MESH:D003924	marker/mechanism	Particulate Matter	2.46	5
MIR885	100126334	Diabetes Mellitus, Type 2	MESH:D003924	marker/mechanism	bisphenol A	1.79	3
ABCC8	6833	Diabetes Mellitus, Transient Neonatal, 2	MESH:C563672	marker/mechanism			1
ACE	1636	MICROVASCULAR COMPLICATIONS OF DIABETES, SUSCEPTIBILITY TO, 3	OMIM:612624	marker/mechanism			1
APPL1	26060	MATURITY-ONSET DIABETES OF THE YOUNG, TYPE 14	OMIM:616511	marker/mechanism			1
BLK	640	MATURITY-ONSET DIABETES OF THE YOUNG, TYPE 11	OMIM:613375	marker/mechanism			1
CAPN10	11132	Diabetes Mellitus, Noninsulin-Dependent, 1	MESH:C563359	marker/mechanism			1
CCR5	1234	Diabetes Mellitus, Insulin-Dependent, 22	MESH:C567284	marker/mechanism			1
CEL	1056	Maturity-Onset Diabetes of the Young, Type 8, with Exocrine Dysfunction	MESH:C565225	marker/mechanism			1
CTLA4	1493	Diabetes Mellitus, Insulin-Dependent, 12	MESH:C563326	marker/mechanism			1
DCAF17	80067	Woodhouse Sakati syndrome	MESH:C536742	marker/mechanism			1
DIS3L2	129563	Nephroblastomatosis, fetal ascites, macrosomia and Wilms tumor	MESH:C536399	marker/mechanism			2
DNAJC3	5611	ATAXIA, COMBINED CEREBELLAR AND PERIPHERAL, WITH HEARING LOSS AND DIABETES MELLITUS	OMIM:616192	marker/mechanism			1
EIF2AK3	9451	Wolcott-Rallison syndrome	MESH:C536739	marker/mechanism			1
EPO	2056	MICROVASCULAR COMPLICATIONS OF DIABETES, SUSCEPTIBILITY TO, 2	OMIM:612623	marker/mechanism			1
FOXP3	50943	Immune Dysregulation, Polyendocrinopathy, Enteropathy, X-Linked Syndrome	MESH:C580192	marker/mechanism			2
GAD2	2572	Diabetic Retinopathy	MESH:D003930	marker/mechanism			1
GCK	2645	Diabetes Mellitus, Permanent Neonatal	MESH:C563425	marker/mechanism			1
GCK	2645	Maturity-Onset Diabetes of the Young, Type 2	MESH:C564219	marker/mechanism			2
GLIS3	169792	Diabetes Mellitus, Neonatal, with Congenital Hypothyroidism	MESH:C565705	marker/mechanism			1
HFE	3077	MICROVASCULAR COMPLICATIONS OF DIABETES, SUSCEPTIBILITY TO, 7	OMIM:612635	marker/mechanism			1
HNF1A	6927	Diabetes Mellitus, Insulin-Dependent, 20	MESH:C567286	marker/mechanism			1
HNF1A	6927	Maturity-Onset Diabetes of the Young, Type 3	MESH:C563933	marker/mechanism			2
HNF1B	6928	Renal cysts and diabetes syndrome	MESH:C535520	marker/mechanism			1
HNF4A	3172	FANCONI RENOTUBULAR SYNDROME 4 WITH MATURITY-ONSET DIABETES OF THE YOUNG	OMIM:616026	marker/mechanism			1
HNF4A	3172	Maturity-Onset Diabetes of the Young, Type 1	MESH:C565101	marker/mechanism			2
HYMAI	57061	Diabetes Mellitus, Transient Neonatal, 1	MESH:C563322	marker/mechanism			1
IER3IP1	51124	MICROCEPHALY, EPILEPSY, AND DIABETES SYNDROME 1	OMIM:614231	marker/mechanism			1
IL1RN	3557	MICROVASCULAR COMPLICATIONS OF DIABETES, SUSCEPTIBILITY TO, 4	OMIM:612628	marker/mechanism			1
IL2RA	3559	Diabetes Mellitus, Insulin-Dependent, 10	MESH:C566602	marker/mechanism			1
INS	3630	Diabetes Mellitus, Insulin-Dependent, 2	MESH:C565100	marker/mechanism			1
INS	3630	Hyperproinsulinemia	MESH:C562776	marker/mechanism			1
INS	3630	MATURITY-ONSET DIABETES OF THE YOUNG, TYPE 10	OMIM:613370	marker/mechanism			1
INSR	3643	Diabetes Mellitus, Insulin-Resistant, with Acanthosis Nigricans	MESH:C562710	marker/mechanism			1
INSR	3643	Donohue Syndrome	MESH:D056731	marker/mechanism			3
KCNJ11	3767	Diabetes Mellitus, Transient Neonatal, 3	MESH:C566432	marker/mechanism			1
KCNJ11	3767	MATURITY-ONSET DIABETES OF THE YOUNG, TYPE 13	OMIM:616329	marker/mechanism			1
KCNU1	157855	Diabetes Mellitus, Type 2	MESH:D003924	marker/mechanism			1
KLF11	8462	Maturity-Onset Diabetes of the Young, Type 7	MESH:C566466	marker/mechanism			1
MIR1260A	100302236	Diabetes Mellitus, Type 2	MESH:D003924	marker/mechanism			1
MIR1260B	100422991	Diabetes Mellitus, Type 2	MESH:D003924	marker/mechanism			1
MIR1301	100302246	Diabetes Mellitus, Type 2	MESH:D003924	marker/mechanism			1
MIR1908	100302263	Diabetes Mellitus, Type 2	MESH:D003924	marker/mechanism			1
MIR3173	100422981	Diabetes Mellitus, Type 2	MESH:D003924	marker/mechanism			1
MIR432	574451	Diabetes Mellitus, Type 2	MESH:D003924	marker/mechanism			1
MIR4482	100616323	Diabetes Mellitus, Type 2	MESH:D003924	marker/mechanism			1
MIR485	574436	Diabetes Mellitus, Type 2	MESH:D003924	marker/mechanism			1
MIR6741	102466270	Diabetes Mellitus, Type 2	MESH:D003924	marker/mechanism			1
MIR6803	102466739	Diabetes Mellitus, Type 2	MESH:D003924	marker/mechanism			1
MIR7704	102465802	Diabetes Mellitus, Type 2	MESH:D003924	marker/mechanism			1
MIR8061	102466251	Diabetes Mellitus, Type 2	MESH:D003924	marker/mechanism			1
NEUROD1	4760	MODY, Type 6	MESH:C565231	marker/mechanism			1
PAX4	5078	Maturity-Onset Diabetes Of The Young, Type 9	MESH:C567393	marker/mechanism			1
PDX1	3651	Maturity-Onset Diabetes of the Young, Type 4	MESH:C563451	marker/mechanism			2
PON1	5444	MICROVASCULAR COMPLICATIONS OF DIABETES, SUSCEPTIBILITY TO, 5	OMIM:612633	marker/mechanism			1
PTF1A	256297	Diabetes Mellitus, Permanent Neonatal, with Cerebellar Agenesis	MESH:C563796	marker/mechanism			3
RFX6	222546	Mitchell-Riley Syndrome	MESH:C567570	marker/mechanism			1
SLC19A2	10560	Thiamine responsive megaloblastic anemia syndrome	MESH:C536510	marker/mechanism			1
SOD2	6648	MICROVASCULAR COMPLICATIONS OF DIABETES, SUSCEPTIBILITY TO, 6	OMIM:612634	marker/mechanism			1
SUMO4	387082	Diabetes Mellitus, Insulin-Dependent, 5	MESH:C563958	marker/mechanism			1
TBC1D4	9882	TYPE 2 DIABETES 5	OMIM:616087	marker/mechanism			1
TNFSF8	944	Diabetes Mellitus, Congenital Autoimmune	MESH:C565730	marker/mechanism			1
TRNL1	4567	Noninsulin-dependent diabetes mellitus with deafness	MESH:C536246	marker/mechanism			1
VEGFA	7422	MICROVASCULAR COMPLICATIONS OF DIABETES, SUSCEPTIBILITY TO, 1	OMIM:603933	marker/mechanism			1
WFS1	7466	Wolfram-Like Syndrome, Autosomal Dominant	MESH:C565631	marker/mechanism			1
WFS1	7466	Wolfram Syndrome	MESH:D014929	marker/mechanism			2
ZFP57	346171	Diabetes Mellitus, Transient Neonatal, 1	MESH:C563322	marker/mechanism			1
CAT	847	Diabetes Mellitus, Experimental	MESH:D003921	marker/mechanism|therapeutic	Alloxan|Anthocyanins|astaxanthine|Berberine|Bezafibrate|Biguanides|bis(quercetinato)oxovanadium(IV)|Blood Glucose|Capsaicin|Cholesterol|Chromium|cinnamaldehyde|cobaltiprotoporphyrin|Coconut Oil|corilagin|costunolide|Cyclophosphamide|Desmodium gangeticum extract|Dibutyl Phthalate|Dietary Fats|Dietary Sucrose|Diethylhexyl Phthalate|Diltiazem|Diosmin|Dronabinol|Enalapril|Eplerenone|eremanthin|Fatty …	189.19	599
HMOX1	3162	Diabetes Mellitus, Experimental	MESH:D003921	marker/mechanism|therapeutic	Aldosterone|Alloxan|astaxanthine|Berberine|Blood Glucose|Capsaicin|Cholesterol|Chromium|cinnamaldehyde|Clioquinol|cobaltiprotoporphyrin|corilagin|Cyclophosphamide|Dibutyl Phthalate|Dietary Fats|Dietary Sucrose|Diethylhexyl Phthalate|Dronabinol|Enalapril|Exenatide|Fatty Acids, Omega-3|Fenretinide|Fructose|Gallic Acid|Gliclazide|Glucose|Glyburide|Heme|Hemin|Hydrogen Peroxide|Imatinib Mesylate|Litho…	139.01	598
HMOX1	3162	Diabetes Mellitus, Type 2	MESH:D003924	marker/mechanism|therapeutic	Air Pollutants|Alloxan|alpha-Tocopherol|Arsenic|Ascorbic Acid|astaxanthine|Benzoic Acid|Berberine|bis(4-hydroxyphenyl)sulfone|bisphenol A|Blood Glucose|Bromine|Cadmium|Calcium|Chromium|cinnamaldehyde|Clozapine|Copper|Curcumin|Cysteine|Dibutyl Phthalate|Dietary Fats|Diethylnitrosamine|Drugs, Chinese Herbal|Enalapril|epigallocatechin gallate|Exenatide|Folic Acid|Fructose|Genistein|Gliclazide|Glucos…	129.72	173
INS	3630	Diabetes Mellitus	MESH:D003920	marker/mechanism|therapeutic	Arsenicals|arsenite|Atrazine|Bezafibrate|bisphenol A|Blood Glucose|Cadmium|Chlorpropamide|Chromium|Clozapine|Copper|Diazinon|Diazoxide|Dichlorodiphenyl Dichloroethylene|Dieldrin|Gliclazide|Glyburide|Magnesium|Metformin|methylarsonite|Nateglinide|Olanzapine|Particulate Matter|Pioglitazone|Plant Extracts|Plant Preparations|Polychlorinated Biphenyls|Potassium|Prednisone|Reactive Oxygen Species|Resve…	129.18	127
PPARG	5468	Diabetes Mellitus, Type 2	MESH:D003924	marker/mechanism|therapeutic	2,2-dichloro-12-(p-chlorophenyl)-dodecanoic acid|2-methyl-c-5-(4-(5-methyl-2-(4-methylphenyl)-4-oxazolyl)butyl)-1,3-dioxane-r-2-carboxylic acid|Air Pollutants|alpha-Tocopherol|Arsenic|Ascorbic Acid|Berberine|Bezafibrate|bis(4-hydroxyphenyl)sulfone|bisphenol A|Blood Glucose|Cadmium|cinnamaldehyde|Clozapine|Copper|Curcumin|daidzein|Dibutyl Phthalate|Dichlorodiphenyl Dichloroethylene|Dietary Fats|Di…	126.95	180
CAT	847	Diabetes Mellitus, Type 2	MESH:D003924	marker/mechanism|therapeutic	Air Pollutants|Alloxan|alpha-Tocopherol|Arsenic|Ascorbic Acid|astaxanthine|Benzoic Acid|Berberine|Bezafibrate|bis(4-hydroxyphenyl)sulfone|bisphenol A|Blood Glucose|Boron|Cadmium|Calcium|Chromium|cinnamaldehyde|Clozapine|Copper|coumarin|Curcumin|Cysteine|daidzein|Dibutyl Phthalate|Dichlorodiphenyl Dichloroethylene|Dietary Fats|Diethylnitrosamine|Diosmin|Drugs, Chinese Herbal|efavirenz|Enalapril|ep…	123.26	177
SOD2	6648	Diabetes Mellitus, Experimental	MESH:D003921	marker/mechanism|therapeutic	Berberine|Bile Acids and Salts|Blood Glucose|Capsaicin|Cholesterol|Chromium|cinnamaldehyde|cobaltiprotoporphyrin|Cyclophosphamide|Dibutyl Phthalate|Dietary Fats|Dietary Sucrose|Diethylhexyl Phthalate|Dronabinol|Enalapril|Eplerenone|Fatty Acids, Nonesterified|Fenretinide|ginsenoside Re|Gliclazide|Glucose|Hemin|honokiol|Hydrogen Peroxide|Inositol|Losartan|Manganese|Metformin|MK0626|Niacinamide|Nico…	107.27	561
INS	3630	Diabetes Mellitus, Type 2	MESH:D003924	marker/mechanism|therapeutic	Amino Acids|Ascorbic Acid|Bezafibrate|bis(4-hydroxyphenyl)sulfone|bisphenol A|Blood Glucose|Cadmium|Chlorpropamide|Chromium|Clozapine|Copper|Curcumin|Dichlorodiphenyl Dichloroethylene|Dietary Fats|Exenatide|Fatty Acids, Nonesterified|Folic Acid|Fructose|fumosorinone|Gliclazide|Glucose|Glutathione|Glyburide|Hemin|Lactic Acid|Lithocholic Acid|Magnesium|Manganese|mangiferin|Metformin|Niacinamide|Orl…	103.24	169
ACE2	59272	Diabetic Nephropathies	MESH:D003928	marker/mechanism|therapeutic	Ascorbic Acid|benazepril|candesartan cilexetil|Captopril|cobaltous chloride|Curcumin|Dietary Fats|diminazene aceturate|Estradiol|Glucose|Hydrogen Peroxide|imidapril|Irbesartan|Lisinopril|Losartan|Metformin|olmesartan|Perindopril|Pioglitazone|Plant Extracts|Pregabalin|Rosiglitazone|Sirolimus|Spironolactone|Streptozocin|Telmisartan|Valsartan	92.1	141
INS	3630	Diabetic Nephropathies	MESH:D003928	marker/mechanism|therapeutic	Ascorbic Acid|Atenolol|Blood Glucose|cobaltous chloride|Curcumin|Dietary Fats|Estradiol|Fructose|Gliclazide|Glucose|Hydrogen Peroxide|Inositol|Linoleic Acids, Conjugated|mangiferin|Metformin|Pioglitazone|Plant Extracts|Reactive Oxygen Species|Resveratrol|Rosiglitazone|Sirolimus|Spironolactone|Streptozocin|sulforaphane|Telmisartan|Thioctic Acid|Troglitazone|Vitamin E	73.32	133
HNF1B	6928	Diabetes Mellitus, Type 2	MESH:D003924	marker/mechanism|therapeutic	bis(4-hydroxyphenyl)sulfone|bisphenol A|Dietary Fats|Folic Acid|Glucose|Nickel|Resveratrol|titanium dioxide|Troglitazone|Vehicle Emissions	26.1	47
SLC30A8	169026	Diabetes Mellitus, Type 2	MESH:D003924	marker/mechanism|therapeutic	bisphenol A|Cadmium|Exenatide|Glucose|Vehicle Emissions|Zinc	19.81	24
INS1	16333	Diabetes Mellitus, Experimental	MESH:D003921	therapeutic	2-Hydroxypropyl-beta-cyclodextrin|Alloxan|astaxanthine|Benzamides|Bezafibrate|Blood Glucose|Capsaicin|Cholesterol|Chromium|cobaltiprotoporphyrin|Coconut Oil|copper bis(3,5-diisopropylsalicylate)|corilagin|costunolide|Cromolyn Sodium|Desmodium gangeticum extract|Dietary Fats|Dietary Sucrose|Diethylhexyl Phthalate|Dronabinol|eremanthin|Exenatide|Fatty Acids, Nonesterified|Fatty Acids, Omega-3|Fenre…	194.77	596
PPARG	5468	Diabetes Mellitus	MESH:D003920	therapeutic	2,2',4,4'-tetrabromodiphenyl ether|2,4,5,2',4',5'-hexachlorobiphenyl|5-((2,4-dioxo-5-thiazolidinyl)methyl)-2-methoxy-N-((4-(trifluoromethyl)phenyl)methyl)benzamide|Air Pollutants|Arsenic|arsenite|Aspirin|Atrazine|Berberine|Bezafibrate|bisphenol A|Blood Glucose|Cadmium|Chlorodiphenyl (54% Chlorine)|Chlorpromazine|Chlorpyrifos|Clozapine|Copper|Coumaphos|Cyclosporine|DDT|Diazinon|Dichlorodiphenyl Di…	185.54	136
AGT	183	Diabetic Nephropathies	MESH:D003928	therapeutic	acetovanillone|Angiotensin II Type 1 Receptor Blockers|Ascorbic Acid|Aspirin|Atenolol|benazepril|candesartan cilexetil|Captopril|cobaltous chloride|Curcumin|Dietary Fats|diminazene aceturate|Drugs, Chinese Herbal|efonidipine|Enalapril|Eplerenone|Estradiol|Fructose|Furosemide|Glucose|Hydrogen Peroxide|Irbesartan|Lisinopril|Losartan|Malondialdehyde|mangiferin|Metformin|Metoprolol|Nifedipine|Nitrite…	159.76	160
LEP	3952	Diabetes Mellitus, Type 2	MESH:D003924	therapeutic	Acarbose|Air Pollutants|Arsenic|Ascorbic Acid|Bezafibrate|bis(4-hydroxyphenyl)sulfone|bisphenol A|Blood Glucose|Cadmium|Calcium|Chromium|Clozapine|Dichlorodiphenyl Dichloroethylene|Dietary Fats|Diethylnitrosamine|Drugs, Chinese Herbal|efavirenz|Enalapril|epigallocatechin gallate|Fructose|Genistein|Glucose|Heme|Iron|Lactic Acid|Lead|Manganese|Metformin|Nelfinavir|Nickel|Nicotine|Orlistat|Panax not…	123.53	158
NFE2L2	4780	Diabetic Nephropathies	MESH:D003928	therapeutic	3-((6-(2-methoxyphenyl)pyrimidin-4-yl)amino)phenyl)methane sulfonamide|acetovanillone|Alloxan|Ascorbic Acid|benphothiamine|Blood Glucose|Carbamazepine|Cobalt|cobaltous chloride|Creatinine|Curcumin|dapagliflozin|Dietary Fats|Drugs, Chinese Herbal|Duloxetine Hydrochloride|Enalapril|Eplerenone|Estradiol|Fructose|Furosemide|Gallic Acid|ginsenoside Rg1|Gliclazide|Glucose|Hydrogen Peroxide|Inositol|Lev…	122.43	148
ALB	213	Diabetic Nephropathies	MESH:D003928	therapeutic	acetovanillone|Ascorbic Acid|Aspirin|Cobalt|cobaltous chloride|Curcumin|danggui buxue decoction|Dietary Fats|Drugs, Chinese Herbal|Estradiol|Fructose|Furosemide|Gallic Acid|Gliclazide|Glucose|Hydrogen Peroxide|Irbesartan|Losartan|Malondialdehyde|mangiferin|Metformin|Nicotine|Nitrites|olmesartan|Perindopril|pimagedine|Plant Extracts|puerarin|Pyruvaldehyde|Reactive Oxygen Species|Resveratrol|Rosigl…	108.52	152
GCLC	2729	Diabetes Mellitus, Type 2	MESH:D003924	therapeutic	Air Pollutants|Alloxan|alpha-Tocopherol|Arsenic|Ascorbic Acid|Benzoic Acid|Berberine|bis(4-hydroxyphenyl)sulfone|bisphenol A|Cadmium|Calcium|Chromium|cinnamaldehyde|Copper|coumarin|Curcumin|Cysteine|Dibutyl Phthalate|Dichlorodiphenyl Dichloroethylene|Dietary Fats|Diethylnitrosamine|Drugs, Chinese Herbal|epigallocatechin gallate|Exenatide|Folic Acid|Genistein|Gliclazide|Glutathione|Hemin|Iron|Lact…	105.59	144
NQO1	1728	Diabetes Mellitus, Experimental	MESH:D003921	therapeutic	Alloxan|astaxanthine|Berberine|Blood Glucose|Capsaicin|Cholesterol|Chromium|cinnamaldehyde|cobaltiprotoporphyrin|Cyclophosphamide|Dibutyl Phthalate|Dietary Fats|Dietary Sucrose|Diethylhexyl Phthalate|Dronabinol|Exenatide|Fenretinide|Gallic Acid|Glucose|Hemin|honokiol|Hydrogen Peroxide|Lithocholic Acid|Manganese|mangiferin|Metformin|Palm Oil|pimagedine|Pioglitazone|Plant Extracts|Plant Preparation…	83.23	584
IGF1	3479	Diabetes Mellitus, Experimental	MESH:D003921	therapeutic	Bezafibrate|Capsaicin|Cholesterol|Chromium|cobaltiprotoporphyrin|Dibutyl Phthalate|Dietary Fats|Dietary Sucrose|Diethylhexyl Phthalate|Dronabinol|Enalapril|Fatty Acids, Omega-3|Fenretinide|Glucose|Hydrogen Peroxide|Imatinib Mesylate|Metformin|Nicotine|Palm Oil|Phycocyanin|picolinic acid|Pioglitazone|Plant Extracts|Plant Preparations|Propolis|puerarin|Quercetin|Resveratrol|Rosiglitazone|sodium ars…	83.14	560
GCLM	2730	Diabetes Mellitus, Type 2	MESH:D003924	therapeutic	Air Pollutants|alpha-Tocopherol|Arsenic|Ascorbic Acid|Benzoic Acid|Berberine|bisphenol A|Cadmium|cinnamaldehyde|Copper|coumarin|Curcumin|Dibutyl Phthalate|Dietary Fats|Diethylnitrosamine|Drugs, Chinese Herbal|epigallocatechin gallate|Folic Acid|Genistein|Glutathione|Hemin|Iron|Lactic Acid|Lead|Lithocholic Acid|Malondialdehyde|Mercury|Metformin|Nickel|Particulate Matter|perfluorodecanoic acid|perf…	82.52	121
INS1	16333	Diabetic Cardiomyopathies	MESH:D058065	therapeutic	1,2-diacylglycerol|Acetylcysteine|Alloxan|Copper|Curcumin|dapagliflozin|Dietary Fats|geraniol|Niacinamide|Nifedipine|Pyruvaldehyde|Resveratrol|Rosiglitazone|Streptozocin|Taurine|Thioctic Acid|Zinc	59.12	40
CAT	847	Diabetes Mellitus, Type 1	MESH:D003922	therapeutic	Alloxan|bisphenol A|Cyclophosphamide|decabromobiphenyl ether|Dehydroepiandrosterone|Genistein|Imatinib Mesylate|Iron|Lipopolysaccharides|Mercury|Niacinamide|Nitric Oxide|Norepinephrine|Reactive Oxygen Species|Resveratrol|sodium arsenite|Streptozocin|Superoxides|Tacrolimus|Taurine|Tetrachlorodibenzodioxin|Tocotrienols|Uric Acid|Vitamin A|Warfarin	53.16	40
FGF21	26291	Diabetes Mellitus, Type 2	MESH:D003924	therapeutic	Amino Acids|Bezafibrate|bisphenol A|Blood Glucose|Dibutyl Phthalate|Dietary Fats|Diethylnitrosamine|Folic Acid|Fructose|Glucose|Nickel|perfluorooctanoic acid|Pioglitazone|Polychlorinated Biphenyls|Resveratrol|Rosiglitazone|Streptozocin|titanium dioxide|Triglycerides|Troglitazone|Vehicle Emissions	52.56	100
FGF21	26291	Diabetes Mellitus, Experimental	MESH:D003921	therapeutic	Bezafibrate|Blood Glucose|cobaltiprotoporphyrin|Dibutyl Phthalate|Dietary Fats|Diethylhexyl Phthalate|Fructose|Glucose|Pioglitazone|Resveratrol|Rosiglitazone|sodium arsenite|Sodium Glutamate|Streptozocin|Tacrolimus|tesaglitazar|Triglycerides|Troglitazone	49.61	553
ICAM1	3383	Diabetic Retinopathy	MESH:D003930	therapeutic	Ascorbic Acid|Aspirin|Atorvastatin|candesartan|cloricromen|Copper|Deferoxamine|Fenofibrate|Glucose|Methotrexate|N-(oxo-5,6-dihydrophenanthridin-2-yl)-N,N-dimethylacetamide hydrochloride|Pioglitazone|Resveratrol|Streptozocin|Sulindac|Vitamin E	48.4	22
SOD1	6647	Diabetic Retinopathy	MESH:D003930	therapeutic	Ascorbic Acid|Atorvastatin|beta Carotene|Copper|Deferoxamine|Glucose|Manganese|Melatonin|Methotrexate|N-(oxo-5,6-dihydrophenanthridin-2-yl)-N,N-dimethylacetamide hydrochloride|Pioglitazone|Pyruvaldehyde|Resveratrol|Streptozocin|Sulindac|Vitamin E	46.96	20
IGF1	3479	Diabetes Mellitus, Type 1	MESH:D003922	therapeutic	bisphenol A|Calcitriol|decabromobiphenyl ether|Genistein|Imatinib Mesylate|Iron|Lipopolysaccharides|Mercury|Norepinephrine|Palm Oil|Reactive Oxygen Species|Resveratrol|sodium arsenite|Streptozocin|Superoxides|Tacrolimus|Tetrachlorodibenzodioxin	46.61	35
INS	3630	Diabetes Mellitus, Type 1	MESH:D003922	therapeutic	bisphenol A|Calcitriol|decabromobiphenyl ether|Lipopolysaccharides|Niacinamide|Nitric Oxide|Norepinephrine|Reactive Oxygen Species|Resveratrol|sodium arsenite|Streptozocin|Superoxides|Tacrolimus|Tetrachlorodibenzodioxin|Vitamin A	41.04	36
INS	3630	Diabetic Cardiomyopathies	MESH:D058065	therapeutic	3,3',4,5'-tetrahydroxystilbene|Acetylcysteine|Copper|Curcumin|Dietary Fats|Niacinamide|Resveratrol|Rosiglitazone|Streptozocin|Thioctic Acid|Trientine|Zinc	38.35	39
IGF1	3479	Diabetic Cardiomyopathies	MESH:D058065	therapeutic	1,2-diacylglycerol|Acetylcysteine|Copper|Curcumin|Dietary Fats|Drugs, Chinese Herbal|Enalapril|Nifedipine|Resveratrol|Rosiglitazone|Streptozocin|Zinc	36.92	38
TNFRSF1A	7132	Diabetes Mellitus, Experimental	MESH:D003921	therapeutic	Capsaicin|Cholesterol|cobaltiprotoporphyrin|Dibutyl Phthalate|Dietary Fats|Dronabinol|Hydrogen Peroxide|Metformin|Nicotine|Nitric Oxide|Palm Oil|pimagedine|Plant Extracts|Quercetin|resiniferatoxin|Resveratrol|sodium arsenite|Zinc Compounds	36.84	72
ALDH2	217	Diabetes Complications	MESH:D048909	therapeutic	Acetylcysteine|Copper|Dietary Fats|Ethanol|Glucose|Nitric Oxide|Particulate Matter|Reactive Oxygen Species|Resveratrol|Streptozocin|Vehicle Emissions	36.39	16
HMOX1	3162	Diabetic Angiopathies	MESH:D003925	therapeutic	Acetylcysteine|Aspirin|Carvedilol|Dietary Fats|Enalapril|Metformin|Niacin|Pioglitazone|Resveratrol|Rosiglitazone|stannous chloride|Streptozocin|Superoxides|Thioctic Acid|Troglitazone	35.12	16
CCL20	6364	Diabetes Mellitus, Experimental	MESH:D003921	therapeutic	Blood Glucose|Capsaicin|cinnamaldehyde|Dibutyl Phthalate|Fenretinide|Hydrogen Peroxide|Naproxen|Niacinamide|Plant Extracts|Resveratrol|Rosiglitazone|sodium arsenite|Tacrolimus|Troglitazone	30.33	47
ACE2	59272	Diabetic Retinopathy	MESH:D003930	therapeutic	Ascorbic Acid|Atorvastatin|candesartan|Glucose|Lisinopril|Pioglitazone|Streptozocin|Sulindac	28.68	21
APOA1	335	Diabetic Cardiomyopathies	MESH:D058065	therapeutic	Copper|Dietary Fats|Drugs, Chinese Herbal|Nifedipine|Resveratrol|Streptozocin|Trientine|Zinc	25.6	38
SMAD5	4090	Diabetes Mellitus, Type 2	MESH:D003924	therapeutic	Arsenic|Ascorbic Acid|bisphenol A|Blood Glucose|Cadmium|Copper|coumarin|Pesticides|Resveratrol|Vehicle Emissions	24.51	24
CCL20	6364	Diabetes Mellitus, Type 1	MESH:D003922	therapeutic	bisphenol A|Calcitriol|Lipopolysaccharides|Niacinamide|Resveratrol|sodium arsenite|Tacrolimus|Tetrachlorodibenzodioxin	23.04	9
FGF21	26291	Diabetes Mellitus, Type 1	MESH:D003922	therapeutic	bisphenol A|Lipopolysaccharides|Resveratrol|sodium arsenite|Streptozocin|Tacrolimus|Tetrachlorodibenzodioxin	21.85	28
HGF	3082	Diabetic Neuropathies	MESH:D003929	therapeutic	Aspirin|Dietary Fats|Oxygen|Plant Extracts|Progesterone|Resveratrol|Rosiglitazone	20.04	11
KLK1	3816	Diabetic Nephropathies	MESH:D003928	therapeutic	Dietary Fats|Estradiol|Fructose|Plant Extracts|Resveratrol|Streptozocin	17.71	123
INS	3630	Diabetic Ketoacidosis	MESH:D016883	therapeutic	Clofibrate|Clozapine|Olanzapine|Potassium	17.58	3
KLK1	3816	Diabetic Cardiomyopathies	MESH:D058065	therapeutic	Copper|Dietary Fats|Resveratrol|Streptozocin	15.67	36
CHRM2	1129	Diabetic Neuropathies	MESH:D003929	therapeutic	Dietary Fats|Glucose|Oxygen|Resveratrol|Streptozocin	15.58	48
ASS1	445	Diabetic Angiopathies	MESH:D003925	therapeutic	Dietary Fats|Resveratrol|Troglitazone	8.62	6
STS	412	Diabetes Mellitus, Experimental	MESH:D003921	therapeutic	Dibutyl Phthalate|Dietary Fats|Diethylhexyl Phthalate|tributyltin|Troglitazone	8.12	49
YWHAH	7533	Diabetes Mellitus, Experimental	MESH:D003921	therapeutic	Dibutyl Phthalate|Resveratrol|Rosiglitazone|sodium arsenite	7.96	18
SLC25A4	291	Diabetic Cardiomyopathies	MESH:D058065	therapeutic	Resveratrol|Streptozocin	5.97	34
NTF3	4908	Diabetic Neuropathies	MESH:D003929	therapeutic	Progesterone|Streptozocin	5.52	46
CASP3	836	Diabetes Mellitus	MESH:D003920		2,2',4,4'-tetrabromodiphenyl ether|2,4,4',5-tetrachlorobiphenyl|2,4,5,2',4',5'-hexachlorobiphenyl|Air Pollutants|Alloxan|Antimony|aroclor 1260|Arsenic|arsenite|Aspirin|Atrazine|Berberine|Bezafibrate|bisphenol A|Blood Glucose|Cadmium|Chlordan|Chlorodiphenyl (54% Chlorine)|Chlorpyrifos|Chromium|Clozapine|Copper|Cyclosporine|DDT|Diazinon|Diazoxide|Dichlorodiphenyl Dichloroethylene|Dichlorvos|Dieldri…	178.62	140
INS1	16333	Diabetes Mellitus	MESH:D003920		2,2',4,4'-tetrabromodiphenyl ether|2,4,5,2',4',5'-hexachlorobiphenyl|Air Pollutants|Alloxan|aroclor 1260|Arsenic|arsenite|Bezafibrate|bisphenol A|Blood Glucose|Cadmium|Chlordan|Chlorodiphenyl (54% Chlorine)|Chlorpromazine|Chlorpyrifos|Chromium|Copper|DDT|Diazinon|Diazoxide|Dichlorvos|dimethylarsinous acid|Fatty Acids, Omega-3|Gallic Acid|Gliclazide|Glyburide|Heptachlor|Hexachlorobenzene|Lead|Merc…	178.42	117
TGFB1	7040	Diabetes Mellitus	MESH:D003920		2,2',4,4'-tetrabromodiphenyl ether|2,4,5,2',4',5'-hexachlorobiphenyl|Air Pollutants|Allergens|Arsenic|arsenite|Aspirin|Berberine|Bezafibrate|bisphenol A|Blood Glucose|Cadmium|Chlorpyrifos|Chromium|Copper|Cyclosporine|DDT|Diazinon|Dichlorodiphenyl Dichloroethylene|Dieldrin|Docosahexaenoic Acids|Flavonoids|Gallic Acid|Glyburide|Heptachlor|Hexachlorobenzene|Iron|Lead|Metformin|Methylprednisolone|mor…	177.63	134
IL1B	3553	Diabetes Mellitus	MESH:D003920		2,2',4,4'-tetrabromodiphenyl ether|2,4,5,2',4',5'-hexachlorobiphenyl|Air Pollutants|Alloxan|Arsenic|arsenite|Aspirin|Atrazine|Berberine|Bezafibrate|bisphenol A|Blood Glucose|Cadmium|Chlorodiphenyl (54% Chlorine)|Chlorpromazine|Chlorpyrifos|Chromium|Clozapine|Copper|Cyclosporine|DDT|Diazinon|Dichlorodiphenyl Dichloroethylene|Dichlorvos|Dieldrin|Docosahexaenoic Acids|Fatty Acids, Omega-3|Flavonoids…	176.94	144
TNF	7124	Diabetes Mellitus	MESH:D003920		2,2',4,4'-tetrabromodiphenyl ether|2,4,5,2',4',5'-hexachlorobiphenyl|Air Pollutants|alachlor|Alloxan|Antipsychotic Agents|aroclor 1260|Arsenic|Arsenicals|arsenite|Aspirin|Atrazine|Berberine|Bezafibrate|bisphenol A|Blood Glucose|Cadmium|Chlorides|Chlorodiphenyl (54% Chlorine)|Chlorpromazine|Chlorpyrifos|Chromium|Clozapine|Copper|Cyclosporine|DDT|Diazinon|Diazoxide|Dichlorodiphenyl Dichloroethylene…	176.73	152
TP53	7157	Diabetes Mellitus	MESH:D003920		2,2',4,4'-tetrabromodiphenyl ether|2,4,5,2',4',5'-hexachlorobiphenyl|Air Pollutants|Allergens|Arsenic|arsenite|Aspirin|Atrazine|Berberine|bisphenol A|Cadmium|Chlorodiphenyl (54% Chlorine)|Chlorpromazine|Chlorpyrifos|Chromium|Clozapine|Copper|Cyclosporine|DDT|Diazinon|Diazoxide|Dichlorodiphenyl Dichloroethylene|Dichlorvos|Dieldrin|Docosahexaenoic Acids|Fatty Acids, Omega-3|Flavonoids|Gallic Acid|G…	169.97	123
HMOX1	3162	Diabetes Mellitus	MESH:D003920		2,2',4,4'-tetrabromodiphenyl ether|2,4,5-Trichlorophenoxyacetic Acid|Air Pollutants|alachlor|Aldrin|Alloxan|Antimony|Arsenic|Arsenicals|arsenite|Aspirin|Atrazine|Berberine|bisphenol A|Blood Glucose|Cadmium|Chlorodiphenyl (54% Chlorine)|Chlorpromazine|Chlorpyrifos|Chromium|Clozapine|Copper|Cyclosporine|DDT|Diazinon|Diazoxide|Dichlorvos|Dieldrin|dimethylarsinous acid|Docosahexaenoic Acids|Fatty Aci…	168.49	129
BCL2	596	Diabetes Mellitus	MESH:D003920		2,2',4,4'-tetrabromodiphenyl ether|2,4,5,2',4',5'-hexachlorobiphenyl|Air Pollutants|alachlor|Alloxan|Antimony|Arsenic|arsenite|Aspirin|Atrazine|Berberine|Bezafibrate|bisphenol A|Blood Glucose|Cadmium|Chlorodiphenyl (54% Chlorine)|Chlorpyrifos|Clozapine|Copper|Cyclosporine|DDT|Diazinon|Diazoxide|Dichlorodiphenyl Dichloroethylene|Dieldrin|dimethylarsinous acid|Docosahexaenoic Acids|Flavonoids|Galli…	168.28	139
FOS	2353	Diabetes Mellitus	MESH:D003920		2,2',4,4'-tetrabromodiphenyl ether|2,4,5,2',4',5'-hexachlorobiphenyl|Air Pollutants|Arsenic|arsenite|Aspirin|Atrazine|Bezafibrate|bisphenol A|Blood Glucose|Cadmium|Chlorodiphenyl (54% Chlorine)|Chlorpromazine|Chlorpropamide|Chlorpyrifos|Chromium|Clozapine|Copper|Cyclosporine|DDT|Dichlorodiphenyl Dichloroethylene|Dieldrin|dimethylarsinous acid|Hexachlorobenzene|Indapamide|Iron|Lead|Mercury|Metform…	163.33	131
IL6	3569	Diabetes Mellitus	MESH:D003920		2,2',4,4'-tetrabromodiphenyl ether|2,4,5,2',4',5'-hexachlorobiphenyl|Air Pollutants|Alloxan|aroclor 1260|Arsenic|Arsenicals|arsenite|Aspirin|Atrazine|Berberine|Bezafibrate|bisphenol A|Blood Glucose|Cadmium|Chlorodiphenyl (54% Chlorine)|Chlorpromazine|Chlorpyrifos|Chromium|Copper|Cyclosporine|DDT|Diazinon|Diazoxide|Dichlorodiphenyl Dichloroethylene|Dichlorvos|Dieldrin|dimethylarsinous acid|Docosah…	163.05	140
ALB	213	Diabetes Mellitus	MESH:D003920		2,2',4,4'-tetrabromodiphenyl ether|2,4,5-Trichlorophenoxyacetic Acid|Air Pollutants|Arsenic|Aspirin|Atrazine|Berberine|bisphenol A|Cadmium|Chlordan|Chlorpyrifos|Chromium|Clozapine|Copper|Cyclosporine|DDT|Diazinon|Dichlorodiphenyl Dichloroethylene|Dichlorvos|Dieldrin|Docosahexaenoic Acids|Flavonoids|Gallic Acid|Gliclazide|Glyburide|Heptachlor|Insecticides|Iron|Lead|Mercury|Metformin|metribuzin|Nit…	159.81	122
BAX	581	Diabetes Mellitus	MESH:D003920		2,2',4,4'-tetrabromodiphenyl ether|2,4,5,2',4',5'-hexachlorobiphenyl|Air Pollutants|alachlor|Alloxan|Antimony|Arsenic|arsenite|Aspirin|Atrazine|Berberine|Bezafibrate|bisphenol A|Blood Glucose|Cadmium|Chlorodiphenyl (54% Chlorine)|Chlorpyrifos|Chromium|Clozapine|Copper|Cyclosporine|Diazinon|Diazoxide|Dichlorodiphenyl Dichloroethylene|Dichlorvos|Dieldrin|dimethylarsinous acid|Docosahexaenoic Acids|…	159.74	134
NOS2	4843	Diabetes Mellitus	MESH:D003920		2,4,5,2',4',5'-hexachlorobiphenyl|Air Pollutants|alachlor|Alloxan|Antimony|Arsenic|Arsenicals|arsenite|Aspirin|Atrazine|Berberine|bisphenol A|Blood Glucose|Cadmium|Chlorpyrifos|Copper|Cyclosporine|DDT|Diazinon|Diazoxide|Dichlorodiphenyl Dichloroethylene|Dichlorvos|Flavonoids|Gallic Acid|Glyburide|Hexachlorobenzene|Iron|Lead|lipoxin A4|Magnesium|Mercury|Metformin|Methylprednisolone|morroniside|Nia…	157.89	125
NOS2	4843	Diabetic Nephropathies	MESH:D003928		1-hexacosanol|3-((6-(2-methoxyphenyl)pyrimidin-4-yl)amino)phenyl)methane sulfonamide|acetovanillone|Alloxan|arjunolic acid|Ascorbic Acid|Aspirin|Atenolol|benazepril|benphothiamine|Blood Glucose|candesartan cilexetil|Carbamazepine|Cobalt|cobaltous chloride|Curcumin|Dietary Fats|Drugs, Chinese Herbal|Enalapril|Estradiol|Fructose|Gabapentin|Gallic Acid|ginsenoside Rg1|Glucose|Hydrogen Peroxide|Hydro…	155.16	156
JUN	3725	Diabetes Mellitus	MESH:D003920		2,2',4,4'-tetrabromodiphenyl ether|2,4,5,2',4',5'-hexachlorobiphenyl|Air Pollutants|Arsenic|arsenite|Aspirin|Atrazine|Berberine|Bezafibrate|bisphenol A|Cadmium|Chlorodiphenyl (54% Chlorine)|Chlorpyrifos|Chromium|Clozapine|Copper|Cyclosporine|DDT|Diazinon|Dichlorodiphenyl Dichloroethylene|Dieldrin|Docosahexaenoic Acids|Gallic Acid|Heptachlor|Hexachlorobenzene|Iron|Lead|Mercury|Metformin|Nitrogen D…	155.08	122
TNF	7124	Diabetic Nephropathies	MESH:D003928		3,4-dihydroxyphenylethanol|3-((6-(2-methoxyphenyl)pyrimidin-4-yl)amino)phenyl)methane sulfonamide|4-(4-(3-adamantan-1-ylureido)cyclohexyloxy)benzoic acid|acetovanillone|Alloxan|arjunolic acid|Ascorbic Acid|Aspirin|benazepril|benphothiamine|Blood Glucose|Carbamazepine|Cobalt|cobaltous chloride|Curcumin|dapagliflozin|Dietary Fats|diminazene aceturate|Drugs, Chinese Herbal|Enalapril|Eplerenone|Estra…	153.36	165
MAPK1	5594	Diabetes Mellitus	MESH:D003920		2,2',4,4'-tetrabromodiphenyl ether|2,4,4',5-tetrachlorobiphenyl|2,4,5,2',4',5'-hexachlorobiphenyl|Air Pollutants|Allergens|Alloxan|Antimony|Arachidonic Acids|Arsenic|arsenite|Aspirin|Atrazine|Berberine|Bezafibrate|bisphenol A|Blood Glucose|Cadmium|Chlordan|Chlorodiphenyl (54% Chlorine)|Chlorpromazine|Chlorpyrifos|Chromium|Clozapine|Copper|Cyclosporine|DDT|Diazinon|Dichlorodiphenyl Dichloroethylen…	152.65	135
NFE2L2	4780	Diabetes Mellitus, Experimental	MESH:D003921		Aldosterone|Alloxan|astaxanthine|Berberine|Bezafibrate|Bile Acids and Salts|Blood Glucose|Capsaicin|Cholesterol|Chromium|cinnamaldehyde|cobaltiprotoporphyrin|Coconut Oil|corilagin|Cyclophosphamide|Dibutyl Phthalate|Dietary Fats|Dietary Sucrose|Diethylhexyl Phthalate|Enalapril|Eplerenone|Exenatide|Fatty Acids, Nonesterified|Fatty Acids, Omega-3|Fenretinide|Fructose|Gallic Acid|Gliclazide|Glucose|G…	152.31	595
IGF1	3479	Diabetes Mellitus	MESH:D003920		2,2',4,4'-tetrabromodiphenyl ether|2,4,5,2',4',5'-hexachlorobiphenyl|Air Pollutants|aroclor 1260|Arsenic|Arsenicals|arsenite|Atrazine|Bezafibrate|bisphenol A|Cadmium|Chlorides|Chlorpyrifos|Chromium|Clozapine|Copper|Cyclosporine|DDT|Diazinon|Dichlorodiphenyl Dichloroethylene|Dieldrin|Fatty Acids, Omega-3|Flavonoids|Heptachlor|Hexachlorobenzene|Iron|Lead|Mercury|Metformin|o,p'-DDT|Particulate Matte…	152.01	110
NFE2L2	4780	Diabetes Mellitus	MESH:D003920		2,2',4,4'-tetrabromodiphenyl ether|2,4,5,2',4',5'-hexachlorobiphenyl|Air Pollutants|alachlor|Alloxan|aroclor 1260|Arsenic|Arsenicals|arsenite|Atrazine|Berberine|Bezafibrate|bisphenol A|Blood Glucose|Cadmium|Chlorodiphenyl (54% Chlorine)|Chlorpromazine|Chlorpyrifos|Chromium|Clozapine|Copper|Cyclosporine|DDT|Dichlorodiphenyl Dichloroethylene|Dichlorvos|Docosahexaenoic Acids|Fatty Acids, Omega-3|Gal…	151.78	132
LEP	3952	Diabetes Mellitus	MESH:D003920		2,2',4,4'-tetrabromodiphenyl ether|2,4,5,2',4',5'-hexachlorobiphenyl|Air Pollutants|Arsenic|arsenite|Aspirin|Atrazine|Bezafibrate|bisphenol A|Blood Glucose|Cadmium|Chlorpromazine|Chlorpyrifos|Chromium|Clozapine|Cyclosporine|DDT|Diazoxide|Dichlorodiphenyl Dichloroethylene|Docosahexaenoic Acids|Fatty Acids, Omega-3|Fonofos|Iron|Lead|Metformin|Niacin|Olanzapine|Ozone|Parathion|Particulate Matter|Per…	150.37	109
IL10	3586	Diabetes Mellitus	MESH:D003920		2,4,5,2',4',5'-hexachlorobiphenyl|Air Pollutants|Allergens|Alloxan|Arsenic|arsenite|Aspirin|Atrazine|Berberine|bisphenol A|Blood Glucose|Cadmium|Chlorpyrifos|Chromium|Clozapine|Copper|Cyclosporine|Diazinon|Diazoxide|Dieldrin|Flavonoids|Fonofos|Gliclazide|Glucocorticoids|Hexachlorobenzene|Lead|lipoxin A4|Mercury|Metformin|Methylprednisolone|morroniside|Nitrogen Dioxide|Olanzapine|o,p'-DDT|Ozone|Pa…	147.88	113
IL6	3569	Diabetic Nephropathies	MESH:D003928		3,4-dihydroxyphenylethanol|3-((6-(2-methoxyphenyl)pyrimidin-4-yl)amino)phenyl)methane sulfonamide|4-(4-(3-adamantan-1-ylureido)cyclohexyloxy)benzoic acid|acetovanillone|Alloxan|Ascorbic Acid|Aspirin|benazepril|Blood Glucose|Carbamazepine|Cobalt|cobaltous chloride|Curcumin|Dietary Fats|diminazene aceturate|Drugs, Chinese Herbal|Enalapril|Estradiol|fenugreek seed meal|Fructose|Furosemide|Gallic Aci…	146.51	165
MAPK3	5595	Diabetes Mellitus	MESH:D003920		2,2',4,4'-tetrabromodiphenyl ether|2,4,4',5-tetrachlorobiphenyl|2,4,5,2',4',5'-hexachlorobiphenyl|Air Pollutants|Alloxan|Antimony|Arachidonic Acids|Arsenic|arsenite|Aspirin|Atrazine|Berberine|Bezafibrate|bisphenol A|Blood Glucose|Cadmium|Chlordan|Chlorodiphenyl (54% Chlorine)|Chlorpromazine|Chlorpyrifos|Chromium|Clozapine|Copper|Cyclosporine|DDT|Diazinon|Dichlorodiphenyl Dichloroethylene|Dieldrin…	146.32	135
PCK1	5105	Diabetes Mellitus	MESH:D003920		2,2',4,4'-tetrabromodiphenyl ether|2,4,5,2',4',5'-hexachlorobiphenyl|Air Pollutants|Alloxan|aroclor 1260|Arsenic|Atrazine|Bezafibrate|bisphenol A|Cadmium|Chlorodiphenyl (54% Chlorine)|Chlorpromazine|Chlorpyrifos|Chromium|Copper|Cyclosporine|DDT|Dichlorodiphenyl Dichloroethylene|Docosahexaenoic Acids|Fatty Acids, Omega-3|Glipizide|Glyburide|Iron|Metformin|Niacin|o,p'-DDT|Ozone|Parathion|Particulat…	145.98	109
IFNG	3458	Diabetes Mellitus	MESH:D003920		2,4,5,2',4',5'-hexachlorobiphenyl|Air Pollutants|Allergens|Antimony|Arsenic|arsenite|Aspirin|Atrazine|Berberine|Bezafibrate|bisphenol A|Cadmium|Chlorpromazine|Chlorpyrifos|Chromium|Clozapine|Copper|Cyclosporine|Diazinon|Dichlorodiphenyl Dichloroethylene|Dichlorvos|Docosahexaenoic Acids|Fatty Acids, Omega-3|Gallic Acid|Glyburide|Hexachlorobenzene|Insecticides|Iron|Lead|Mercury|Metformin|Niacin|Nit…	144.4	125
GSR	2936	Diabetes Mellitus	MESH:D003920		2,2',4,4'-tetrabromodiphenyl ether|Air Pollutants|Alloxan|aminoacetone|aroclor 1260|Arsenic|arsenite|Atrazine|Berberine|Bezafibrate|bisphenol A|Blood Glucose|Cadmium|Chlordan|Chlorodiphenyl (54% Chlorine)|Chlorpromazine|Chlorpyrifos|Chromium|Copper|Cyclosporine|Diazinon|Dichlorvos|Docosahexaenoic Acids|Gallic Acid|Gliclazide|Glyburide|Iron|Lead|Mercury|Metals, Heavy|Metformin|Nitrogen Dioxide|o,p…	144.02	116
AHR	196	Diabetes Mellitus	MESH:D003920		2,2',4,4'-tetrabromodiphenyl ether|2,4,4',5-tetrachlorobiphenyl|2,4,5,2',4',5'-hexachlorobiphenyl|2-naphthol|Air Pollutants|Allergens|aroclor 1260|Arsenic|arsenite|Aspirin|Atrazine|Berberine|Bezafibrate|bisphenol A|Blood Glucose|Cadmium|Chlorodiphenyl (54% Chlorine)|Chlorpromazine|Chlorpyrifos|Chromium|Copper|Cyclosporine|DDT|Diazinon|Dichlorodiphenyl Dichloroethylene|Dieldrin|Docosahexaenoic Aci…	142.37	110
NFE2L2	4780	Diabetes Mellitus, Type 2	MESH:D003924		Air Pollutants|Alloxan|alpha-Tocopherol|AMG-837|Arsenic|Ascorbic Acid|astaxanthine|Berberine|Bezafibrate|bis(4-hydroxyphenyl)sulfone|bisphenol A|Blood Glucose|Cadmium|Calcium|Chromium|cinnamaldehyde|Clozapine|Copper|coumarin|Curcumin|Dibutyl Phthalate|Dichlorodiphenyl Dichloroethylene|Dietary Fats|Diethylnitrosamine|Drugs, Chinese Herbal|Enalapril|epigallocatechin gallate|Exenatide|Fatty Acids, N…	142.04	179
BCL2	596	Diabetic Nephropathies	MESH:D003928		3,4-dihydroxyphenylethanol|3-((6-(2-methoxyphenyl)pyrimidin-4-yl)amino)phenyl)methane sulfonamide|acetovanillone|Alloxan|arjunolic acid|Ascorbic Acid|Aspirin|benazepril|Blood Glucose|candesartan cilexetil|Carbamazepine|Cobalt|cobaltous chloride|Curcumin|dapagliflozin|Dietary Fats|Drugs, Chinese Herbal|Enalapril|Estradiol|Fructose|Furosemide|Gallic Acid|ginsenoside Rg1|Gliclazide|Glucose|Hydrogen …	139.81	164
ADIPOQ	9370	Diabetes Mellitus, Experimental	MESH:D003921		Benzamides|Berberine|Bezafibrate|Capsaicin|Cholesterol|cobaltiprotoporphyrin|Cromolyn Sodium|Dietary Fats|Dietary Sucrose|Dietary Sugars|Diethylhexyl Phthalate|Dronabinol|Enalapril|Fatty Acids, Nonesterified|Fatty Acids, Omega-3|fenugreek seed meal|Fructose|ginsenoside Re|Glucose|Hemin|Hydrogen Peroxide|Losartan|Metformin|Monocrotophos|Naproxen|Niacinamide|N-(oxo-5,6-dihydrophenanthridin-2-yl)-N,…	139.33	564
GPT	2875	Diabetes Mellitus	MESH:D003920		2,2',4,4'-tetrabromodiphenyl ether|Air Pollutants|Aldrin|Alloxan|Arsenic|arsenite|Aspirin|Atrazine|Berberine|Bezafibrate|bisphenol A|Cadmium|Chlorpromazine|Chlorpyrifos|Copper|Cyclosporine|DDT|Diazinon|Dichlorodiphenyl Dichloroethylene|Dichlorvos|Dieldrin|Docosahexaenoic Acids|Fatty Acids, Omega-3|Gallic Acid|Glyburide|Iron|Lead|Magnesium|Metformin|Methylprednisolone|Niacin|Ozone|Parathion|Perind…	139	110
SOD2	6648	Diabetes Mellitus	MESH:D003920		2,2',4,4'-tetrabromodiphenyl ether|2,4,5,2',4',5'-hexachlorobiphenyl|Air Pollutants|aminoacetone|Arsenic|Arsenicals|arsenite|Aspirin|Atrazine|Berberine|bisphenol A|Blood Glucose|Cadmium|Chlorpyrifos|Chromium|Clozapine|Copper|Cyclosporine|DDT|Diazinon|Dichlorodiphenyl Dichloroethylene|Dichlorvos|Dieldrin|dimethylarsinous acid|Gliclazide|Hexachlorobenzene|Iron|Lead|Metformin|Methylprednisolone|Nitr…	138.84	117
CAT	847	Diabetic Nephropathies	MESH:D003928		3,4-dihydroxyphenylethanol|acetovanillone|Alloxan|arjunolic acid|Ascorbic Acid|Aspirin|Atenolol|Blood Glucose|Carbamazepine|Cobalt|cobaltous chloride|Curcumin|Dietary Fats|Drugs, Chinese Herbal|Enalapril|Eplerenone|Estradiol|fenugreek seed meal|Fructose|Gallic Acid|ginsenoside Rg1|Gliclazide|Glucagon|Glucose|Hydrogen Peroxide|Inositol|Levodopa|Lithium Carbonate|Losartan|Malondialdehyde|mangiferin…	138.29	153
HMOX1	3162	Diabetic Nephropathies	MESH:D003928		4-(4-(3-adamantan-1-ylureido)cyclohexyloxy)benzoic acid|acetovanillone|Alloxan|Ascorbic Acid|Aspirin|benphothiamine|Blood Glucose|Carbamazepine|Cobalt|cobaltous chloride|Curcumin|dapagliflozin|Dietary Fats|Drugs, Chinese Herbal|Duloxetine Hydrochloride|Enalapril|Estradiol|Fructose|Furosemide|Gabapentin|Gallic Acid|ginsenoside Rg1|Gliclazide|Glucose|Hydrogen Peroxide|Levodopa|Losartan|Malondialdeh…	137.8	154
CDKN1A	1026	Diabetes Mellitus	MESH:D003920		2,2',4,4'-tetrabromodiphenyl ether|2,4,5,2',4',5'-hexachlorobiphenyl|Air Pollutants|Allergens|Antimony|Arsenic|arsenite|Aspirin|Atrazine|Berberine|bisphenol A|Cadmium|Chlorodiphenyl (54% Chlorine)|Chlorpromazine|Chlorpyrifos|Chromium|Copper|Cyclosporine|DDT|Diazinon|Dichlorvos|Dieldrin|dimethylarsinous acid|Docosahexaenoic Acids|Flavonoids|Gallic Acid|Gliclazide|Glucocorticoids|Iron|Lead|Metformi…	137.2	111
CCND1	595	Diabetes Mellitus	MESH:D003920		2,2',4,4'-tetrabromodiphenyl ether|2,4,5,2',4',5'-hexachlorobiphenyl|Air Pollutants|alachlor|Antimony|Arsenic|arsenite|Aspirin|Atrazine|Berberine|bisphenol A|Cadmium|Chlorodiphenyl (54% Chlorine)|Chlorpromazine|Chlorpyrifos|Clozapine|Copper|Cyclosporine|DDT|Diazinon|Diazoxide|Dichlorodiphenyl Dichloroethylene|Dieldrin|dimethylarsinous acid|Docosahexaenoic Acids|Fatty Acids, Omega-3|Flavonoids|Hex…	136.16	110
IL1B	3553	Diabetic Nephropathies	MESH:D003928		3-((6-(2-methoxyphenyl)pyrimidin-4-yl)amino)phenyl)methane sulfonamide|acetovanillone|Alloxan|Ascorbic Acid|Aspirin|benphothiamine|Blood Glucose|Carbamazepine|Cobalt|cobaltous chloride|Curcumin|dapagliflozin|Dietary Fats|diminazene aceturate|Drugs, Chinese Herbal|Enalapril|Estradiol|fenugreek seed meal|Fructose|Gallic Acid|ginsenoside Rg1|Gliclazide|Glucose|Hydrogen Peroxide|Hydrolyzable Tannins|…	136.1	158
APP	351	Diabetes Mellitus	MESH:D003920		2,2',4,4'-tetrabromodiphenyl ether|2,4,5,2',4',5'-hexachlorobiphenyl|Air Pollutants|Arsenic|Atrazine|Berberine|bisphenol A|Cadmium|Chlorodiphenyl (54% Chlorine)|Chlorpyrifos|Copper|Cyclosporine|DDT|Dichlorodiphenyl Dichloroethylene|Dichlorvos|Dieldrin|Fonofos|Gallic Acid|Iron|Lead|Mercury|Olanzapine|o,p'-DDT|Ozone|Parathion|Particulate Matter|Pioglitazone|Plant Extracts|Potassium|Pravastatin|Quet…	133.43	91
BDNF	627	Diabetes Mellitus	MESH:D003920		2,2',4,4'-tetrabromodiphenyl ether|Air Pollutants|Arsenic|arsenite|Aspirin|Atrazine|bisphenol A|Blood Glucose|Cadmium|Chlorodiphenyl (54% Chlorine)|Chlorpromazine|Chlorpyrifos|Clozapine|Copper|Cyclosporine|DDT|Diazinon|Dichlorodiphenyl Dichloroethylene|Docosahexaenoic Acids|Fatty Acids, Omega-3|Gallic Acid|Insecticides|Lead|Mercury|Metformin|Niacin|Olanzapine|Ozone|Particulate Matter|Pioglitazone…	132.7	106
CYP3A4	1576	Diabetes Mellitus	MESH:D003920		2,2',4,4'-tetrabromodiphenyl ether|2,4,5,2',4',5'-hexachlorobiphenyl|2-naphthol|Air Pollutants|alachlor|Aldrin|Arsenic|Atrazine|Berberine|bisphenol A|Chlordan|Chlorodiphenyl (54% Chlorine)|Chlorpromazine|Chlorpyrifos|Clozapine|Cyclosporine|DDT|Diazinon|Dichlorodiphenyl Dichloroethylene|Dieldrin|dimethylarsinous acid|Docosahexaenoic Acids|Fonofos|Glucocorticoids|Glyburide|Lead|Metformin|Methylpred…	132.7	82
ACTA2	59	Diabetic Nephropathies	MESH:D003928		acetovanillone|Ascorbic Acid|benazepril|Captopril|cobaltous chloride|Curcumin|dapagliflozin|Dietary Fats|diminazene aceturate|Drugs, Chinese Herbal|Enalapril|Eplerenone|Estradiol|Fructose|Glucagon|Glucose|Hydrogen Peroxide|Irbesartan|Losartan|Malondialdehyde|Metformin|Nicotine|olmesartan|Palm Oil|Pentoxifylline|Perindopril|Pioglitazone|Plant Extracts|puerarin|Pyruvaldehyde|Resveratrol|Rosiglitazo…	132.44	153
SREBF1	6720	Diabetes Mellitus	MESH:D003920		2,2',4,4'-tetrabromodiphenyl ether|2,4,5,2',4',5'-hexachlorobiphenyl|2,4,5-Trichlorophenoxyacetic Acid|Air Pollutants|Aldrin|aroclor 1260|Arsenic|Atrazine|Berberine|Bezafibrate|bisphenol A|Cadmium|Chlorpyrifos|Clozapine|Copper|Cyclosporine|Dichlorodiphenyl Dichloroethylene|Docosahexaenoic Acids|Insecticides|Iron|Magnesium|Metformin|morroniside|Olanzapine|o,p'-DDT|Ozone|Particulate Matter|Pesticid…	132.05	109
RELA	5970	Diabetes Mellitus	MESH:D003920		2,2',4,4'-tetrabromodiphenyl ether|2,4,5,2',4',5'-hexachlorobiphenyl|Air Pollutants|alachlor|Allergens|Alloxan|Arsenic|arsenite|Aspirin|Atrazine|Berberine|Bezafibrate|bisphenol A|Blood Glucose|Cadmium|Chlorpyrifos|Chromium|Clozapine|Copper|Cyclosporine|Dichlorodiphenyl Dichloroethylene|Docosahexaenoic Acids|Gallic Acid|Gliclazide|Glyburide|Hexachlorobenzene|Iron|Lead|lipoxin A4|Mercury|Metformin|…	130.98	133
GSR	2936	Diabetes Mellitus, Type 2	MESH:D003924		Air Pollutants|Alloxan|alpha-Tocopherol|Amoxicillin|Arsenic|Ascorbic Acid|astaxanthine|Benzoic Acid|Berberine|Bezafibrate|bis(4-hydroxyphenyl)sulfone|bisphenol A|Blood Glucose|Cadmium|Calcium|Chromium|cinnamaldehyde|Copper|coumarin|Curcumin|daidzein|Dibutyl Phthalate|Dietary Fats|Diethylnitrosamine|Diosmin|Drugs, Chinese Herbal|epigallocatechin gallate|Folic Acid|Fructose|Genistein|Gliclazide|Glu…	130.86	164
CCL2	6347	Diabetes Mellitus	MESH:D003920		2,2',4,4'-tetrabromodiphenyl ether|2,4,5,2',4',5'-hexachlorobiphenyl|Air Pollutants|alachlor|Alloxan|Arsenic|arsenite|Aspirin|Berberine|Bezafibrate|bisphenol A|Blood Glucose|Cadmium|Chlorodiphenyl (54% Chlorine)|Chlorpyrifos|Copper|Cyclosporine|dimethylarsinous acid|Docosahexaenoic Acids|Fatty Acids, Omega-3|Flavonoids|Gallic Acid|Iron|Lead|Metformin|morroniside|Niacin|Nitrogen Dioxide|o,p'-DDT|O…	130.79	122
NFKB1	4790	Diabetes Mellitus	MESH:D003920		2,2',4,4'-tetrabromodiphenyl ether|2,4,5,2',4',5'-hexachlorobiphenyl|Air Pollutants|alachlor|Allergens|Arsenic|arsenite|Aspirin|Atrazine|Berberine|Bezafibrate|bisphenol A|Blood Glucose|Cadmium|Chlorodiphenyl (54% Chlorine)|Clozapine|Copper|Cyclosporine|DDT|Diazoxide|Dichlorodiphenyl Dichloroethylene|Dieldrin|Docosahexaenoic Acids|Iron|Lead|Mercury|Metformin|Methylprednisolone|Niacin|Olanzapine|o,…	129.71	110
IL4	3565	Diabetes Mellitus	MESH:D003920		2,2',4,4'-tetrabromodiphenyl ether|Air Pollutants|Allergens|Arsenic|arsenite|Aspirin|Berberine|bisphenol A|Cadmium|Chlorpyrifos|Chromium|Copper|Cyclosporine|DDT|Diazinon|Dichlorodiphenyl Dichloroethylene|Docosahexaenoic Acids|Flavonoids|Hexachlorobenzene|Lead|lipoxin A4|Mercury|Methylprednisolone|morroniside|Nitrogen Dioxide|Nitrogen Oxides|Ozone|Parathion|Particulate Matter|Pentamidine|Pioglitaz…	128.76	100
GCLC	2729	Diabetes Mellitus	MESH:D003920		2,2',4,4'-tetrabromodiphenyl ether|2,4,5-Trichlorophenoxyacetic Acid|Air Pollutants|alachlor|Alloxan|Antimony|aroclor 1260|Arsenic|Arsenicals|arsenite|Berberine|bisphenol A|Cadmium|Chlorodiphenyl (54% Chlorine)|Chlorpromazine|Chlorpyrifos|Chromium|Copper|Cyclosporine|DDT|Diazinon|Dichlorodiphenyl Dichloroethylene|Dichlorvos|Dieldrin|Docosahexaenoic Acids|Gliclazide|Insecticides|Iron|Mercury|Metfo…	128.54	105
ICAM1	3383	Diabetic Nephropathies	MESH:D003928		3,4-dihydroxyphenylethanol|3-((6-(2-methoxyphenyl)pyrimidin-4-yl)amino)phenyl)methane sulfonamide|acetovanillone|Alloxan|Ascorbic Acid|Aspirin|Blood Glucose|candesartan cilexetil|Carbamazepine|Cobalt|cobaltous chloride|Curcumin|Dietary Fats|Drugs, Chinese Herbal|Enalapril|Estradiol|Fructose|Gallic Acid|Gliclazide|Glucose|Hydrogen Peroxide|Linoleic Acids, Conjugated|Losartan|mangiferin|Metformin|m…	127.92	149
NQO1	1728	Diabetes Mellitus	MESH:D003920		2,2',4,4'-tetrabromodiphenyl ether|2,4,5,2',4',5'-hexachlorobiphenyl|Air Pollutants|Alloxan|aroclor 1260|Arsenic|Arsenicals|arsenite|Aspirin|Atrazine|Berberine|bisphenol A|Blood Glucose|Cadmium|Chlorodiphenyl (54% Chlorine)|Chlorpyrifos|Chromium|Copper|Cyclosporine|DDT|Diazinon|Dichlorvos|dimethylarsinous acid|Docosahexaenoic Acids|Flavonoids|Gallic Acid|Hexachlorobenzene|Insecticides|Iron|Lead|M…	127.68	110
CYP1A1	1543	Diabetes Mellitus	MESH:D003920		2,2',4,4'-tetrabromodiphenyl ether|2,4,4',5-tetrachlorobiphenyl|2,4,5,2',4',5'-hexachlorobiphenyl|2-naphthol|Agent Orange|Air Pollutants|alachlor|aroclor 1260|Arsenic|arsenite|Atrazine|Berberine|Bezafibrate|bisphenol A|Blood Glucose|Cadmium|Chlordan|Chlorodiphenyl (54% Chlorine)|Chlorpromazine|Chlorpyrifos|Chromium|Clozapine|Copper|Cyclosporine|DDT|Diazinon|Dichlorodiphenyl Dichloroethylene|Dield…	127.53	110
BAX	581	Diabetic Nephropathies	MESH:D003928		3,4-dihydroxyphenylethanol|acetovanillone|Alloxan|Ascorbic Acid|Aspirin|benazepril|Blood Glucose|Carbamazepine|Cobalt|cobaltous chloride|Curcumin|dapagliflozin|Dietary Fats|Drugs, Chinese Herbal|Enalapril|Estradiol|Fructose|Furosemide|Gallic Acid|ginsenoside Rg1|Glucose|Hydrogen Peroxide|Irbesartan|Levodopa|Linoleic Acids, Conjugated|Losartan|mangiferin|Metformin|Nicotine|Nifedipine|notoginsenosi…	127.19	162
ICAM1	3383	Diabetes Mellitus	MESH:D003920		2,2',4,4'-tetrabromodiphenyl ether|2,4,5,2',4',5'-hexachlorobiphenyl|Air Pollutants|Allergens|Alloxan|aroclor 1260|Arsenic|arsenite|Aspirin|Bezafibrate|bisphenol A|Blood Glucose|Cadmium|Chromium|Copper|Cyclosporine|Docosahexaenoic Acids|Flavonoids|Gallic Acid|Gliclazide|Glucocorticoids|Hexachlorobenzene|Iron|kaempferol 3-O-sophoroside|lipoxin A4|Metformin|morroniside|Niacin|Nitrogen Dioxide|Ozone…	127.12	109
AKT1	207	Diabetes Mellitus	MESH:D003920		2,2',4,4'-tetrabromodiphenyl ether|2,4,5,2',4',5'-hexachlorobiphenyl|Air Pollutants|alachlor|Alloxan|Arsenic|Arsenicals|arsenite|Aspirin|Atrazine|Berberine|Bezafibrate|bisphenol A|Cadmium|Chlorides|Chlorpromazine|Chlorpyrifos|Chromium|Clozapine|Copper|Cyclosporine|Diazinon|Diazoxide|Docosahexaenoic Acids|Gallic Acid|Glyburide|Hexachlorobenzene|Iron|Lead|Magnesium|Metformin|Methylprednisolone|Niac…	126.62	125
GSK3B	2932	Diabetes Mellitus	MESH:D003920		2,4,5,2',4',5'-hexachlorobiphenyl|alachlor|Arsenic|arsenite|Aspirin|Atrazine|Berberine|bisphenol A|Blood Glucose|Cadmium|Chlorpyrifos|Chromium|Clozapine|Copper|Cyclosporine|DDT|Diazinon|Dichlorodiphenyl Dichloroethylene|Hexachlorobenzene|Iron|Lead|Magnesium|Metformin|Olanzapine|Ozone|Particulate Matter|Pioglitazone|Plant Extracts|Polychlorinated Biphenyls|Potassium|puerarin|Pyruvaldehyde|Resverat…	126.59	112
CASP3	836	Diabetic Nephropathies	MESH:D003928		3,4-dihydroxyphenylethanol|acetovanillone|Alloxan|arjunolic acid|Ascorbic Acid|Aspirin|Atenolol|Blood Glucose|Carbamazepine|Cobalt|cobaltous chloride|Curcumin|dapagliflozin|Dietary Fats|Drugs, Chinese Herbal|Enalapril|Estradiol|Fructose|Furosemide|Gallic Acid|ginsenoside Rg1|Gliclazide|Glucose|Hydrogen Peroxide|Hydrolyzable Tannins|Inositol|Irbesartan|Levodopa|Linoleic Acids, Conjugated|Lithium C…	125.48	166
AKT1	207	Diabetes Mellitus, Experimental	MESH:D003921		Alloxan|astaxanthine|Berberine|Bezafibrate|Capsaicin|Cholesterol|Cholesterol, HDL|Chromium|cinnamaldehyde|Clioquinol|cobaltiprotoporphyrin|Coconut Oil|corilagin|Cromolyn Sodium|Cyclophosphamide|Dibutyl Phthalate|Dietary Fats|Dietary Sugars|Diethylhexyl Phthalate|Dronabinol|Enalapril|Exenatide|Fenretinide|fenugreek seed meal|Fructose|Gallic Acid|ginsenoside Re|Glucose|glucose tolerance factor|Glyb…	124.78	591
MAPK1	5594	Diabetic Nephropathies	MESH:D003928		3,4-dihydroxyphenylethanol|3-((6-(2-methoxyphenyl)pyrimidin-4-yl)amino)phenyl)methane sulfonamide|acetovanillone|Alloxan|arjunolic acid|Ascorbic Acid|Aspirin|Atenolol|benazepril|Blood Glucose|Carbamazepine|Cobalt|cobaltous chloride|Curcumin|Dietary Fats|diminazene aceturate|Drugs, Chinese Herbal|Eplerenone|Estradiol|Fructose|Gallic Acid|ginsenoside Rg1|Gliclazide|Glucose|Hydrogen Peroxide|Hydroly…	124.71	154
CASP9	842	Diabetes Mellitus	MESH:D003920		2,2',4,4'-tetrabromodiphenyl ether|2,4,4',5-tetrachlorobiphenyl|2,4,5,2',4',5'-hexachlorobiphenyl|Air Pollutants|Alloxan|Arsenic|arsenite|Aspirin|Atrazine|Berberine|bisphenol A|Blood Glucose|Cadmium|Chlorodiphenyl (54% Chlorine)|Chlorpyrifos|Copper|Cyclosporine|Diazinon|Dichlorodiphenyl Dichloroethylene|Dichlorvos|Dieldrin|dimethylarsinous acid|Docosahexaenoic Acids|Flavonoids|Gallic Acid|Hexachl…	124.56	104
FASN	2194	Diabetes Mellitus	MESH:D003920		2,2',4,4'-tetrabromodiphenyl ether|2,4,5,2',4',5'-hexachlorobiphenyl|Air Pollutants|aroclor 1260|Arsenic|arsenite|Atrazine|Bezafibrate|bisphenol A|Cadmium|Chlorodiphenyl (54% Chlorine)|Chlorpyrifos|Clozapine|Copper|Cyclosporine|DDT|Diazinon|Dichlorodiphenyl Dichloroethylene|Fatty Acids, Omega-3|Iron|Lead|Metformin|Niacin|Olanzapine|Ozone|Particulate Matter|Pesticides|Phenformin|Plant Extracts|Pla…	124.52	110
CXCL8	3576	Diabetes Mellitus	MESH:D003920		2,2',4,4'-tetrabromodiphenyl ether|2,4,5,2',4',5'-hexachlorobiphenyl|Air Pollutants|Allergens|Arsenic|arsenite|Aspirin|Berberine|Bezafibrate|bisphenol A|Cadmium|Chlorodiphenyl (54% Chlorine)|Chlorpromazine|Chlorpyrifos|Chromium|Copper|Cyclosporine|DDT|Diazinon|Dichlorodiphenyl Dichloroethylene|dimethylarsinous acid|Gallic Acid|Glucocorticoids|Iron|Lead|lipoxin A4|Mercury|Metformin|Methylprednisol…	123.93	117
AR	367	Diabetes Mellitus	MESH:D003920		2,2',4,4'-tetrabromodiphenyl ether|2,4,4',5-tetrachlorobiphenyl|2,4,5,2',4',5'-hexachlorobiphenyl|2,4,5-Trichlorophenoxyacetic Acid|2-naphthol|Air Pollutants|alachlor|Aldrin|aroclor 1260|arsenite|Atrazine|bisphenol A|Cadmium|Chlordan|Chlorodiphenyl (54% Chlorine)|Chlorpyrifos|Copper|Coumaphos|Cyclosporine|DDT|Diazinon|Dichlorodiphenyl Dichloroethylene|Dichlorvos|Dieldrin|Glucocorticoids|Heptachlo…	123.83	66
PTGS2	5743	Diabetic Nephropathies	MESH:D003928		3,4-dihydroxyphenylethanol|4-(4-(3-adamantan-1-ylureido)cyclohexyloxy)benzoic acid|acetovanillone|Ascorbic Acid|Aspirin|Atenolol|benphothiamine|Blood Glucose|Cobalt|cobaltous chloride|Curcumin|dapagliflozin|Dietary Fats|Drugs, Chinese Herbal|Enalapril|Estradiol|Fructose|Furosemide|Gallic Acid|ginsenoside Rg1|Glucose|Hydrogen Peroxide|Hydrolyzable Tannins|Irbesartan|Linoleic Acids, Conjugated|Losa…	123.71	160
ABCB1	5243	Diabetes Mellitus	MESH:D003920		alachlor|Arsenic|Aspirin|Bezafibrate|bisphenol A|Cadmium|Chlordan|Chlorpromazine|Chlorpyrifos|Clozapine|Copper|Cyclosporine|DDT|Diazinon|Dichlorodiphenyl Dichloroethylene|Dieldrin|Gallic Acid|Heptachlor|Insecticides|Lead|Magnesium|Mercury|Metformin|Methylprednisolone|Olanzapine|o,p'-DDT|Ozone|Parathion|Particulate Matter|Pesticides|Pioglitazone|Plant Extracts|Plant Preparations|Pravastatin|Predni…	122.99	83
CYP1A2	1544	Diabetes Mellitus	MESH:D003920		2,2',4,4'-tetrabromodiphenyl ether|2,4,5,2',4',5'-hexachlorobiphenyl|2-naphthol|Air Pollutants|alachlor|Arachidonic Acids|aroclor 1260|arsenite|Atrazine|Berberine|bisphenol A|Blood Glucose|Chlorodiphenyl (54% Chlorine)|Chlorpromazine|Chlorpyrifos|Clozapine|Copper|Cyclosporine|DDT|Diazinon|Dieldrin|Docosahexaenoic Acids|Fonofos|Hexachlorobenzene|Lead|Mercury|Metformin|Olanzapine|o,p'-DDT|Ozone|Par…	122.62	101
MMP9	4318	Diabetic Nephropathies	MESH:D003928		3,4-dihydroxyphenylethanol|acetovanillone|Angiotensin Receptor Antagonists|Ascorbic Acid|Aspirin|benazepril|Blood Glucose|Captopril|Carbamazepine|Cobalt|cobaltous chloride|Curcumin|Dietary Fats|Drugs, Chinese Herbal|Estradiol|Fructose|Gallic Acid|ginsenoside Rg1|Glucagon|Glucose|Hydrogen Peroxide|Irbesartan|Losartan|mangiferin|Metformin|Metoprolol|Nicotine|Nifedipine|Perindopril|pimagedine|Piogli…	122.55	158
MMP2	4313	Diabetes Mellitus	MESH:D003920		2,2',4,4'-tetrabromodiphenyl ether|2,4,5,2',4',5'-hexachlorobiphenyl|Air Pollutants|alachlor|Arsenic|arsenite|Aspirin|Atrazine|Berberine|bisphenol A|Blood Glucose|Cadmium|Chlorpyrifos|Chromium|Copper|Cyclosporine|DDT|Dichlorodiphenyl Dichloroethylene|dimethylarsinous acid|Gallic Acid|Hexachlorobenzene|Lead|Mercury|Metformin|o,p'-DDT|osthol|Ozone|Particulate Matter|Perindopril|Plant Extracts|Plant…	122.43	101
MAPK3	5595	Diabetes Mellitus, Experimental	MESH:D003921		12-Hydroxy-5,8,10,14-eicosatetraenoic Acid|Aldosterone|Alloxan|astaxanthine|Berberine|Bezafibrate|Blood Glucose|Capsaicin|Cholesterol, HDL|Cholesterol, LDL|Chromium|cinnamaldehyde|Clioquinol|cobaltiprotoporphyrin|Cromolyn Sodium|Cyclophosphamide|Dibutyl Phthalate|Dietary Fats|Dietary Sugars|Diethylhexyl Phthalate|Diltiazem|Dronabinol|Eplerenone|Fenretinide|Fructose|Gallic Acid|ginsenoside Re|Glic…	121.06	594
MAPK8	5599	Diabetes Mellitus	MESH:D003920		2,2',4,4'-tetrabromodiphenyl ether|2,4,5,2',4',5'-hexachlorobiphenyl|Air Pollutants|Arsenic|Arsenicals|arsenite|Atrazine|bisphenol A|Blood Glucose|Cadmium|Chlorpromazine|Chlorpyrifos|Chromium|Copper|Cyclosporine|DDT|Diazinon|Docosahexaenoic Acids|Gallic Acid|Gliclazide|Hexachlorobenzene|Iron|Lead|Metformin|Nitrogen Oxides|o,p'-DDT|osthol|Ozone|Particulate Matter|Plant Extracts|Plant Preparations|…	120.79	104
NOS3	4846	Diabetes Mellitus	MESH:D003920		2,2',4,4'-tetrabromodiphenyl ether|Air Pollutants|Aldrin|Alloxan|Arsenic|arsenite|Aspirin|Atrazine|Bezafibrate|bisphenol A|Blood Glucose|Cadmium|Chlorpyrifos|Chromium|Cyclosporine|Dichlorodiphenyl Dichloroethylene|Gliclazide|Hexachlorobenzene|Lead|Metformin|Niacin|Nitrogen Dioxide|Ozone|Particulate Matter|Pioglitazone|Plant Extracts|Plant Preparations|Pravastatin|puerarin|Raloxifene Hydrochloride…	120.62	105
PPARGC1A	10891	Diabetic Nephropathies	MESH:D003928		Alloxan|Ascorbic Acid|benphothiamine|Blood Glucose|Carbamazepine|cobaltous chloride|Curcumin|dapagliflozin|Dietary Fats|Enalapril|Estradiol|Fructose|Glucagon|Glucose|Hydrogen Peroxide|Inositol|Losartan|mangiferin|Metformin|Metoprolol|Nicotine|Nitrites|Palm Oil|pimagedine|Pioglitazone|Plant Extracts|puerarin|Pyruvaldehyde|Reactive Oxygen Species|Resveratrol|Rosiglitazone|Sirolimus|Streptozocin|sul…	119.96	142
ALB	213	Diabetes Mellitus, Type 2	MESH:D003924		Air Pollutants|alpha-Tocopherol|Arsenic|Ascorbic Acid|Benzoic Acid|Berberine|bis(4-hydroxyphenyl)sulfone|bisphenol A|Cadmium|Chromium|cinnamaldehyde|Clozapine|Copper|Curcumin|Cysteine|Dichlorodiphenyl Dichloroethylene|Dietary Fats|Diethylnitrosamine|Drugs, Chinese Herbal|efavirenz|Exenatide|Fatty Acids, Nonesterified|Fibric Acids|Folic Acid|Fructose|Genistein|Gliclazide|Glucose|Glutathione|Glybur…	119.71	168
MPO	4353	Diabetes Mellitus	MESH:D003920		2,4,5,2',4',5'-hexachlorobiphenyl|Air Pollutants|Alloxan|Arsenic|arsenite|Aspirin|Berberine|bisphenol A|Blood Glucose|Cadmium|Chlorides|Chlorpyrifos|Clozapine|Copper|Cyclosporine|Dichlorodiphenyl Dichloroethylene|Fatty Acids, Omega-3|Gallic Acid|Gliclazide|Glyburide|Iron|lipoxin A4|Mercury|Metformin|Methylprednisolone|Niacin|Nitrogen Dioxide|Particulate Matter|Plant Extracts|Prednisolone|Quetiapi…	119.62	115
PPARA	5465	Diabetes Mellitus	MESH:D003920		2,2',4,4'-tetrabromodiphenyl ether|2,4,5,2',4',5'-hexachlorobiphenyl|5-((2,4-dioxo-5-thiazolidinyl)methyl)-2-methoxy-N-((4-(trifluoromethyl)phenyl)methyl)benzamide|Air Pollutants|aroclor 1260|Arsenic|arsenite|Aspirin|Atrazine|Berberine|Bezafibrate|bisphenol A|Cadmium|Chlorpyrifos|Chromium|Copper|Cyclosporine|Diazinon|Docosahexaenoic Acids|ethyl(E,E,E)-7-(2-n-propoxy-5,5,8,8-tetramethyl-5,6,7,8-te…	118.57	106
MAPK3	5595	Diabetic Nephropathies	MESH:D003928		3,4-dihydroxyphenylethanol|3-((6-(2-methoxyphenyl)pyrimidin-4-yl)amino)phenyl)methane sulfonamide|acetovanillone|Alloxan|arjunolic acid|Ascorbic Acid|Aspirin|Atenolol|Blood Glucose|Cobalt|cobaltous chloride|Curcumin|Dietary Fats|diminazene aceturate|Drugs, Chinese Herbal|Eplerenone|Estradiol|Fructose|Gallic Acid|ginsenoside Rg1|Gliclazide|Glucose|Hydrogen Peroxide|Hydrolyzable Tannins|Levodopa|Lo…	118.45	153
SREBF1	6720	Diabetes Mellitus, Type 2	MESH:D003924		Air Pollutants|Arsenic|Ascorbic Acid|Berberine|Bezafibrate|bis(4-hydroxyphenyl)sulfone|bisphenol A|Cadmium|cinnamaldehyde|Clozapine|Copper|Curcumin|Dibutyl Phthalate|Dichlorodiphenyl Dichloroethylene|Dietary Fats|Diethylnitrosamine|Drugs, Chinese Herbal|efavirenz|epigallocatechin gallate|Exenatide|Fatty Acids, Nonesterified|Folic Acid|Fructose|Genistein|ginsenoside Re|Glucose|Glutathione|Iron|Kan…	118.26	161
ACACA	31	Diabetes Mellitus	MESH:D003920		2,2',4,4'-tetrabromodiphenyl ether|2,4,5,2',4',5'-hexachlorobiphenyl|Air Pollutants|Arsenic|arsenite|Aspirin|Atrazine|Bezafibrate|bisphenol A|Cadmium|Chlorpromazine|Chlorpyrifos|Copper|Cyclosporine|Dichlorodiphenyl Dichloroethylene|Fatty Acids, Omega-3|Flavonoids|Insecticides|Iron|Metformin|Olanzapine|Ozone|Particulate Matter|Phenformin|Plant Extracts|Plant Preparations|pregna-4,17-diene-3,16-dio…	118.1	104
FOS	2353	Diabetic Nephropathies	MESH:D003928		3-((6-(2-methoxyphenyl)pyrimidin-4-yl)amino)phenyl)methane sulfonamide|Ascorbic Acid|Aspirin|benazepril|Blood Glucose|Carbamazepine|Cobalt|cobaltous chloride|Curcumin|Dietary Fats|Drugs, Chinese Herbal|Estradiol|Fructose|Furosemide|ginsenoside Rg1|Glucose|Hydrogen Peroxide|Levodopa|Losartan|Metformin|Metoprolol|Nicotine|Nifedipine|Organoselenium Compounds|Palm Oil|Pentoxifylline|Perindopril|Piogl…	117.88	149
NFKB1	4790	Diabetes Mellitus, Experimental	MESH:D003921		12-Hydroxy-5,8,10,14-eicosatetraenoic Acid|Berberine|Bezafibrate|Bile Acids and Salts|Blood Glucose|Capsaicin|Cholesterol|cinnamaldehyde|Dibutyl Phthalate|Dietary Fats|Diethylhexyl Phthalate|Diltiazem|Dronabinol|Enalapril|Fenretinide|Glucose|Heme|honokiol|Hydrogen Peroxide|Imatinib Mesylate|Losartan|mangiferin|Metformin|Naproxen|Niacinamide|Nicotine|Nitric Oxide|N-(oxo-5,6-dihydrophenanthridin-2-…	117.69	562
CTNNB1	1499	Diabetes Mellitus	MESH:D003920		2,2',4,4'-tetrabromodiphenyl ether|2,4,5,2',4',5'-hexachlorobiphenyl|Air Pollutants|Allergens|Arsenic|arsenite|Aspirin|Berberine|bisphenol A|Cadmium|Chlorodiphenyl (54% Chlorine)|Chlorpyrifos|Clozapine|Cyclosporine|DDT|Diazoxide|Dichlorodiphenyl Dichloroethylene|Fatty Acids, Omega-3|Flavonoids|Glyburide|Heptachlor|Lead|Metformin|morroniside|Olanzapine|o,p'-DDT|Ozone|Parathion|Particulate Matter|P…	117.45	103
LDLR	3949	Diabetes Mellitus	MESH:D003920		2,2',4,4'-tetrabromodiphenyl ether|Air Pollutants|Arsenic|Aspirin|Atrazine|Berberine|bisphenol A|Blood Glucose|Cadmium|Chlorpromazine|Clozapine|Copper|Cyclosporine|Diazinon|Dichlorodiphenyl Dichloroethylene|Dieldrin|Gallic Acid|Lead|Metformin|Olanzapine|o,p'-DDT|Ozone|Particulate Matter|Pioglitazone|Plant Preparations|Pravastatin|puerarin|Raloxifene Hydrochloride|Resveratrol|Risperidone|Rosiglita…	117.44	98
FASN	2194	Diabetes Mellitus, Type 2	MESH:D003924		Acarbose|Air Pollutants|Arsenic|Bezafibrate|bis(4-hydroxyphenyl)sulfone|bisphenol A|Cadmium|Clozapine|Copper|coumarin|Curcumin|Dibutyl Phthalate|Dichlorodiphenyl Dichloroethylene|Dietary Fats|Diethylnitrosamine|Drugs, Chinese Herbal|epigallocatechin gallate|Exenatide|Fatty Acids, Nonesterified|Folic Acid|Fructose|Genistein|Glucose|Glutathione|Iron|Kangen-karyu|Lactic Acid|Lead|Lithocholic Acid|Me…	117.43	158
PIK3R1	5295	Diabetes Mellitus	MESH:D003920		2,2',4,4'-tetrabromodiphenyl ether|2,4,5,2',4',5'-hexachlorobiphenyl|Air Pollutants|Arsenic|arsenite|Aspirin|Atrazine|bisphenol A|Blood Glucose|Cadmium|Chromium|Copper|Cyclosporine|Fonofos|Iron|Lead|Mercury|Metformin|Olanzapine|Ozone|Parathion|Particulate Matter|Phenformin|Plant Extracts|Reactive Oxygen Species|Resveratrol|Rosiglitazone|Selenium|Sodium Selenite|Streptozocin|terbufos|Tetrachlorodi…	117.4	98
VEGFA	7422	Diabetes Mellitus	MESH:D003920		Air Pollutants|Arsenic|arsenite|Aspirin|Atrazine|Berberine|bisphenol A|Cadmium|Chlorodiphenyl (54% Chlorine)|Chlorpromazine|Chlorpyrifos|Copper|Cyclosporine|DDT|Diazinon|Dieldrin|Fatty Acids, Omega-3|Gallic Acid|Hexachlorobenzene|Lead|Meglumine Antimoniate|Metformin|morroniside|Niacin|o,p'-DDT|Ozone|Parathion|Particulate Matter|Perindopril|Pioglitazone|Plant Extracts|Plant Preparations|Prednisolo…	117.39	114
SOD1	6647	Diabetic Nephropathies	MESH:D003928		acetovanillone|Alloxan|arjunolic acid|Ascorbic Acid|Atenolol|benazepril|benphothiamine|Blood Glucose|Cobalt|cobaltous chloride|Curcumin|Dietary Fats|Drugs, Chinese Herbal|Enalapril|Eplerenone|Estradiol|Fructose|Glucose|Hydrogen Peroxide|Inositol|Levodopa|Malondialdehyde|mangiferin|Metformin|Nicotine|Nitrites|pimagedine|Pioglitazone|Plant Extracts|Polysaccharides|Pyruvaldehyde|Raloxifene Hydrochlo…	116.16	149
ALB	213	Diabetes Mellitus, Experimental	MESH:D003921		Aldosterone|Berberine|Bile Acids and Salts|Capsaicin|Cholesterol|Chromium|cinnamaldehyde|cobaltiprotoporphyrin|danggui buxue decoction|Dietary Fats|Dronabinol|Exenatide|Fatty Acids, Nonesterified|Fenretinide|Fructosamine|Fructose|Gallic Acid|Gliclazide|Glucose|Glyburide|Heme|Hemin|Hydrogen Peroxide|Lithocholic Acid|Losartan|Malondialdehyde|mangiferin|Metformin|Monocrotophos|Naproxen|Nicotine|N-(o…	116.01	565
INS1	16333	Diabetic Nephropathies	MESH:D003928		3,4-dihydroxyphenylethanol|acetovanillone|Alloxan|Ascorbic Acid|benazepril|Blood Glucose|Cobalt|Curcumin|dapagliflozin|Dietary Fats|Estradiol|Fructose|Gallic Acid|Gliclazide|Glucagon|Glucose|Hydrogen Peroxide|Linoleic Acids, Conjugated|Lithium Carbonate|mangiferin|Metformin|Nicotine|Nifedipine|Pioglitazone|Plant Extracts|Polysaccharides|Pyruvaldehyde|Resveratrol|Rosiglitazone|Sirolimus|Spironolac…	115.89	142
SLC2A4	6517	Diabetes Mellitus	MESH:D003920		2,2',4,4'-tetrabromodiphenyl ether|2,4,5,2',4',5'-hexachlorobiphenyl|Alloxan|Arsenic|arsenite|Berberine|Bezafibrate|bisphenol A|Cadmium|Chlorpyrifos|Chromium|Copper|DDT|Diazinon|Dichlorodiphenyl Dichloroethylene|Docosahexaenoic Acids|Fatty Acids, Omega-3|Glyburide|Heptachlor|Hexachlorobenzene|Mercury|Metformin|Niacin|Olanzapine|Ozone|Particulate Matter|Pioglitazone|Plant Extracts|Pravastatin|Ralo…	115.88	103
GPT	2875	Diabetes Mellitus, Experimental	MESH:D003921		2-Hydroxypropyl-beta-cyclodextrin|Alloxan|Berberine|Bezafibrate|Capsaicin|Coconut Oil|Cyclophosphamide|Dibutyl Phthalate|Dietary Fats|Dietary Sugars|Diethylhexyl Phthalate|Fatty Acids, Omega-3|Fenretinide|Fructose|Gallic Acid|Glucose|Glyburide|Heme|Hydrogen Peroxide|Imatinib Mesylate|Lithocholic Acid|Losartan|mangiferin|Metformin|Niacinamide|Nicotine|N-(oxo-5,6-dihydrophenanthridin-2-yl)-N,N-dime…	115.81	589
PRL	5617	Diabetes Mellitus	MESH:D003920		2,2',4,4'-tetrabromodiphenyl ether|Arsenic|Atrazine|bisphenol A|Cadmium|Chlordan|Chlorodiphenyl (54% Chlorine)|Chlorpromazine|Chlorpyrifos|Chromium|Clozapine|Copper|cyanazine|Cyclosporine|Dichlorodiphenyl Dichloroethylene|Dieldrin|Hexachlorobenzene|Insecticides|Lead|Magnesium|Metformin|Methylprednisolone|Molybdenum|Olanzapine|o,p'-DDT|Ozone|Perphenazine|Quetiapine Fumarate|Raloxifene Hydrochlorid…	115.78	55
GPX1	2876	Diabetes Mellitus	MESH:D003920		2,2',4,4'-tetrabromodiphenyl ether|2,4,5,2',4',5'-hexachlorobiphenyl|Air Pollutants|Arsenic|arsenite|Aspirin|Atrazine|Berberine|bisphenol A|Cadmium|Chlorodiphenyl (54% Chlorine)|Chlorpyrifos|Chromium|Clozapine|Copper|Diazinon|Dichlorodiphenyl Dichloroethylene|Dieldrin|Flavonoids|Iron|Lead|Mercury|Methylprednisolone|Particulate Matter|Pesticides|Plant Extracts|Plant Preparations|Pyruvaldehyde|Reac…	115.43	92
MAPK1	5594	Diabetes Mellitus, Experimental	MESH:D003921		12-Hydroxy-5,8,10,14-eicosatetraenoic Acid|Aldosterone|Alloxan|astaxanthine|Berberine|Bezafibrate|Blood Glucose|Capsaicin|Cholesterol, HDL|Cholesterol, LDL|Chromium|cinnamaldehyde|Clioquinol|cobaltiprotoporphyrin|Cyclophosphamide|Dibutyl Phthalate|Dietary Fats|Dietary Sugars|Diethylhexyl Phthalate|Diltiazem|Dronabinol|Eplerenone|Fenretinide|Fructose|Gallic Acid|ginsenoside Re|Gliclazide|Glucose|G…	115.2	593
SPP1	6696	Diabetes Mellitus	MESH:D003920		2,2',4,4'-tetrabromodiphenyl ether|2,4,5,2',4',5'-hexachlorobiphenyl|Air Pollutants|arsenite|Aspirin|Atrazine|Berberine|Bezafibrate|bisphenol A|Blood Glucose|Cadmium|Chlorodiphenyl (54% Chlorine)|Chlorpromazine|Clozapine|Copper|Cyclosporine|DDT|Flavonoids|Lead|Magnesium|Mercury|morroniside|o,p'-DDT|Ozone|Particulate Matter|Pioglitazone|Plant Extracts|Polychlorinated Biphenyls|Raloxifene Hydrochlo…	115.17	91
TH	7054	Diabetes Mellitus	MESH:D003920		2,4,5,2',4',5'-hexachlorobiphenyl|Air Pollutants|aroclor 1260|Arsenic|arsenite|Atrazine|bisphenol A|Cadmium|Chlorodiphenyl (54% Chlorine)|Chlorpyrifos|Clozapine|cyanazine|Cyclosporine|Diazinon|Dichlorodiphenyl Dichloroethylene|Dichlorvos|Dieldrin|Docosahexaenoic Acids|Flavonoids|Glyburide|Heptachlor|Lead|Metformin|Nitrogen Dioxide|Olanzapine|Particulate Matter|Plant Extracts|Plant Preparations|Re…	115.03	97
MPO	4353	Diabetes Mellitus, Type 2	MESH:D003924		Air Pollutants|Alloxan|alpha-Tocopherol|Arsenic|Ascorbic Acid|Benzoic Acid|Berberine|bis(4-hydroxyphenyl)sulfone|bisphenol A|Blood Glucose|Cadmium|cinnamaldehyde|Clozapine|Copper|Curcumin|Cysteine|Dichlorodiphenyl Dichloroethylene|Dietary Fats|Diethylnitrosamine|Diosmin|Drugs, Chinese Herbal|efavirenz|Enalapril|epigallocatechin gallate|Folic Acid|Genistein|ginsenoside Re|Gliclazide|Glucose|Glutat…	114.89	158
CCL2	6347	Diabetes Mellitus, Experimental	MESH:D003921		Alloxan|Anthocyanins|astaxanthine|Berberine|Bezafibrate|Blood Glucose|Capsaicin|Cholesterol|cobaltiprotoporphyrin|Coconut Oil|Cyclophosphamide|Dibutyl Phthalate|Dietary Fats|Dietary Sucrose|Dietary Sugars|Diethylhexyl Phthalate|Dronabinol|Enalapril|Fatty Acids, Omega-3|Fenretinide|fenugreek seed meal|Fructose|Gallic Acid|Glucose|Heme|Hemin|honokiol|Hydrogen Peroxide|Imatinib Mesylate|Losartan|Man…	114.69	594
COL1A1	1277	Diabetes Mellitus	MESH:D003920		2,2',4,4'-tetrabromodiphenyl ether|Air Pollutants|Aspirin|Atrazine|Berberine|Bezafibrate|bisphenol A|Blood Glucose|Cadmium|Chlorpyrifos|Copper|Cyclosporine|DDT|Dieldrin|dimethylarsinous acid|Fonofos|Heptachlor|Iron|Lead|lipoxin A4|Magnesium|Methylprednisolone|morroniside|Olanzapine|Ozone|Parathion|Particulate Matter|Plant Extracts|Prednisolone|puerarin|Ramipril|Resveratrol|Rosiglitazone|Selenium|…	114.59	96
CRP	1401	Diabetes Mellitus, Type 2	MESH:D003924		Air Pollutants|alpha-Tocopherol|Arsenic|Ascorbic Acid|astaxanthine|Bezafibrate|bisphenol A|Cadmium|Calcium|Clozapine|Colesevelam Hydrochloride|Copper|Curcumin|daidzein|Dietary Fats|Diethylnitrosamine|epigallocatechin gallate|Folic Acid|Fructose|Genistein|ginsenoside Re|Lead|Levonorgestrel|Mercury|Metformin|Nickel|Nicotine|Particulate Matter|Pentoxifylline|perfluorooctane sulfonic acid|perfluorooc…	114.31	139
GSR	2936	Diabetic Nephropathies	MESH:D003928		3,4-dihydroxyphenylethanol|Alloxan|arjunolic acid|Ascorbic Acid|benphothiamine|Blood Glucose|Carbamazepine|Cobalt|cobaltous chloride|Curcumin|Dietary Fats|Drugs, Chinese Herbal|Estradiol|Fructose|Furosemide|Gallic Acid|Gliclazide|Glucose|Hydrogen Peroxide|Hydrolyzable Tannins|Inositol|Lithium Carbonate|mangiferin|Metformin|Nicotine|Plant Extracts|puerarin|Pyridoxamine|Pyruvaldehyde|Reactive Oxyge…	114.18	141
IL1B	3553	Diabetes Mellitus, Type 2	MESH:D003924		8-epi-prostaglandin F2alpha|Air Pollutants|Alloxan|alpha-Tocopherol|AMG-837|Arsenic|Ascorbic Acid|astaxanthine|Berberine|Bezafibrate|bis(4-hydroxyphenyl)sulfone|bisphenol A|Blood Glucose|Boron|Bromine|Cadmium|Calcium|Chromium|cinnamaldehyde|Clozapine|Copper|coumarin|Curcumin|daidzein|Dibutyl Phthalate|Dichlorodiphenyl Dichloroethylene|Dietary Fats|Diethylnitrosamine|Drugs, Chinese Herbal|Enalapri…	113.73	181
IGF1	3479	Diabetes Mellitus, Type 2	MESH:D003924		Air Pollutants|Amino Acids|Arsenic|Ascorbic Acid|Bezafibrate|bis(4-hydroxyphenyl)sulfone|bisphenol A|Bromine|Cadmium|Calcium|Chromium|Clozapine|Copper|Curcumin|Dibutyl Phthalate|Dichlorodiphenyl Dichloroethylene|Dietary Fats|Diethylnitrosamine|Drugs, Chinese Herbal|Enalapril|epigallocatechin gallate|Folic Acid|Genistein|Glucose|Glutathione|Iron|Lead|Levonorgestrel|Mercury|Metformin|Nickel|Nicotin…	113.34	151
SIRT1	23411	Diabetic Nephropathies	MESH:D003928		3-((6-(2-methoxyphenyl)pyrimidin-4-yl)amino)phenyl)methane sulfonamide|acetovanillone|Aspirin|Blood Glucose|Cobalt|cobaltous chloride|Curcumin|dapagliflozin|Dietary Fats|Estradiol|Fructose|Gallic Acid|ginsenoside Rg1|Glucose|Hydrogen Peroxide|Inositol|Malondialdehyde|Metformin|Nicotine|Nitrites|Organoselenium Compounds|Perindopril|pimagedine|Plant Extracts|puerarin|Pyruvaldehyde|Ramipril|Reactive…	113.25	134
FABP4	2167	Diabetes Mellitus	MESH:D003920		2,2',4,4'-tetrabromodiphenyl ether|2,4,5,2',4',5'-hexachlorobiphenyl|5-((2,4-dioxo-5-thiazolidinyl)methyl)-2-methoxy-N-((4-(trifluoromethyl)phenyl)methyl)benzamide|Air Pollutants|Arsenic|arsenite|Berberine|Bezafibrate|bisphenol A|Cadmium|Chlorpyrifos|Cyclosporine|DDT|Dichlorodiphenyl Dichloroethylene|Docosahexaenoic Acids|Lead|Niacin|osthol|Ozone|Particulate Matter|Pesticides|Pioglitazone|Plant E…	113.17	92
SERPINE1	5054	Diabetes Mellitus, Type 2	MESH:D003924		Air Pollutants|AMG-837|Arsenic|Ascorbic Acid|Bezafibrate|bis(4-hydroxyphenyl)sulfone|bisphenol A|Blood Glucose|Bromine|Cadmium|Calcium|cinnamaldehyde|Copper|Curcumin|Dibutyl Phthalate|Dietary Fats|Diethylnitrosamine|Drugs, Chinese Herbal|efavirenz|Enalapril|Folic Acid|Fructose|Genistein|Glucose|Irbesartan|Lactic Acid|Levonorgestrel|Magnesium|Manganese|mangiferin|Metformin|Nickel|Nicotine|Particul…	112.79	156
MYC	4609	Diabetes Mellitus	MESH:D003920		2,2',4,4'-tetrabromodiphenyl ether|2,4,5,2',4',5'-hexachlorobiphenyl|Air Pollutants|alachlor|arsenite|Aspirin|Atrazine|Berberine|bisphenol A|Blood Glucose|Cadmium|Chlordan|Chlorpromazine|Chlorpyrifos|Copper|Cyclosporine|DDT|Diazinon|Dichlorodiphenyl Dichloroethylene|Dieldrin|Iron|Mercury|Metformin|Ozone|Particulate Matter|Pesticides|Phenformin|Plant Extracts|Plant Preparations|Polychlorinated Bip…	112.68	79
EGR1	1958	Diabetes Mellitus	MESH:D003920		2,2',4,4'-tetrabromodiphenyl ether|2,4,5,2',4',5'-hexachlorobiphenyl|Arsenic|Arsenicals|arsenite|Aspirin|Atrazine|bisphenol A|Cadmium|Chlorpromazine|Chlorpyrifos|Clozapine|Copper|Cyclosporine|DDT|Diazinon|Dieldrin|dimethylarsinous acid|Flavonoids|Iron|Lead|Metformin|Ozone|Particulate Matter|Phenformin|Polychlorinated Biphenyls|Potassium|Raloxifene Hydrochloride|Reactive Oxygen Species|Resveratrol…	112.47	104
AKT1	207	Diabetic Nephropathies	MESH:D003928		acetovanillone|Alloxan|Ascorbic Acid|Aspirin|Carbamazepine|cobaltous chloride|Curcumin|dapagliflozin|Dietary Fats|Drugs, Chinese Herbal|Enalapril|Estradiol|fenugreek seed meal|Fructose|Furosemide|Gallic Acid|ginsenoside Rg1|Glucose|Hydrogen Peroxide|Irbesartan|Levodopa|Malondialdehyde|mangiferin|Metformin|Metoprolol|Nicotine|Nifedipine|notoginsenoside R1|olmesartan|Organoselenium Compounds|Plant …	112.44	159
FAS	355	Diabetes Mellitus	MESH:D003920		2,2',4,4'-tetrabromodiphenyl ether|Air Pollutants|Arsenic|arsenite|Aspirin|Atrazine|Berberine|Bezafibrate|bisphenol A|Cadmium|Chlorpromazine|Chlorpyrifos|Clozapine|Copper|Cyclosporine|Diazinon|Dichlorodiphenyl Dichloroethylene|Dichlorvos|Docosahexaenoic Acids|Flavonoids|Hexachlorobenzene|Insecticides|Lead|Mercury|Metformin|Nitrogen Oxides|o,p'-DDT|osthol|Ozone|Particulate Matter|Plant Extracts|Re…	112.36	104
FOS	2353	Diabetes Mellitus, Experimental	MESH:D003921		Bezafibrate|Bile Acids and Salts|bis(maltolato)oxovanadium(IV)|Blood Glucose|Capsaicin|Chromium|cinnamaldehyde|Clioquinol|cobaltiprotoporphyrin|corilagin|Cyclophosphamide|Dibutyl Phthalate|Dietary Fats|Dietary Sucrose|Diethylhexyl Phthalate|Dronabinol|Fructose|ginsenoside Re|Glucose|Heme|Hemin|Hydrogen Peroxide|Losartan|Manganese|Metformin|Monocrotophos|Niacinamide|Nicotine|Palm Oil|Pioglitazone|…	112.14	570
ACHE	43	Diabetes Mellitus	MESH:D003920		2,2',4,4'-tetrabromodiphenyl ether|alachlor|Arsenic|arsenite|Atrazine|Berberine|bisphenol A|Cadmium|Chlorodiphenyl (54% Chlorine)|Chlorpromazine|Chlorpyrifos|Copper|Coumaphos|cyanazine|Cyclosporine|DDT|Diazinon|Dichlorvos|Insecticides|Iron|Lead|Mercury|Metformin|Niacin|Parathion|Pesticides|Phorate|Plant Extracts|Plant Preparations|Polychlorinated Biphenyls|Prednisolone|puerarin|Raloxifene Hydroch…	111.76	91
CREB1	1385	Diabetes Mellitus	MESH:D003920		2,2',4,4'-tetrabromodiphenyl ether|Air Pollutants|Antimony|Arsenic|arsenite|Atrazine|Berberine|bisphenol A|Blood Glucose|Cadmium|Chlorpyrifos|Clozapine|Copper|DDT|Diazinon|Dichlorodiphenyl Dichloroethylene|Dichlorvos|Dieldrin|Docosahexaenoic Acids|Gallic Acid|Lead|Metformin|Olanzapine|o,p'-DDT|Ozone|Particulate Matter|Pioglitazone|Plant Extracts|Plant Preparations|Potassium|puerarin|Resveratrol|R…	111.61	100
ESR1	2099	Diabetes Mellitus	MESH:D003920		2,2',4,4'-tetrabromodiphenyl ether|2,4,5,2',4',5'-hexachlorobiphenyl|2,4,5-Trichlorophenoxyacetic Acid|Air Pollutants|alachlor|Aldrin|Arsenic|arsenite|Atrazine|Berberine|bisphenol A|Cadmium|Chlordan|Chlorodiphenyl (54% Chlorine)|Chlorpyrifos|Coumaphos|cyanazine|Cyclosporine|DDT|Diazinon|Dichlorodiphenyl Dichloroethylene|Dichlorvos|Dieldrin|Flavonoids|Heptachlor|Hexachlorobenzene|Metformin|Methylp…	111.55	95
MMP2	4313	Diabetic Nephropathies	MESH:D003928		Angiotensin Receptor Antagonists|Ascorbic Acid|Aspirin|benazepril|Blood Glucose|cobaltous chloride|Curcumin|Dietary Fats|Drugs, Chinese Herbal|Estradiol|Fructose|Gallic Acid|ginsenoside Rg1|Glucose|Hydrogen Peroxide|Linoleic Acids, Conjugated|Lisinopril|Losartan|Metformin|Metoprolol|Nicotine|Nifedipine|Perindopril|Plant Extracts|Polysaccharides|puerarin|Raloxifene Hydrochloride|Ramipril|Reactive …	111.38	150
SCD1	20249	Diabetes Mellitus, Type 2	MESH:D003924		Air Pollutants|Ascorbic Acid|Bezafibrate|bis(4-hydroxyphenyl)sulfone|bisphenol A|Cadmium|cinnamaldehyde|Copper|coumarin|Curcumin|Dibutyl Phthalate|Dichlorodiphenyl Dichloroethylene|Dietary Fats|Diethylnitrosamine|epigallocatechin gallate|Exenatide|Folic Acid|Fructose|ginsenoside Re|Glucose|Glutathione|Lithocholic Acid|Metformin|Nicotine|Particulate Matter|perfluorodecanoic acid|perfluorohexanesul…	111.25	141
NR3C1	2908	Diabetes Mellitus	MESH:D003920		2,2',4,4'-tetrabromodiphenyl ether|2,4,5,2',4',5'-hexachlorobiphenyl|Air Pollutants|Arsenic|arsenite|Atrazine|bisphenol A|Blood Glucose|Cadmium|Chlorpromazine|Chlorpyrifos|Clozapine|Cyclosporine|DDT|Dichlorodiphenyl Dichloroethylene|Glucocorticoids|Lead|Metformin|o,p'-DDT|Ozone|Parathion|Particulate Matter|Pesticides|Plant Extracts|Polychlorinated Biphenyls|Prednisolone|Prednisone|pregna-4,17-die…	111.14	82
IFNG	3458	Diabetes Mellitus, Type 2	MESH:D003924		Air Pollutants|alpha-Tocopherol|AMG-837|Anti-HIV Agents|Arsenic|Ascorbic Acid|astaxanthine|Berberine|Bezafibrate|bisphenol A|Boron|Cadmium|Calcium|Chromium|cinnamaldehyde|Clozapine|Copper|Curcumin|Dibutyl Phthalate|Dichlorodiphenyl Dichloroethylene|Dietary Fats|Diethylnitrosamine|Drugs, Chinese Herbal|epigallocatechin gallate|Folic Acid|Genistein|ginsenoside Re|Glucose|Glutathione|Glyburide|Heme|…	110.55	165
IFNG	3458	Diabetic Nephropathies	MESH:D003928		acetovanillone|arjunolic acid|Ascorbic Acid|Aspirin|Carbamazepine|Cobalt|cobaltous chloride|Curcumin|Dietary Fats|Drugs, Chinese Herbal|Estradiol|Gallic Acid|ginsenoside Rg1|Glucose|Hydrogen Peroxide|Irbesartan|Lithium Carbonate|Losartan|Malondialdehyde|mangiferin|Metformin|Nicotine|Nitrites|notoginsenoside R1|Organoselenium Compounds|palmidrol|Pentoxifylline|pimagedine|Pioglitazone|Plant Extract…	110.5	143
GPT	2875	Diabetes Mellitus, Type 2	MESH:D003924		Air Pollutants|Alloxan|alpha-Tocopherol|Arsenic|Ascorbic Acid|Berberine|Bezafibrate|bis(4-hydroxyphenyl)sulfone|bisphenol A|Boron|Cadmium|Copper|Curcumin|Dibutyl Phthalate|Dichlorodiphenyl Dichloroethylene|Dietary Fats|Dietary Sugars|Diethylnitrosamine|Drugs, Chinese Herbal|epigallocatechin gallate|Folic Acid|Fructose|Genistein|Glucose|Glyburide|Heme|Irbesartan|Iron|Lead|Liraglutide|Lithocholic A…	110.42	161
ABCA1	19	Diabetes Mellitus	MESH:D003920		2,2',4,4'-tetrabromodiphenyl ether|2,4,5,2',4',5'-hexachlorobiphenyl|Air Pollutants|Arsenic|Aspirin|Bezafibrate|bisphenol A|Blood Glucose|Cadmium|Chlorodiphenyl (54% Chlorine)|Chlorpyrifos|Chromium|Copper|Cyclosporine|DDT|Docosahexaenoic Acids|Fonofos|Mercury|morroniside|Niacin|Ozone|Parathion|Particulate Matter|Pioglitazone|Plant Preparations|Pravastatin|Resveratrol|Rosiglitazone|Sodium Selenite…	110.28	82
CD36	948	Diabetes Mellitus	MESH:D003920		2,2',4,4'-tetrabromodiphenyl ether|2,4,5,2',4',5'-hexachlorobiphenyl|Air Pollutants|aroclor 1260|Arsenic|Aspirin|Atrazine|Berberine|Bezafibrate|bisphenol A|Cadmium|Chlorodiphenyl (54% Chlorine)|Chlorpromazine|Chlorpyrifos|Copper|Cyclosporine|Dichlorodiphenyl Dichloroethylene|Docosahexaenoic Acids|ethyl(E,E,E)-7-(2-n-propoxy-5,5,8,8-tetramethyl-5,6,7,8-tetrahydro-naphthalen-3-yl)-6-fluorp-3-methyl…	109.29	88
HMGCR	3156	Diabetes Mellitus, Type 2	MESH:D003924		alpha-Tocopherol|Ascorbic Acid|Bezafibrate|bis(4-hydroxyphenyl)sulfone|bisphenol A|Cadmium|Cholesterol, LDL|Chromium|Clozapine|Colesevelam Hydrochloride|Copper|coumarin|Curcumin|Dibutyl Phthalate|Dietary Fats|Diethylnitrosamine|epigallocatechin gallate|Folic Acid|Fructose|Genistein|Glutathione|Kangen-karyu|Lead|Lithocholic Acid|Magnesium|Manganese|Metformin|Niacinamide|Nicotine|Orlistat|Particula…	109.29	146
PPARGC1A	10891	Diabetes Mellitus	MESH:D003920		Air Pollutants|Alloxan|Arsenic|Atrazine|Berberine|Bezafibrate|bisphenol A|Blood Glucose|Cadmium|Chlorpyrifos|Copper|Cyclosporine|DDT|Dichlorodiphenyl Dichloroethylene|Flavonoids|Metformin|morroniside|Niacin|Nitrogen Dioxide|Olanzapine|Ozone|Parathion|Particulate Matter|Pioglitazone|Plant Extracts|puerarin|Pyruvaldehyde|Reactive Oxygen Species|Resveratrol|Rosiglitazone|Selenium|Sodium Selenite|Str…	109.24	105
MAPK8	5599	Diabetes Mellitus, Experimental	MESH:D003921		astaxanthine|Blood Glucose|Capsaicin|Chromium|cinnamaldehyde|Clioquinol|cobaltiprotoporphyrin|Cyclophosphamide|Dibutyl Phthalate|Dietary Fats|Diethylhexyl Phthalate|Diltiazem|Dronabinol|Eucalyptol|Fenretinide|Fructose|Gallic Acid|Gliclazide|Glucose|Hemin|Hydrogen Peroxide|Malondialdehyde|Manganese|mangiferin|Metformin|Niacinamide|Nicotine|N-(oxo-5,6-dihydrophenanthridin-2-yl)-N,N-dimethylacetamid…	109.02	570
GSK3B	2932	Diabetes Mellitus, Type 2	MESH:D003924		3-((4-chlorobenzyl)oxy)-N-((1S)-1-phenylethyl)-2-thiophenecarboxamide|Amino Acids|Arsenic|Ascorbic Acid|Berberine|bis(4-hydroxyphenyl)sulfone|bisphenol A|Blood Glucose|Cadmium|Calcium|Chromium|cinnamaldehyde|Clozapine|Copper|coumarin|Curcumin|Dibutyl Phthalate|Dichlorodiphenyl Dichloroethylene|Dietary Fats|Diethylnitrosamine|Drugs, Chinese Herbal|Enalapril|epigallocatechin gallate|Folic Acid|fumo…	108.88	148
VCAM1	7412	Diabetic Nephropathies	MESH:D003928		3,4-dihydroxyphenylethanol|acetovanillone|Ascorbic Acid|Aspirin|benazepril|Blood Glucose|Cobalt|cobaltous chloride|Curcumin|Dietary Fats|Drugs, Chinese Herbal|Enalapril|Estradiol|Fructose|Furosemide|Gallic Acid|Glucose|Hydrogen Peroxide|Irbesartan|Losartan|mangiferin|Nicotine|notoginsenoside R1|Pentoxifylline|Pioglitazone|Plant Extracts|Polysaccharides|Pyruvaldehyde|Resveratrol|Rosiglitazone|sarp…	108.64	150
NR4A1	3164	Diabetes Mellitus	MESH:D003920		2,2',4,4'-tetrabromodiphenyl ether|Air Pollutants|aroclor 1260|Arsenic|arsenite|Atrazine|bisphenol A|Cadmium|Chlorpyrifos|Clozapine|Copper|Cyclosporine|Dichlorodiphenyl Dichloroethylene|Dieldrin|Docosahexaenoic Acids|Mercury|Metformin|Ozone|Particulate Matter|Pesticides|Phenformin|Pioglitazone|Polychlorinated Biphenyls|Potassium|Raloxifene Hydrochloride|Reactive Oxygen Species|Resveratrol|Rosigli…	108.38	66
APOA1	335	Diabetes Mellitus	MESH:D003920		Aspirin|Atrazine|Bezafibrate|bisphenol A|Cadmium|Chlordan|Chlorodiphenyl (54% Chlorine)|Chlorpyrifos|Chromium|Copper|Cyclosporine|Dieldrin|Docosahexaenoic Acids|Fatty Acids, Omega-3|Flavonoids|Fonofos|Glyburide|Lead|Niacin|Olanzapine|Parathion|Particulate Matter|Pesticides|Pioglitazone|Plant Preparations|Pravastatin|Resveratrol|Sodium Selenite|Streptozocin|terbufos|Tetrachlorodibenzodioxin|Tobacc…	108.37	74
DDIT3	1649	Diabetes Mellitus, Type 2	MESH:D003924		Air Pollutants|Alloxan|alpha-Tocopherol|Amino Acids|Arsenic|Ascorbic Acid|bis(4-hydroxyphenyl)sulfone|bisphenol A|Blood Glucose|Cadmium|Chromium|cinnamaldehyde|Copper|Curcumin|Dibutyl Phthalate|Dichlorodiphenyl Dichloroethylene|Dietary Fats|Diethylnitrosamine|Drugs, Chinese Herbal|efavirenz|epigallocatechin gallate|Exenatide|Fatty Acids, Nonesterified|Folic Acid|Fructose|Genistein|Glucose|Glutath…	107.91	159
AGT	183	Diabetes Mellitus, Type 2	MESH:D003924		8-epi-prostaglandin F2alpha|alpha-Tocopherol|Angiotensin-Converting Enzyme Inhibitors|Ascorbic Acid|benidipine|Bezafibrate|bis(4-hydroxyphenyl)sulfone|bisphenol A|Cadmium|Calcium|Cholesterol, LDL|Chromium|Clozapine|Copper|Curcumin|Dichlorodiphenyl Dichloroethylene|Dietary Fats|Diethylnitrosamine|Drugs, Chinese Herbal|Enalapril|Fatty Acids, Nonesterified|Folic Acid|Fructose|Genistein|Glucose|Gluta…	107.79	153
ABCC2	1244	Diabetes Mellitus	MESH:D003920		2,4,5,2',4',5'-hexachlorobiphenyl|2,4,5-Trichlorophenoxyacetic Acid|Air Pollutants|Arsenic|arsenite|Bezafibrate|bisphenol A|Cadmium|Chlordan|Chlorodiphenyl (54% Chlorine)|Chlorpromazine|Chlorpyrifos|Copper|Cyclosporine|DDT|Dichlorodiphenyl Dichloroethylene|Dieldrin|Fatty Acids, Omega-3|Glyburide|Heptachlor|Lead|Mercury|Metformin|Nitrogen Dioxide|o,p'-DDT|Parathion|Particulate Matter|Plant Extract…	107.57	96
CASP7	840	Diabetes Mellitus	MESH:D003920		2,2',4,4'-tetrabromodiphenyl ether|2,4,4',5-tetrachlorobiphenyl|Air Pollutants|arsenite|Aspirin|Atrazine|bisphenol A|Cadmium|Chlordan|Chlorpyrifos|Clozapine|Copper|Cyclosporine|DDT|Diazinon|Dieldrin|Docosahexaenoic Acids|Gallic Acid|Meglumine Antimoniate|Metformin|Molybdenum|o,p'-DDT|Ozone|Particulate Matter|Plant Extracts|Plant Preparations|Pyruvaldehyde|Raloxifene Hydrochloride|Reactive Oxygen …	107.52	91
PCK1	5105	Diabetes Mellitus, Type 2	MESH:D003924		3-((4-chlorobenzyl)oxy)-N-((1S)-1-phenylethyl)-2-thiophenecarboxamide|Air Pollutants|Alloxan|alpha-Tocopherol|Arsenic|Bezafibrate|bis(4-hydroxyphenyl)sulfone|bisphenol A|Cadmium|Chromium|cinnamaldehyde|Copper|Curcumin|Dichlorodiphenyl Dichloroethylene|Dietary Fats|Dietary Sugars|Diethylnitrosamine|epigallocatechin gallate|Folic Acid|Fructose|Genistein|ginsenoside Re|Glipizide|Glucose|Glyburide|Ir…	107.34	149
MMP9	4318	Diabetes Mellitus	MESH:D003920		2,2',4,4'-tetrabromodiphenyl ether|Air Pollutants|alachlor|Arsenic|arsenite|Aspirin|Berberine|bisphenol A|Blood Glucose|Cadmium|Chlorpromazine|Cyclosporine|Dichlorodiphenyl Dichloroethylene|Dieldrin|dimethylarsinous acid|Docosahexaenoic Acids|Flavonoids|Gallic Acid|Heptachlor|Hexachlorobenzene|Mercury|Metformin|morroniside|o,p'-DDT|osthol|Ozone|Particulate Matter|Perindopril|Pioglitazone|Plant Ex…	107.32	107
ACACA	31	Diabetes Mellitus, Experimental	MESH:D003921		Bezafibrate|Biguanides|Cholesterol|cobaltiprotoporphyrin|Coconut Oil|Dietary Fats|Dietary Sucrose|Dietary Sugars|Diethylhexyl Phthalate|Dronabinol|Fatty Acids, Nonesterified|Fatty Acids, Omega-3|Fructose|Glucose|honokiol|Hydrogen Peroxide|Lithocholic Acid|mangiferin|Metformin|Monocrotophos|Niacinamide|Nicotine|N-(oxo-5,6-dihydrophenanthridin-2-yl)-N,N-dimethylacetamide hydrochloride|Plant Extract…	107.27	560
ALPL	249	Diabetes Mellitus	MESH:D003920		2,2',4,4'-tetrabromodiphenyl ether|Adrenal Cortex Hormones|Air Pollutants|alachlor|Arsenic|arsenite|Atrazine|Bezafibrate|bisphenol A|Cadmium|Chlorodiphenyl (54% Chlorine)|Chlorpyrifos|Chromium|Copper|Cyclosporine|DDT|Dichlorodiphenyl Dichloroethylene|Lead|Methylprednisolone|morroniside|o,p'-DDT|Ozone|Particulate Matter|Plant Extracts|Plant Preparations|Resveratrol|Rosiglitazone|Tetrachlorodibenzo…	107.2	55
CYCS	54205	Diabetes Mellitus	MESH:D003920		2,2',4,4'-tetrabromodiphenyl ether|2,4,5,2',4',5'-hexachlorobiphenyl|Air Pollutants|Alloxan|Arsenic|arsenite|Atrazine|Berberine|Bezafibrate|bisphenol A|Cadmium|Chlorpyrifos|Copper|Cyclosporine|Diazinon|Diazoxide|Dichlorodiphenyl Dichloroethylene|Dichlorvos|Dieldrin|Docosahexaenoic Acids|Flavonoids|Gallic Acid|Heptachlor|Nitrogen Oxides|o,p'-DDT|Particulate Matter|Plant Extracts|Pravastatin|Pyruva…	106.92	89
NFKBIA	4792	Diabetes Mellitus	MESH:D003920		2,2',4,4'-tetrabromodiphenyl ether|2,4,5,2',4',5'-hexachlorobiphenyl|Air Pollutants|alachlor|Allergens|Antimony|Arsenic|arsenite|Aspirin|Atrazine|Berberine|bisphenol A|Blood Glucose|Cadmium|Chlorpyrifos|Copper|Cyclosporine|Dichlorodiphenyl Dichloroethylene|Dieldrin|Iron|Lead|lipoxin A4|Mercury|Metformin|Niacin|osthol|Ozone|Particulate Matter|Phenformin|Plant Extracts|Plant Preparations|pregna-4,1…	106.89	110
DDIT3	1649	Diabetes Mellitus	MESH:D003920		2,2',4,4'-tetrabromodiphenyl ether|2,4,5,2',4',5'-hexachlorobiphenyl|Air Pollutants|Alloxan|Arsenic|arsenite|Aspirin|Atrazine|bisphenol A|Blood Glucose|Cadmium|Chlorpromazine|Chlorpyrifos|Chromium|Copper|Cyclosporine|DDT|Diazinon|Dichlorodiphenyl Dichloroethylene|Dieldrin|dimethylarsinous acid|Docosahexaenoic Acids|Flavonoids|Iron|Metformin|Nitrogen Oxides|Ozone|Particulate Matter|Plant Extracts|…	106.79	106
APOE	348	Diabetes Mellitus, Type 2	MESH:D003924		8-epi-prostaglandin F2alpha|Air Pollutants|alpha-Tocopherol|Arsenic|Ascorbic Acid|Bezafibrate|bis(4-hydroxyphenyl)sulfone|bisphenol A|Cadmium|Calcium|Cholesterol, HDL|Cholesterol, LDL|Copper|Curcumin|Dibutyl Phthalate|Dichlorodiphenyl Dichloroethylene|Dietary Fats|Diethylnitrosamine|Enalapril|Folic Acid|Fructose|Genistein|Glucose|Glutathione|Iron|Lead|Mercury|Nickel|Nicotine|Particulate Matter|pe…	106.56	121
LTF	4057	Diabetes Mellitus	MESH:D003920		Air Pollutants|Allergens|Arsenic|arsenite|Atrazine|bisphenol A|Cadmium|Chlorodiphenyl (54% Chlorine)|Chlorpyrifos|Chromium|Copper|Cyclosporine|DDT|Diazinon|Fonofos|Iron|o,p'-DDT|Ozone|Parathion|Prednisolone|Reactive Oxygen Species|Sodium Selenite|Tacrolimus|terbufos|Tetrachlorodibenzodioxin|Tobacco Smoke Pollution|Tungsten|Zinc	106.51	39
GSTA2	2939	Diabetes Mellitus	MESH:D003920		2,2',4,4'-tetrabromodiphenyl ether|2,4,5,2',4',5'-hexachlorobiphenyl|Air Pollutants|arsenite|Aspirin|bisphenol A|Cadmium|Chlordan|Chlorodiphenyl (54% Chlorine)|Chlorpyrifos|Copper|Cyclosporine|DDT|Diazinon|Docosahexaenoic Acids|Glucocorticoids|Hexachlorobenzene|Iron|Lead|Mercury|o,p'-DDT|Ozone|Parathion|Pioglitazone|Plant Extracts|Reactive Oxygen Species|Resveratrol|Rosiglitazone|Selenium|Strepto…	106.35	77
GSK3B	2932	Diabetic Nephropathies	MESH:D003928		Ascorbic Acid|Aspirin|Blood Glucose|Carbamazepine|cobaltous chloride|Curcumin|Dietary Fats|Drugs, Chinese Herbal|Enalapril|Estradiol|fenugreek seed meal|ginsenoside Rg1|Glucose|Hydrogen Peroxide|Levodopa|Linoleic Acids, Conjugated|Losartan|Metformin|Nicotine|notoginsenoside R1|Palm Oil|Pioglitazone|Plant Extracts|puerarin|Pyruvaldehyde|Resveratrol|Rosiglitazone|Sirolimus|Streptozocin|sulforaphane…	106.28	143
VCAM1	7412	Diabetes Mellitus	MESH:D003920		2,4,5,2',4',5'-hexachlorobiphenyl|2,4,5-Trichlorophenoxyacetic Acid|Air Pollutants|Aldrin|Arsenic|arsenite|Aspirin|Bezafibrate|bisphenol A|Blood Glucose|Cadmium|Copper|Cyclosporine|Fatty Acids, Omega-3|Gallic Acid|Glucocorticoids|Hexachlorobenzene|Iron|kaempferol 3-O-sophoroside|Lead|Niacin|Nitrogen Dioxide|Particulate Matter|Pioglitazone|Plant Extracts|Polychlorinated Biphenyls|Pyruvaldehyde|Res…	106.02	94
GSK3B	2932	Diabetes Mellitus, Experimental	MESH:D003921		Berberine|Blood Glucose|Capsaicin|Cholesterol|Chromium|cinnamaldehyde|cobaltiprotoporphyrin|Coconut Oil|Cromolyn Sodium|Dibutyl Phthalate|Dietary Fats|Diethylhexyl Phthalate|Dronabinol|Enalapril|Eucalyptol|Fenretinide|fenugreek seed meal|ginsenoside Re|Glucose|Hydrogen Peroxide|Imatinib Mesylate|Lithocholic Acid|Losartan|Metformin|Naproxen|Nicotine|N-(oxo-5,6-dihydrophenanthridin-2-yl)-N,N-dimeth…	105.6	558
SCARB1	949	Diabetes Mellitus	MESH:D003920		2,2',4,4'-tetrabromodiphenyl ether|Air Pollutants|Arsenic|Aspirin|Atrazine|Bezafibrate|bisphenol A|Chlorodiphenyl (54% Chlorine)|Chlorpyrifos|Copper|Cyclosporine|DDT|Diazinon|Dichlorodiphenyl Dichloroethylene|Dieldrin|Fatty Acids, Omega-3|Flavonoids|Lead|Mercury|Niacin|Particulate Matter|Pesticides|Pioglitazone|Plant Extracts|Polychlorinated Biphenyls|Resveratrol|Rosiglitazone|Sodium Selenite|Sul…	105.56	52
INS	3630	Diabetes Mellitus, Experimental	MESH:D003921		Bezafibrate|Blood Glucose|Capsaicin|Cholesterol|Chromium|Dietary Fats|Dietary Sucrose|Diethylhexyl Phthalate|Exenatide|Fatty Acids, Nonesterified|Fructose|Gliclazide|Glucose|Glyburide|Hemin|Hydrogen Peroxide|Inositol|Lithocholic Acid|Manganese|mangiferin|Metformin|Niacinamide|Nitric Oxide|N-(oxo-5,6-dihydrophenanthridin-2-yl)-N,N-dimethylacetamide hydrochloride|Pioglitazone|Plant Extracts|Plant P…	104.88	564
AGT	183	Diabetes Mellitus	MESH:D003920		2,2',4,4'-tetrabromodiphenyl ether|arsenite|Aspirin|Bezafibrate|bisphenol A|Cadmium|Chlorpyrifos|Chromium|Clozapine|Copper|Cyclosporine|Dichlorodiphenyl Dichloroethylene|Dieldrin|Flavonoids|Lead|lipoxin A4|Magnesium|Metformin|Niacin|Ozone|Parathion|Particulate Matter|Perindopril|Pioglitazone|Plant Extracts|Potassium|Pravastatin|Pyruvaldehyde|Raloxifene Hydrochloride|Ramipril|Reactive Oxygen Speci…	104.04	99
PCNA	5111	Diabetes Mellitus	MESH:D003920		2,2',4,4'-tetrabromodiphenyl ether|2,4,5,2',4',5'-hexachlorobiphenyl|Air Pollutants|Antimony|Arsenic|arsenite|Aspirin|Atrazine|Bezafibrate|bisphenol A|Cadmium|Chlorpyrifos|Copper|Cyclosporine|Diazinon|Dieldrin|Docosahexaenoic Acids|Gallic Acid|Hexachlorobenzene|Iron|morroniside|Nitrogen Dioxide|Ozone|Parathion|Particulate Matter|Plant Extracts|Plant Preparations|Polychlorinated Biphenyls|Raloxife…	103.98	92
CYBA	1535	Diabetic Nephropathies	MESH:D003928		acetovanillone|Ascorbic Acid|Aspirin|Carbamazepine|cobaltous chloride|Dietary Fats|Enalapril|Eplerenone|Estradiol|Glucose|Hydrogen Peroxide|Losartan|Metformin|olmesartan|Palm Oil|pimagedine|Pioglitazone|Plant Extracts|Polysaccharides|Ramipril|Reactive Oxygen Species|Resveratrol|Rosiglitazone|Sirolimus|Streptozocin|Tamoxifen|Telmisartan|Thioctic Acid|Troglitazone|Vitamin E	103.82	139
FASLG	356	Diabetes Mellitus	MESH:D003920		2,2',4,4'-tetrabromodiphenyl ether|Arsenic|Aspirin|Berberine|Bezafibrate|bisphenol A|Cadmium|Chlorpyrifos|Clozapine|Cyclosporine|DDT|Diazinon|Dichlorodiphenyl Dichloroethylene|Docosahexaenoic Acids|Flavonoids|Gallic Acid|Hexachlorobenzene|Nitrogen Oxides|o,p'-DDT|Particulate Matter|Plant Extracts|Plant Preparations|puerarin|Reactive Oxygen Species|Resveratrol|Rosiglitazone|Selenium|Streptozocin|T…	103.78	90
CCNB1	891	Diabetes Mellitus	MESH:D003920		2,2',4,4'-tetrabromodiphenyl ether|2,4,5,2',4',5'-hexachlorobiphenyl|Air Pollutants|alachlor|Aldrin|Arsenic|arsenite|Aspirin|Atrazine|Bezafibrate|bisphenol A|Blood Glucose|Cadmium|Chlordan|Chlorpyrifos|Copper|Cyclosporine|Dieldrin|Heptachlor|Lead|Metformin|o,p'-DDT|osthol|Ozone|Particulate Matter|Phenformin|Pioglitazone|Plant Extracts|pregna-4,17-diene-3,16-dione|Raloxifene Hydrochloride|Resverat…	103.75	68
ACTA2	59	Diabetes Mellitus, Experimental	MESH:D003921		Aldosterone|Anthocyanins|Berberine|Bezafibrate|Bile Acids and Salts|cinnamaldehyde|Cromolyn Sodium|Dibutyl Phthalate|Dietary Fats|Dietary Sucrose|Diethylhexyl Phthalate|Dronabinol|Enalapril|Eplerenone|Fenretinide|Fructose|Glucose|Glyburide|honokiol|Hydrogen Peroxide|Imatinib Mesylate|Losartan|Malondialdehyde|Metformin|Nicotine|N-(oxo-5,6-dihydrophenanthridin-2-yl)-N,N-dimethylacetamide hydrochlor…	103.71	559
FOS	2353	Diabetes Mellitus, Type 2	MESH:D003924		Air Pollutants|alpha-Tocopherol|Arsenic|Ascorbic Acid|Bezafibrate|bis(4-hydroxyphenyl)sulfone|bisphenol A|Blood Glucose|Bromine|Cadmium|Chlorpropamide|Chromium|cinnamaldehyde|Clozapine|Copper|Curcumin|daidzein|Dibutyl Phthalate|Dichlorodiphenyl Dichloroethylene|Dietary Fats|Diethylnitrosamine|Drugs, Chinese Herbal|epigallocatechin gallate|Folic Acid|Fructose|Genistein|ginsenoside Re|Glucose|Gluta…	102.69	158
MAPK8	5599	Diabetic Nephropathies	MESH:D003928		acetovanillone|Ascorbic Acid|Blood Glucose|Carbamazepine|cobaltous chloride|Curcumin|Dietary Fats|Drugs, Chinese Herbal|Estradiol|Fructose|Gallic Acid|ginsenoside Rg1|Gliclazide|Glucose|Hydrogen Peroxide|Hydrolyzable Tannins|iomeprol|Malondialdehyde|mangiferin|Metformin|Nicotine|notoginsenoside R1|olmesartan|Pentoxifylline|Plant Extracts|Polysaccharides|puerarin|Pyruvaldehyde|Ramipril|Reactive Ox…	102.54	135
MTOR	2475	Diabetes Mellitus	MESH:D003920		2,2',4,4'-tetrabromodiphenyl ether|Air Pollutants|Arsenic|arsenite|Aspirin|Atrazine|bisphenol A|Blood Glucose|Cadmium|Chlorodiphenyl (54% Chlorine)|Chlorpyrifos|Copper|Cyclosporine|Dieldrin|Hexachlorobenzene|Lead|Magnesium|Metformin|morroniside|Niacin|Ozone|Particulate Matter|Pioglitazone|Plant Extracts|Polychlorinated Biphenyls|Pravastatin|puerarin|Reactive Oxygen Species|Resveratrol|Rosiglitazo…	102.46	95
NFKBIA	4792	Diabetes Mellitus, Type 2	MESH:D003924		Air Pollutants|alpha-Tocopherol|Arsenic|Ascorbic Acid|Berberine|bis(4-hydroxyphenyl)sulfone|bisphenol A|Blood Glucose|Cadmium|Calcium|cinnamaldehyde|Copper|Curcumin|Cysteine|daidzein|Dibutyl Phthalate|Dichlorodiphenyl Dichloroethylene|Dietary Fats|Diethylnitrosamine|Drugs, Chinese Herbal|Enalapril|epigallocatechin gallate|Fatty Acids, Nonesterified|Folic Acid|Fructose|Genistein|ginsenoside Re|Glu…	102.23	152
LHB	3972	Diabetes Mellitus	MESH:D003920		2,2',4,4'-tetrabromodiphenyl ether|2,4,5,2',4',5'-hexachlorobiphenyl|Arsenicals|Atrazine|bisphenol A|Cadmium|Chlorodiphenyl (54% Chlorine)|Chlorpyrifos|Copper|Cyclosporine|DDT|Dieldrin|Gallic Acid|Hexachlorobenzene|Insecticides|Lead|Metformin|o,p'-DDT|Ozone|Particulate Matter|Perphenazine|Plant Extracts|Raloxifene Hydrochloride|Reactive Oxygen Species|Resveratrol|Selenium|Sodium Selenite|Streptoz…	101.91	87
TTR	7276	Diabetes Mellitus	MESH:D003920		2,2',4,4'-tetrabromodiphenyl ether|2,4,5,2',4',5'-hexachlorobiphenyl|Arsenic|Atrazine|bisphenol A|Cadmium|Chlordan|Chlorodiphenyl (54% Chlorine)|Chlorpyrifos|Clozapine|Copper|Cyclosporine|DDT|Diazinon|Dichlorodiphenyl Dichloroethylene|Fonofos|Hexachlorobenzene|Lead|Olanzapine|o,p'-DDT|Parathion|Particulate Matter|Plant Extracts|Polychlorinated Biphenyls|Resveratrol|Streptozocin|terbufos|Tetrachlo…	101.53	75
GOT1	2805	Diabetes Mellitus	MESH:D003920		2,4,5,2',4',5'-hexachlorobiphenyl|2,4,5-Trichlorophenoxyacetic Acid|Air Pollutants|Aldrin|arsenite|bisphenol A|Chlorpyrifos|Copper|Cyclosporine|Dichlorvos|Iron|Lead|Metformin|metribuzin|Niacin|Ozone|Particulate Matter|Phenformin|Pioglitazone|Plant Extracts|Pyruvaldehyde|Raloxifene Hydrochloride|Resveratrol|Sodium Selenite|Streptozocin|Sulfur Dioxide|Tetrachlorodibenzodioxin|Tobacco Smoke Pollutio…	101.39	81
COL1A1	1277	Diabetes Mellitus, Experimental	MESH:D003921		Aldosterone|Anthocyanins|Berberine|Bezafibrate|Bile Acids and Salts|Blood Glucose|Capsaicin|cobaltiprotoporphyrin|Dietary Fats|Dietary Sucrose|Diltiazem|Enalapril|Eplerenone|Fenretinide|Glucose|honokiol|Hydrogen Peroxide|Imatinib Mesylate|Lithocholic Acid|Losartan|Malondialdehyde|mangiferin|Niacinamide|Nicotine|N-(oxo-5,6-dihydrophenanthridin-2-yl)-N,N-dimethylacetamide hydrochloride|Palm Oil|pim…	101.35	560
PARP1	142	Diabetes Mellitus	MESH:D003920		2,2',4,4'-tetrabromodiphenyl ether|2,4,5,2',4',5'-hexachlorobiphenyl|Air Pollutants|Alloxan|Arsenic|arsenite|Aspirin|Atrazine|Berberine|bisphenol A|Blood Glucose|Cadmium|Chlorodiphenyl (54% Chlorine)|Chlorpyrifos|Chromium|Copper|Cyclosporine|Dichlorodiphenyl Dichloroethylene|Dichlorvos|Dieldrin|dimethylarsinous acid|Docosahexaenoic Acids|Flavonoids|Gallic Acid|Iron|Lead|Metformin|Niacin|o,p'-DDT|…	101.23	107
ABCG2	9429	Diabetes Mellitus	MESH:D003920		2,2',4,4'-tetrabromodiphenyl ether|Air Pollutants|bisphenol A|Cadmium|Chlordan|Chlorpromazine|Chlorpyrifos|Chromium|Clozapine|Cyclosporine|DDT|Dichlorodiphenyl Dichloroethylene|Dieldrin|Flavonoids|Glyburide|Heptachlor|Insecticides|Iron|Mercury|Methylprednisolone|Olanzapine|o,p'-DDT|Ozone|Particulate Matter|Phenformin|Plant Extracts|Pravastatin|Quetiapine Fumarate|Resveratrol|Risperidone|Rosiglita…	101.14	88
GSTT1	2952	Diabetes Mellitus	MESH:D003920		Air Pollutants|Arsenic|Arsenicals|arsenite|Aspirin|Atrazine|bisphenol A|Cadmium|Chlorpyrifos|Copper|Cyclosporine|Diazinon|Dichlorodiphenyl Dichloroethylene|Glucocorticoids|Insecticides|Lead|Mercury|Nitrogen Dioxide|o,p'-DDT|Ozone|Particulate Matter|Pesticides|Pioglitazone|Plant Extracts|Plant Preparations|Rosiglitazone|Selenium|Sodium Selenite|Streptozocin|Tetrachlorodibenzodioxin|Tobacco Smoke P…	101.06	78
GSTP1	2950	Diabetes Mellitus	MESH:D003920		2,2',4,4'-tetrabromodiphenyl ether|Air Pollutants|Arsenic|arsenite|Atrazine|bisphenol A|Cadmium|Chlorodiphenyl (54% Chlorine)|Chlorpromazine|Chlorpyrifos|Clozapine|Copper|Cyclosporine|Fatty Acids, Omega-3|Flavonoids|Hexachlorobenzene|Lead|Mercury|Metformin|Nitrogen Dioxide|Nitrogen Oxides|Ozone|Parathion|Particulate Matter|Pesticides|Pioglitazone|Plant Extracts|Polychlorinated Biphenyls|pyriminil…	101.05	93
PRDX2	7001	Diabetes Mellitus	MESH:D003920		2,4,5,2',4',5'-hexachlorobiphenyl|Arsenic|arsenite|bisphenol A|Cadmium|Copper|Cyclosporine|Diazinon|Dichlorodiphenyl Dichloroethylene|Dieldrin|Flavonoids|Hexachlorobenzene|Lead|Mercury|Metformin|o,p'-DDT|Ozone|Particulate Matter|Pesticides|Polychlorinated Biphenyls|Raloxifene Hydrochloride|Resveratrol|Rosiglitazone|Selenium|Streptozocin|Tetrachlorodibenzodioxin|Tobacco Smoke Pollution|Troglitazon…	100.81	89
XDH	7498	Diabetes Mellitus	MESH:D003920		2,2',4,4'-tetrabromodiphenyl ether|Air Pollutants|Alloxan|aminoacetone|Arsenic|arsenite|Aspirin|Atrazine|Bezafibrate|bisphenol A|Cadmium|Chlorodiphenyl (54% Chlorine)|Chlorpyrifos|Copper|Cyclosporine|DDT|Dieldrin|Flavonoids|Gallic Acid|Glyburide|Lead|Molybdenum|Particulate Matter|Plant Extracts|Raloxifene Hydrochloride|Reactive Oxygen Species|Resveratrol|Rosiglitazone|Serotonin|Streptozocin|Tetra…	100.59	88
NFKBIA	4792	Diabetic Nephropathies	MESH:D003928		acetovanillone|arjunolic acid|Ascorbic Acid|Aspirin|benazepril|Blood Glucose|Cobalt|cobaltous chloride|Curcumin|Dietary Fats|diminazene aceturate|Drugs, Chinese Herbal|Enalapril|Estradiol|Fructose|ginsenoside Rg1|Glucose|Hydrogen Peroxide|Hydrolyzable Tannins|Lithium Carbonate|mangiferin|Metformin|Nicotine|Nifedipine|notoginsenoside R1|Pentoxifylline|Plant Extracts|Polysaccharides|puerarin|Raloxi…	100.57	147
GPAM	57678	Diabetes Mellitus, Type 2	MESH:D003924		Air Pollutants|Bezafibrate|bis(4-hydroxyphenyl)sulfone|bisphenol A|Cadmium|Copper|coumarin|Curcumin|Dibutyl Phthalate|Dietary Fats|Diethylnitrosamine|epigallocatechin gallate|Exenatide|Folic Acid|Fructose|Genistein|ginsenoside Re|Iron|Metformin|Nickel|Particulate Matter|perfluorodecanoic acid|perfluorooctane sulfonic acid|perfluorooctanoic acid|perfluoroundecanoic acid|Plant Extracts|Resveratrol|…	100.5	125
CXCL2	2920	Diabetes Mellitus	MESH:D003920		2,2',4,4'-tetrabromodiphenyl ether|Air Pollutants|Allergens|Arsenic|arsenite|Atrazine|bisphenol A|Blood Glucose|Cadmium|Copper|Cyclosporine|Fatty Acids, Omega-3|Flavonoids|Iron|lipoxin A4|Metformin|Methylprednisolone|Nitrogen Dioxide|Ozone|Particulate Matter|Pioglitazone|Plant Extracts|Plant Preparations|Polychlorinated Biphenyls|Pravastatin|Prednisolone|Reactive Oxygen Species|Resveratrol|Rosigl…	100.18	73
HMGCR	3156	Diabetes Mellitus	MESH:D003920		2,2',4,4'-tetrabromodiphenyl ether|2,4,5,2',4',5'-hexachlorobiphenyl|Bezafibrate|bisphenol A|Cadmium|Chlorodiphenyl (54% Chlorine)|Chlorpromazine|Chromium|Clozapine|Copper|Cyclosporine|Fatty Acids, Omega-3|Lead|Magnesium|Metformin|Olanzapine|Parathion|Particulate Matter|Phenformin|Pioglitazone|Plant Extracts|Plant Preparations|Pravastatin|puerarin|Resveratrol|Risperidone|Rosiglitazone|Selenium|So…	99.94	95
EGFR	1956	Diabetes Mellitus	MESH:D003920		2,2',4,4'-tetrabromodiphenyl ether|2,4,5,2',4',5'-hexachlorobiphenyl|Air Pollutants|aroclor 1260|Arsenic|arsenite|Aspirin|Atrazine|Berberine|bisphenol A|Cadmium|Chlordan|Chlorpyrifos|Copper|Cyclosporine|Diazinon|Dichlorodiphenyl Dichloroethylene|Dieldrin|Gallic Acid|Hexachlorobenzene|Iron|Lead|Magnesium|Ozone|Parathion|Particulate Matter|Pesticides|Plant Extracts|Plant Preparations|Polychlorinate…	99.88	59
FN1	2335	Diabetes Mellitus, Type 2	MESH:D003924		Air Pollutants|alpha-Tocopherol|Arsenic|Ascorbic Acid|Berberine|Bezafibrate|bis(4-hydroxyphenyl)sulfone|bisphenol A|Blood Glucose|Cadmium|cinnamaldehyde|Copper|Curcumin|Dichlorodiphenyl Dichloroethylene|Dietary Fats|Dietary Sugars|Diethylnitrosamine|epigallocatechin gallate|Folic Acid|Genistein|Glucose|Glutathione|Glyburide|Lead|mangiferin|Mercury|Metformin|Nickel|Nicotine|Particulate Matter|perf…	99.85	150
CASP9	842	Diabetes Mellitus, Experimental	MESH:D003921		Alloxan|Anthocyanins|astaxanthine|Berberine|Blood Glucose|Capsaicin|Cholesterol|cinnamaldehyde|cobaltiprotoporphyrin|corilagin|Cyclophosphamide|Dibutyl Phthalate|Dietary Fats|Diethylhexyl Phthalate|Diosmin|Dronabinol|Enalapril|Fenretinide|Fructose|Gallic Acid|Glucose|honokiol|Hydrogen Peroxide|Imatinib Mesylate|Lithocholic Acid|Losartan|Manganese|mangiferin|Monocrotophos|Niacinamide|Nicotine|Nitr…	99.73	588
STAR	6770	Diabetes Mellitus	MESH:D003920		2,2',4,4'-tetrabromodiphenyl ether|2,4,5,2',4',5'-hexachlorobiphenyl|Air Pollutants|Atrazine|Bezafibrate|bisphenol A|Cadmium|Chlorodiphenyl (54% Chlorine)|Chlorpyrifos|Chromium|Copper|Cyclosporine|Diazinon|Dichlorodiphenyl Dichloroethylene|Dieldrin|Fatty Acids, Omega-3|Glucocorticoids|Lead|Metformin|Niacin|o,p'-DDT|Ozone|Particulate Matter|Pesticides|Plant Extracts|Resveratrol|Rosiglitazone|Sodiu…	99.64	60
FSHB	2488	Diabetes Mellitus	MESH:D003920		2,4,5,2',4',5'-hexachlorobiphenyl|Air Pollutants|Atrazine|Bezafibrate|bisphenol A|Cadmium|Chlorodiphenyl (54% Chlorine)|Chlorpyrifos|Copper|Cyclosporine|DDT|Dichlorodiphenyl Dichloroethylene|Dieldrin|Gallic Acid|Hexachlorobenzene|Insecticides|Lead|Mercury|Metformin|o,p'-DDT|Ozone|Particulate Matter|Perphenazine|Plant Extracts|Resveratrol|Risperidone|Rosiglitazone|Selenium|Sodium Selenite|Streptoz…	99.07	86
MAPK3	5595	Diabetes Mellitus, Type 2	MESH:D003924		Air Pollutants|Alloxan|alpha-Tocopherol|Amino Acids|Arsenic|Ascorbic Acid|astaxanthine|benidipine|Berberine|Bezafibrate|bis(4-hydroxyphenyl)sulfone|bisphenol A|Blood Glucose|Cadmium|Calcium|Cholesterol, HDL|Cholesterol, LDL|Chromium|cinnamaldehyde|Clozapine|Copper|Curcumin|Cysteine|daidzein|Dibutyl Phthalate|Dichlorodiphenyl Dichloroethylene|Dietary Fats|Dietary Sugars|Diethylnitrosamine|Drugs, C…	99.02	174
CCN2	1490	Diabetic Nephropathies	MESH:D003928		Aspirin|benazepril|Blood Glucose|candesartan cilexetil|Carbamazepine|Cobalt|cobaltous chloride|Curcumin|Dietary Fats|Enalapril|Estradiol|fenugreek seed meal|Fructose|Glucose|Hydrogen Peroxide|Metformin|Metoprolol|Nicotine|Palm Oil|Pentoxifylline|Pioglitazone|Plant Extracts|puerarin|Ramipril|Resveratrol|Rosiglitazone|Sirolimus|Spironolactone|Streptozocin|sulforaphane|Tamoxifen|Troglitazone|Vorinos…	98.99	140
CYP7A1	1581	Diabetes Mellitus	MESH:D003920		2,2',4,4'-tetrabromodiphenyl ether|2,4,5,2',4',5'-hexachlorobiphenyl|Air Pollutants|aroclor 1260|Arsenic|Atrazine|Bezafibrate|bisphenol A|Cadmium|Chlorpyrifos|Copper|Cyclosporine|Dichlorodiphenyl Dichloroethylene|Flavonoids|Lead|Magnesium|Mercury|Metformin|o,p'-DDT|Parathion|Particulate Matter|Phenformin|Pioglitazone|pregna-4,17-diene-3,16-dione|puerarin|Resveratrol|Rosiglitazone|Selenium|Strepto…	98.97	89
CYBA	1535	Diabetes Mellitus	MESH:D003920		Arsenic|arsenite|Aspirin|Bezafibrate|bisphenol A|Chlorodiphenyl (54% Chlorine)|Cyclosporine|Diazinon|Dichlorodiphenyl Dichloroethylene|Flavonoids|Metformin|morroniside|Niacin|o,p'-DDT|Particulate Matter|Pioglitazone|Plant Extracts|Plant Preparations|Pravastatin|Ramipril|Reactive Oxygen Species|Resveratrol|Rosiglitazone|Streptozocin|Tacrolimus|Telmisartan|Tetrachlorodibenzodioxin|Tobacco Smoke Pol…	98.85	86
CFB	629	Diabetes Mellitus	MESH:D003920		Air Pollutants|Allergens|Antimony|Arsenic|Atrazine|bisphenol A|Cadmium|Chlorodiphenyl (54% Chlorine)|Chlorpyrifos|Chromium|Copper|Cyclosporine|Fonofos|Lead|Magnesium|Mercury|Olanzapine|o,p'-DDT|Ozone|Parathion|Particulate Matter|Plant Preparations|Rosiglitazone|terbufos|Tetrachlorodibenzodioxin|Tobacco Smoke Pollution|Troglitazone|Zinc	98.82	44
COL1A1	1277	Diabetic Nephropathies	MESH:D003928		Ascorbic Acid|Aspirin|Blood Glucose|Carbamazepine|Curcumin|Dietary Fats|diminazene aceturate|Drugs, Chinese Herbal|Enalapril|Eplerenone|Estradiol|Glucagon|Glucose|Hydrogen Peroxide|Losartan|Malondialdehyde|mangiferin|Metoprolol|Nicotine|Palm Oil|Pentoxifylline|pimagedine|Plant Extracts|puerarin|Ramipril|Resveratrol|Rosiglitazone|Sirolimus|Streptozocin|sulforaphane|Tamoxifen|Thioctic Acid|thymoqui…	98.81	143
POR	5447	Diabetes Mellitus	MESH:D003920		2,2',4,4'-tetrabromodiphenyl ether|2,4,5,2',4',5'-hexachlorobiphenyl|2,4,5-Trichlorophenoxyacetic Acid|Air Pollutants|Aldrin|Aspirin|Atrazine|Bezafibrate|bisphenol A|Chlordan|Chlorodiphenyl (54% Chlorine)|Chlorpyrifos|Copper|Cyclosporine|Dichlorodiphenyl Dichloroethylene|Hexachlorobenzene|Iron|o,p'-DDT|Ozone|Parathion|Pesticides|Phenformin|Pioglitazone|Plant Extracts|Polychlorinated Biphenyls|Res…	98.75	80
MAPK1	5594	Diabetes Mellitus, Type 2	MESH:D003924		Air Pollutants|Alloxan|alpha-Tocopherol|Amino Acids|Arsenic|Ascorbic Acid|astaxanthine|benidipine|Berberine|Bezafibrate|bis(4-hydroxyphenyl)sulfone|bisphenol A|Blood Glucose|Cadmium|Calcium|Cholesterol, HDL|Cholesterol, LDL|Chromium|cinnamaldehyde|Clozapine|Copper|Curcumin|Cysteine|daidzein|Dibutyl Phthalate|Dichlorodiphenyl Dichloroethylene|Dietary Fats|Dietary Sugars|Diethylnitrosamine|Drugs, C…	98.7	175
COL3A1	1281	Diabetic Nephropathies	MESH:D003928		acetovanillone|Ascorbic Acid|Aspirin|candesartan cilexetil|Captopril|cobaltous chloride|Curcumin|Dietary Fats|Drugs, Chinese Herbal|Enalapril|Eplerenone|Estradiol|Glucose|Hydrogen Peroxide|Losartan|Metoprolol|Nicotine|Palm Oil|Pentoxifylline|Perindopril|Plant Extracts|puerarin|Pyruvaldehyde|Resveratrol|Rosiglitazone|Spironolactone|Streptozocin|Tamoxifen|Thioctic Acid|Valsartan|Vorinostat	98.65	144
CCL2	6347	Diabetes Mellitus, Type 2	MESH:D003924		Acarbose|Air Pollutants|Alloxan|alpha-Tocopherol|AMG-837|Arsenic|Ascorbic Acid|astaxanthine|Berberine|Bezafibrate|bis(4-hydroxyphenyl)sulfone|bisphenol A|Blood Glucose|Cadmium|Calcium|Copper|Curcumin|Dibutyl Phthalate|Dietary Fats|Dietary Sugars|Diethylnitrosamine|Drugs, Chinese Herbal|efavirenz|Enalapril|epigallocatechin gallate|Folic Acid|Fructose|Genistein|Glucose|Glutathione|Heme|Hemin|Irbesa…	98.42	160
SCD1	20249	Diabetes Mellitus	MESH:D003920		2,4,5,2',4',5'-hexachlorobiphenyl|Air Pollutants|aroclor 1260|Atrazine|Bezafibrate|bisphenol A|Cadmium|Chlorodiphenyl (54% Chlorine)|Chlorpyrifos|Copper|Cyclosporine|Dichlorodiphenyl Dichloroethylene|Fatty Acids, Omega-3|Insecticides|Metformin|Ozone|Parathion|Particulate Matter|Pesticides|Phenformin|Plant Extracts|Plant Preparations|Polychlorinated Biphenyls|pregna-4,17-diene-3,16-dione|Reactive …	98.37	91
CYP2E1	1571	Diabetes Mellitus	MESH:D003920		2,2',4,4'-tetrabromodiphenyl ether|2,4,4',5-tetrachlorobiphenyl|2-naphthol|Air Pollutants|Alloxan|Arsenic|Aspirin|Atrazine|Berberine|bisphenol A|Blood Glucose|Cadmium|Chlorodiphenyl (54% Chlorine)|Chlorpromazine|Chlorpyrifos|Copper|Cyclosporine|Docosahexaenoic Acids|Flavonoids|Hexachlorobenzene|Metformin|Ozone|Parathion|Particulate Matter|Pesticides|Phenformin|Pioglitazone|Plant Extracts|Plant Pr…	98.28	100
GSTM1	2944	Diabetes Mellitus	MESH:D003920		2,2',4,4'-tetrabromodiphenyl ether|2,4,5,2',4',5'-hexachlorobiphenyl|Air Pollutants|Arsenic|arsenite|Aspirin|Atrazine|bisphenol A|Cadmium|Chlorodiphenyl (54% Chlorine)|Chlorpyrifos|Chromium|Clozapine|Copper|Cyclosporine|Diazinon|Dichlorodiphenyl Dichloroethylene|Docosahexaenoic Acids|Fatty Acids, Omega-3|Hexachlorobenzene|Insecticides|Iron|Lead|Mercury|Nitrogen Dioxide|Ozone|Parathion|Particulate…	98.19	59
SERPINE1	5054	Diabetes Mellitus	MESH:D003920		2,2',4,4'-tetrabromodiphenyl ether|Air Pollutants|alachlor|aroclor 1260|Arsenic|arsenite|Atrazine|Bezafibrate|bisphenol A|Blood Glucose|Cadmium|Chlorpyrifos|Copper|Cyclosporine|Dieldrin|Magnesium|Metformin|Niacin|Ozone|Particulate Matter|Pesticides|Phenformin|Pioglitazone|Plant Extracts|Polychlorinated Biphenyls|pyriminil|Raloxifene Hydrochloride|Resveratrol|Rosiglitazone|Streptozocin|Sulfonylure…	98.13	98
JUN	3725	Diabetic Nephropathies	MESH:D003928		3,4-dihydroxyphenylethanol|3-((6-(2-methoxyphenyl)pyrimidin-4-yl)amino)phenyl)methane sulfonamide|acetovanillone|Aspirin|Carbamazepine|Cobalt|Curcumin|Dietary Fats|Drugs, Chinese Herbal|Estradiol|fenugreek seed meal|Fructose|Gallic Acid|Glucose|Hydrogen Peroxide|Hydrolyzable Tannins|Losartan|Metformin|Metoprolol|Nicotine|olmesartan|Organoselenium Compounds|Perindopril|Plant Extracts|Polysaccharid…	98.09	148
CRP	1401	Diabetes Mellitus	MESH:D003920		2,2',4,4'-tetrabromodiphenyl ether|Air Pollutants|Arsenic|Bezafibrate|bisphenol A|Cadmium|Chlordan|Clozapine|Copper|Cyclosporine|Docosahexaenoic Acids|docosapentaenoic acid|Fatty Acids, Omega-3|Lead|Mercury|Metformin|Niacin|Nitrogen Dioxide|Particulate Matter|Pesticides|Pioglitazone|Plant Extracts|Pravastatin|Reactive Oxygen Species|Resveratrol|Rosiglitazone|Sodium Selenite|Streptozocin|Telmisart…	97.94	88
MKI67	4288	Diabetes Mellitus	MESH:D003920		2,2',4,4'-tetrabromodiphenyl ether|2,4,5,2',4',5'-hexachlorobiphenyl|Air Pollutants|Arsenic|arsenite|Aspirin|Atrazine|bisphenol A|Blood Glucose|Cadmium|Chlordan|Chlorodiphenyl (54% Chlorine)|Chlorpromazine|Copper|Cyclosporine|Diazinon|Dieldrin|Lead|osthol|Ozone|Parathion|Particulate Matter|Phenformin|Plant Extracts|Plant Preparations|Polychlorinated Biphenyls|Raloxifene Hydrochloride|Resveratrol|…	97.91	56
PPP1R15A	23645	Diabetes Mellitus	MESH:D003920		2,2',4,4'-tetrabromodiphenyl ether|Air Pollutants|arsenite|Aspirin|bisphenol A|Cadmium|Chlorpromazine|Chlorpyrifos|Copper|Cyclosporine|Diazinon|Dieldrin|Mercury|Metformin|Ozone|Particulate Matter|Pesticides|Phenformin|Plant Extracts|Polychlorinated Biphenyls|Raloxifene Hydrochloride|Resveratrol|Rosiglitazone|Sodium Selenite|Tacrolimus|terbufos|Tetrachlorodibenzodioxin|Tobacco Smoke Pollution|Trog…	97.88	66
ACACA	31	Diabetes Mellitus, Type 2	MESH:D003924		Air Pollutants|Arsenic|Bezafibrate|bis(4-hydroxyphenyl)sulfone|bisphenol A|Cadmium|Copper|Curcumin|Dichlorodiphenyl Dichloroethylene|Dietary Fats|Dietary Sugars|Diethylnitrosamine|Drugs, Chinese Herbal|epigallocatechin gallate|Fatty Acids, Nonesterified|Folic Acid|Fructose|Glucose|Iron|Kangen-karyu|Lactic Acid|Liraglutide|Lithocholic Acid|mangiferin|Metformin|Niacinamide|Nicotine|Orlistat|Particu…	97.81	148
TIMP1	7076	Diabetes Mellitus	MESH:D003920		2,2',4,4'-tetrabromodiphenyl ether|Air Pollutants|alachlor|aroclor 1260|arsenite|Aspirin|Bezafibrate|bisphenol A|Blood Glucose|Cadmium|Chromium|Copper|Cyclosporine|Flavonoids|Gallic Acid|Hexachlorobenzene|Mercury|o,p'-DDT|Ozone|Particulate Matter|Pioglitazone|Plant Extracts|Plant Preparations|Pravastatin|Prednisolone|puerarin|Raloxifene Hydrochloride|Resveratrol|Rosiglitazone|Selenium|Streptozoci…	97.38	84
PTGS2	5743	Diabetes Mellitus, Type 2	MESH:D003924		8-epi-prostaglandin F2alpha|Air Pollutants|alpha-Tocopherol|Arsenic|Ascorbic Acid|astaxanthine|Benzoic Acid|Berberine|bis(4-hydroxyphenyl)sulfone|bisphenol A|Blood Glucose|Cadmium|Calcium|cinnamaldehyde|Copper|Curcumin|daidzein|Dibutyl Phthalate|Dichlorodiphenyl Dichloroethylene|Dietary Fats|Diethylnitrosamine|Diosmin|Drugs, Chinese Herbal|Enalapril|epigallocatechin gallate|Fatty Acids, Nonesteri…	97.26	168
ALDH1A1	216	Diabetes Mellitus	MESH:D003920		2,2',4,4'-tetrabromodiphenyl ether|2,4,5,2',4',5'-hexachlorobiphenyl|Air Pollutants|Arsenic|arsenite|Aspirin|bisphenol A|Blood Glucose|Cadmium|Chlorodiphenyl (54% Chlorine)|Chlorpromazine|Chlorpyrifos|Clozapine|Copper|Cyclosporine|Dichlorvos|Magnesium|Metformin|o,p'-DDT|Particulate Matter|Phenformin|Plant Preparations|Polychlorinated Biphenyls|Polychlorinated Dibenzodioxins|Pravastatin|Resveratro…	97.25	96
CYCS	54205	Diabetes Mellitus, Type 2	MESH:D003924		Air Pollutants|Alloxan|Arsenic|Ascorbic Acid|Berberine|Bezafibrate|bis(4-hydroxyphenyl)sulfone|bisphenol A|Cadmium|Calcium|cinnamaldehyde|Copper|coumarin|Curcumin|Dibutyl Phthalate|Dichlorodiphenyl Dichloroethylene|Dietary Fats|Dietary Sugars|Diethylnitrosamine|Drugs, Chinese Herbal|Enalapril|epigallocatechin gallate|Folic Acid|Fructose|Genistein|Glucose|Glutathione|Malondialdehyde|Manganese|Nelf…	97.24	123
LDLR	3949	Diabetes Mellitus, Type 2	MESH:D003924		Air Pollutants|Arsenic|Ascorbic Acid|Berberine|bis(4-hydroxyphenyl)sulfone|bisphenol A|Blood Glucose|Cadmium|Cholesterol, LDL|Clozapine|Colesevelam Hydrochloride|Copper|Curcumin|Dibutyl Phthalate|Dichlorodiphenyl Dichloroethylene|Dietary Fats|Drugs, Chinese Herbal|epigallocatechin gallate|Folic Acid|Fructose|Genistein|Glucose|Lead|Levonorgestrel|Lithocholic Acid|Metformin|Nickel|Nicotine|Particul…	97.12	142
CASP9	842	Diabetic Nephropathies	MESH:D003928		Alloxan|arjunolic acid|Ascorbic Acid|Aspirin|Blood Glucose|Cobalt|cobaltous chloride|Curcumin|Dietary Fats|Drugs, Chinese Herbal|Enalapril|Estradiol|Fructose|Furosemide|Gallic Acid|ginsenoside Rg1|Glucose|Hydrogen Peroxide|Lithium Carbonate|Losartan|mangiferin|Metoprolol|Nicotine|notoginsenoside R1|Pentoxifylline|pimagedine|Plant Extracts|Polysaccharides|Pyruvaldehyde|Reactive Oxygen Species|Resv…	96.95	148
HSPB1	3315	Diabetes Mellitus	MESH:D003920		2,2',4,4'-tetrabromodiphenyl ether|2,4,5-Trichlorophenoxyacetic Acid|Air Pollutants|Aldrin|arsenite|Aspirin|Atrazine|bisphenol A|Blood Glucose|Cadmium|Chromium|Copper|Diazinon|Dichlorodiphenyl Dichloroethylene|Docosahexaenoic Acids|Iron|Niacin|Ozone|Particulate Matter|Plant Extracts|Polychlorinated Biphenyls|puerarin|Pyruvaldehyde|Reactive Oxygen Species|Resveratrol|Rosiglitazone|Selenium|Strepto…	96.95	88
MBP	4155	Diabetes Mellitus	MESH:D003920		2,2',4,4'-tetrabromodiphenyl ether|Air Pollutants|Arsenic|arsenite|bisphenol A|Chlorpyrifos|Clozapine|Copper|Dieldrin|Fonofos|Glyburide|Lead|Magnesium|Methylprednisolone|Ozone|Parathion|Particulate Matter|Pesticides|Polychlorinated Biphenyls|Quetiapine Fumarate|Rosiglitazone|Selenium|Streptozocin|terbufos|Tetrachlorodibenzodioxin|Tobacco Smoke Pollution|Troglitazone|Tungsten|Zinc	96.81	77
CEBPB	1051	Diabetes Mellitus	MESH:D003920		2,2',4,4'-tetrabromodiphenyl ether|2,4,5,2',4',5'-hexachlorobiphenyl|Allergens|Arsenic|arsenite|Aspirin|Atrazine|Berberine|bisphenol A|Chlorpyrifos|Copper|Cyclosporine|Diazinon|Dichlorodiphenyl Dichloroethylene|Dieldrin|dimethylarsinous acid|Flavonoids|Gallic Acid|Lead|Niacin|Ozone|Particulate Matter|Plant Extracts|Plant Preparations|Raloxifene Hydrochloride|Reactive Oxygen Species|Resveratrol|Ro…	96.74	78
TRIB3	57761	Diabetes Mellitus	MESH:D003920		2,2',4,4'-tetrabromodiphenyl ether|2,4,5-Trichlorophenoxyacetic Acid|Air Pollutants|arsenite|Atrazine|Bezafibrate|bisphenol A|Blood Glucose|Cadmium|Chlorodiphenyl (54% Chlorine)|Chlorpromazine|Chlorpyrifos|Copper|Cyclosporine|Diazinon|Dieldrin|Fonofos|Lead|Mercury|Parathion|Particulate Matter|Pioglitazone|Rosiglitazone|Selenium|Sodium Selenite|Streptozocin|Tacrolimus|terbufos|Tetrachlorodibenzodi…	96.6	75
ACLY	47	Diabetes Mellitus	MESH:D003920		2,2',4,4'-tetrabromodiphenyl ether|2,4,5,2',4',5'-hexachlorobiphenyl|Air Pollutants|Aldrin|Arsenic|arsenite|Atrazine|bisphenol A|Chlordan|Chlorodiphenyl (54% Chlorine)|Copper|Cyclosporine|Diazinon|Dieldrin|Fatty Acids, Omega-3|Flavonoids|Metformin|Ozone|Particulate Matter|Phenformin|Plant Extracts|pregna-4,17-diene-3,16-dione|puerarin|Resveratrol|Rosiglitazone|Tetrachlorodibenzodioxin|Tobacco Smo…	96.53	56
CEBPA	1050	Diabetes Mellitus	MESH:D003920		2,2',4,4'-tetrabromodiphenyl ether|Arsenic|arsenite|Atrazine|Berberine|bisphenol A|Cadmium|Chlorodiphenyl (54% Chlorine)|Chlorpyrifos|Clozapine|Cyclosporine|DDT|Dichlorodiphenyl Dichloroethylene|Docosahexaenoic Acids|Flavonoids|Insecticides|Lead|Metformin|Niacin|osthol|Pioglitazone|Plant Extracts|Raloxifene Hydrochloride|Reactive Oxygen Species|Resveratrol|Risperidone|Rosiglitazone|Selenium|Tacro…	96.5	65
JUN	3725	Diabetes Mellitus, Experimental	MESH:D003921		Berberine|Bezafibrate|bis(maltolato)oxovanadium(IV)|Capsaicin|Chromium|cinnamaldehyde|Clioquinol|Dibutyl Phthalate|Dietary Fats|Diethylhexyl Phthalate|Dronabinol|Fenretinide|fenugreek seed meal|Fructose|Gallic Acid|Glucose|Hemin|Hydrogen Peroxide|Imatinib Mesylate|Lithocholic Acid|Losartan|Manganese|Metformin|Monocrotophos|Niacinamide|Nicotine|Nitric Oxide|N-(oxo-5,6-dihydrophenanthridin-2-yl)-N,…	96.38	561
APOE	348	Diabetes Mellitus	MESH:D003920		Air Pollutants|aroclor 1260|Arsenic|arsenite|Aspirin|Bezafibrate|bisphenol A|Cadmium|Chlorodiphenyl (54% Chlorine)|Chlorpyrifos|Copper|Cyclosporine|Diazinon|Dichlorodiphenyl Dichloroethylene|Dieldrin|dimethylarsinous acid|Fatty Acids, Omega-3|Iron|Lead|Mercury|morroniside|Ozone|Particulate Matter|Plant Extracts|Polychlorinated Biphenyls|Resveratrol|Rosiglitazone|Selenium|Streptozocin|Tetrachlorod…	96.31	88
VCAM1	7412	Diabetes Mellitus, Type 2	MESH:D003924		Air Pollutants|alpha-Tocopherol|Arsenic|Ascorbic Acid|Bezafibrate|bis(4-hydroxyphenyl)sulfone|bisphenol A|Blood Glucose|Cadmium|cinnamaldehyde|Copper|Curcumin|daidzein|Dibutyl Phthalate|Dietary Fats|Diethylnitrosamine|Drugs, Chinese Herbal|Enalapril|epigallocatechin gallate|Folic Acid|Fructose|Genistein|Glucose|Glutathione|Irbesartan|Iron|Lead|Levonorgestrel|Lithocholic Acid|mangiferin|Nickel|Nic…	96.21	128
VDR	7421	Diabetes Mellitus	MESH:D003920		Air Pollutants|arsenite|Aspirin|Atrazine|Bezafibrate|bisphenol A|Cadmium|Cyclosporine|Docosahexaenoic Acids|Hexachlorobenzene|Iron|Lead|Magnesium|Mercury|Metformin|Particulate Matter|Prednisone|pregna-4,17-diene-3,16-dione|pyriminil|Raloxifene Hydrochloride|Resveratrol|Rosiglitazone|Sodium Selenite|Streptozocin|terbufos|Tetrachlorodibenzodioxin|Tobacco Smoke Pollution|Troglitazone|Uranium|Zinc	96.15	88
G6PD	2539	Diabetes Mellitus	MESH:D003920		2,4,5,2',4',5'-hexachlorobiphenyl|aroclor 1260|Arsenic|arsenite|Aspirin|Atrazine|Bezafibrate|bisphenol A|Cadmium|Chlorodiphenyl (54% Chlorine)|Chlorpromazine|Chlorpyrifos|Clozapine|Copper|Cyclosporine|DDT|Diazinon|Dieldrin|Gallic Acid|Gliclazide|Glyburide|Iron|Mercury|Metformin|Pesticides|Plant Extracts|Resveratrol|Rosiglitazone|Streptozocin|Tetrachlorodibenzodioxin|Tobacco Smoke Pollution|Trogli…	95.86	94
DNMT1	1786	Diabetes Mellitus	MESH:D003920		2,2',4,4'-tetrabromodiphenyl ether|Air Pollutants|Arsenic|Arsenicals|Aspirin|Atrazine|Berberine|bisphenol A|Cadmium|Chromium|Copper|Cyclosporine|DDT|Dichlorodiphenyl Dichloroethylene|Iron|Lead|Magnesium|Ozone|Particulate Matter|Plant Extracts|Polychlorinated Biphenyls|Polychlorinated Dibenzodioxins|pregna-4,17-diene-3,16-dione|Resveratrol|Selenium|Sodium Selenite|Streptozocin|Tetrachlorodibenzodi…	95.63	77
NCF1	653361	Diabetic Nephropathies	MESH:D003928		acetovanillone|Aspirin|benazepril|cobaltous chloride|Dietary Fats|diminazene aceturate|Eplerenone|Estradiol|Gallic Acid|Gliclazide|Glucose|Hydrogen Peroxide|Irbesartan|Losartan|Metformin|Nicotine|Palm Oil|Plant Extracts|Reactive Oxygen Species|Resveratrol|Rosiglitazone|Sirolimus|Streptozocin|sulforaphane|Taurine|Telmisartan|terutroban|Thioctic Acid|Troglitazone	95.62	145
HSPA5	3309	Diabetes Mellitus	MESH:D003920		2,2',4,4'-tetrabromodiphenyl ether|Air Pollutants|Alloxan|Arsenic|arsenite|Aspirin|Atrazine|bisphenol A|Cadmium|Chlorodiphenyl (54% Chlorine)|Chlorpyrifos|Copper|Cyclosporine|DDT|Diazinon|Lead|Mercury|Metformin|Nitrogen Dioxide|Nitrogen Oxides|Ozone|Particulate Matter|Plant Extracts|Resveratrol|Rosiglitazone|Selenium|Sodium Selenite|Streptozocin|Sulfur Dioxide|Tacrolimus|Telmisartan|Tetrachlorodi…	95.61	98
NQO1	1728	Diabetes Mellitus, Type 2	MESH:D003924		Air Pollutants|Alloxan|alpha-Tocopherol|Amoxicillin|Arsenic|Ascorbic Acid|astaxanthine|Benzoic Acid|Berberine|bis(4-hydroxyphenyl)sulfone|bisphenol A|Blood Glucose|Cadmium|Chromium|cinnamaldehyde|Copper|coumarin|Curcumin|daidzein|Dibutyl Phthalate|Dietary Fats|Diethylnitrosamine|Drugs, Chinese Herbal|epigallocatechin gallate|Exenatide|Folic Acid|Genistein|Glucose|Glutathione|Hemin|Iron|Lactic Aci…	95.56	144
NPPB	4879	Diabetic Nephropathies	MESH:D003928		Angiotensin Receptor Antagonists|Aspirin|Atenolol|benazepril|Blood Glucose|candesartan cilexetil|Captopril|cobaltous chloride|Dietary Fats|Enalapril|Fructose|Losartan|Metoprolol|Nifedipine|Pentoxifylline|Pioglitazone|Plant Extracts|Pregabalin|Ramipril|Resveratrol|Rosiglitazone|Sirolimus|Spironolactone|Streptozocin|Telmisartan|Troglitazone|Valsartan|Vitamin E|Vorinostat	95.39	146
JUN	3725	Diabetes Mellitus, Type 2	MESH:D003924		Air Pollutants|alpha-Tocopherol|Arsenic|Berberine|Bezafibrate|bis(4-hydroxyphenyl)sulfone|bisphenol A|Cadmium|Chromium|cinnamaldehyde|Clozapine|Copper|Curcumin|daidzein|Dibutyl Phthalate|Dichlorodiphenyl Dichloroethylene|Dietary Fats|Diethylnitrosamine|Drugs, Chinese Herbal|efavirenz|epigallocatechin gallate|Folic Acid|Fructose|Genistein|Glucose|Glutathione|Hemin|Iron|Lactic Acid|Lead|Lithocholic…	95.34	152
AGTR1	185	Diabetic Nephropathies	MESH:D003928		benazepril|candesartan cilexetil|Captopril|cobaltous chloride|Dietary Fats|diminazene aceturate|Enalapril|Estradiol|Fructose|Glucose|Irbesartan|L 158809|Losartan|olmesartan|Perindopril|Pregabalin|Reactive Oxygen Species|Resveratrol|Rosiglitazone|Spironolactone|Streptozocin|Telmisartan|Thioctic Acid|Troglitazone|Valsartan	95.26	147
NFKBIA	4792	Diabetes Mellitus, Experimental	MESH:D003921		Anthocyanins|Berberine|Bile Acids and Salts|Blood Glucose|Capsaicin|cinnamaldehyde|cobaltiprotoporphyrin|Cyclophosphamide|Dibutyl Phthalate|Dietary Fats|Dietary Sucrose|Dronabinol|Enalapril|Eucalyptol|Fatty Acids, Nonesterified|Fenretinide|Fructose|ginsenoside Re|Glucose|Heme|Hydrogen Peroxide|Imatinib Mesylate|Lithocholic Acid|Manganese|mangiferin|Metformin|Nicotine|Nitric Oxide|N-(oxo-5,6-dihyd…	95.24	564
NOX4	50507	Diabetes Mellitus, Type 2	MESH:D003924		Air Pollutants|Arsenic|Ascorbic Acid|Bezafibrate|bis(4-hydroxyphenyl)sulfone|bisphenol A|Cadmium|Chromium|Curcumin|Dietary Fats|Diethylnitrosamine|epigallocatechin gallate|Folic Acid|Fructose|Glucose|Kangen-karyu|Lead|Liraglutide|Mercury|Metformin|Niacinamide|Nicotine|Particulate Matter|Pioglitazone|Plant Extracts|Reactive Oxygen Species|Resveratrol|Rosiglitazone|saxagliptin|Silver|Streptozocin|S…	95.14	140
CREB1	1385	Diabetes Mellitus, Type 2	MESH:D003924		Air Pollutants|alpha-Tocopherol|Amino Acids|Arsenic|Berberine|bis(4-hydroxyphenyl)sulfone|bisphenol A|Blood Glucose|Cadmium|Calcium|cinnamaldehyde|Clozapine|Copper|coumarin|Curcumin|daidzein|Dibutyl Phthalate|Dichlorodiphenyl Dichloroethylene|Dietary Fats|Diethylnitrosamine|Drugs, Chinese Herbal|epigallocatechin gallate|Folic Acid|Fructose|Genistein|Glucose|Kangen-karyu|Lactic Acid|Lead|Liragluti…	95.08	144
ABCA1	19	Diabetes Mellitus, Type 2	MESH:D003924		Air Pollutants|Arsenic|Ascorbic Acid|Bezafibrate|bis(4-hydroxyphenyl)sulfone|bisphenol A|Blood Glucose|Cadmium|Cholesterol, HDL|Chromium|Copper|Curcumin|daidzein|Dibutyl Phthalate|Dietary Fats|epigallocatechin gallate|Folic Acid|Fructose|Genistein|Glucose|Glutathione|Lithocholic Acid|Malondialdehyde|Mercury|Nicotine|Particulate Matter|perfluorodecanoic acid|perfluorohexanesulfonic acid|perfluoroo…	95	121
IL18	3606	Diabetes Mellitus	MESH:D003920		Air Pollutants|arsenite|Aspirin|Atrazine|Bezafibrate|bisphenol A|Blood Glucose|Cadmium|Chlordan|Chlorodiphenyl (54% Chlorine)|Chlorpyrifos|Cyclosporine|Dieldrin|Glucocorticoids|Glyburide|Hexachlorobenzene|Iron|Ozone|Particulate Matter|Pioglitazone|Plant Extracts|Plant Preparations|Prednisolone|puerarin|Reactive Oxygen Species|Resveratrol|Rosiglitazone|Sodium Selenite|Streptozocin|Sulfur Dioxide|T…	94.86	84
[truncated: 268,786+ more rows]

## Sheet: GeneCards
Gene Symbol	Description	Category	Gifts	GC Id	Relevance score	GeneCards Link
[truncated: 14,818 more rows]

## Sheet: FRGS
Gene Symbol
ABCC1
ACO1
ACSF2
ACSL3
ACSL4
ACVR1B
AGPAT3
AIFM2
AKR1C1
AKR1C2
AKR1C3
ALB
ALOX12
ALOX12B
ALOX15
ALOX15B
[truncated: 243 more rows]

[truncated: 1 more sheets: Intersection]
