# Supplementary material for: Identification of ferroptosis-related molecular clusters and genes for diabetic osteoporosis based on the machine learning
Source: Front Endocrinol (Lausanne). 2023 Aug 14;14:1189513. doi: 10.3389/fendo.2023.1189513 (PMC10461391; doi:10.3389/fendo.2023.1189513)
Supplement: Supplementary Table 2 — The details of GSVA analysis. [file Table_2.xlsx]

## Sheet: GO
ID	logFC	AveExpr	t	P.Value	adj.P.Val	B
GOBP_CARBOHYDRATE_CATABOLIC_PROCESS	-1.11633	0.0339591	-10.8799	1.09665e-14	4.53741e-12	23.2486
GOBP_CELLULAR_CARBOHYDRATE_CATABOLIC_PROCESS	-1.11633	0.0339591	-10.8799	1.09665e-14	4.53741e-12	23.2486
GOBP_SMALL_MOLECULE_CATABOLIC_PROCESS	-1.11633	0.0339591	-10.8799	1.09665e-14	4.53741e-12	23.2486
GOBP_REGULATION_OF_MACROAUTOPHAGY	-1.27241	0.140737	-10.5543	3.147e-14	4.53741e-12	22.2171
GOBP_CYTOKINE_MEDIATED_SIGNALING_PATHWAY	-1.27241	0.140737	-10.5543	3.147e-14	4.53741e-12	22.2171
GOBP_RESPONSE_TO_TUMOR_NECROSIS_FACTOR	-1.27241	0.140737	-10.5543	3.147e-14	4.53741e-12	22.2171
GOBP_GLIOGENESIS	-1.27241	0.140737	-10.5543	3.147e-14	4.53741e-12	22.2171
GOBP_EMBRYONIC_MORPHOGENESIS	-1.27241	0.140737	-10.5543	3.147e-14	4.53741e-12	22.2171
GOBP_STEM_CELL_DIFFERENTIATION	-1.27241	0.140737	-10.5543	3.147e-14	4.53741e-12	22.2171
GOBP_REGULATION_OF_TELOMERASE_ACTIVITY	-1.27241	0.140737	-10.5543	3.147e-14	4.53741e-12	22.2171
GOBP_CELLULAR_RESPONSE_TO_BIOTIC_STIMULUS	-1.27241	0.140737	-10.5543	3.147e-14	4.53741e-12	22.2171
GOBP_NEUROGENESIS	-1.12956	0.180094	-10.0104	1.88518e-13	2.49157e-11	20.4635
GOCC_NUCLEAR_PROTEIN_CONTAINING_COMPLEX	1.07302	-0.0784439	9.31433	1.96182e-12	9.91986e-11	18.1657
GOBP_RESPONSE_TO_WOUNDING	1.00734	-0.0477313	9.26374	2.33089e-12	9.91986e-11	17.9965
GOBP_WOUND_HEALING	1.00734	-0.0477313	9.26374	2.33089e-12	9.91986e-11	17.9965
GOBP_MITOCHONDRIAL_GENOME_MAINTENANCE	-1.18095	0.0544218	-8.7232	1.49486e-11	9.91986e-11	16.1717
GOBP_SOMITOGENESIS	-1.18095	0.0544218	-8.7232	1.49486e-11	9.91986e-11	16.1717
GOBP_RELEASE_OF_CYTOCHROME_C_FROM_MITOCHONDRIA	-1.18095	0.0544218	-8.7232	1.49486e-11	9.91986e-11	16.1717
GOBP_HEMATOPOIETIC_PROGENITOR_CELL_DIFFERENTIATION	-1.18095	0.0544218	-8.7232	1.49486e-11	9.91986e-11	16.1717
GOBP_IMMUNE_EFFECTOR_PROCESS	-1.18095	0.0544218	-8.7232	1.49486e-11	9.91986e-11	16.1717
GOBP_CELL_ACTIVATION_INVOLVED_IN_IMMUNE_RESPONSE	-1.18095	0.0544218	-8.7232	1.49486e-11	9.91986e-11	16.1717
GOBP_LYMPHOCYTE_ACTIVATION_INVOLVED_IN_IMMUNE_RESPONSE	-1.18095	0.0544218	-8.7232	1.49486e-11	9.91986e-11	16.1717
GOBP_T_CELL_ACTIVATION_INVOLVED_IN_IMMUNE_RESPONSE	-1.18095	0.0544218	-8.7232	1.49486e-11	9.91986e-11	16.1717
GOBP_T_CELL_PROLIFERATION_INVOLVED_IN_IMMUNE_RESPONSE	-1.18095	0.0544218	-8.7232	1.49486e-11	9.91986e-11	16.1717
GOBP_B_CELL_LINEAGE_COMMITMENT	-1.18095	0.0544218	-8.7232	1.49486e-11	9.91986e-11	16.1717
GOBP_T_CELL_LINEAGE_COMMITMENT	-1.18095	0.0544218	-8.7232	1.49486e-11	9.91986e-11	16.1717
GOBP_REGIONALIZATION	-1.18095	0.0544218	-8.7232	1.49486e-11	9.91986e-11	16.1717
GOBP_HEART_MORPHOGENESIS	-1.18095	0.0544218	-8.7232	1.49486e-11	9.91986e-11	16.1717
GOBP_CARDIAC_CHAMBER_DEVELOPMENT	-1.18095	0.0544218	-8.7232	1.49486e-11	9.91986e-11	16.1717
GOBP_CARDIAC_CHAMBER_MORPHOGENESIS	-1.18095	0.0544218	-8.7232	1.49486e-11	9.91986e-11	16.1717
GOBP_CARDIAC_SEPTUM_DEVELOPMENT	-1.18095	0.0544218	-8.7232	1.49486e-11	9.91986e-11	16.1717
GOBP_GLUCOSE_CATABOLIC_PROCESS	-1.18095	0.0544218	-8.7232	1.49486e-11	9.91986e-11	16.1717
GOBP_LACTATE_METABOLIC_PROCESS	-1.18095	0.0544218	-8.7232	1.49486e-11	9.91986e-11	16.1717
GOBP_FERMENTATION	-1.18095	0.0544218	-8.7232	1.49486e-11	9.91986e-11	16.1717
GOBP_REGULATION_OF_NUCLEOTIDE_METABOLIC_PROCESS	-1.18095	0.0544218	-8.7232	1.49486e-11	9.91986e-11	16.1717
GOBP_NUCLEOTIDE_EXCISION_REPAIR	-1.18095	0.0544218	-8.7232	1.49486e-11	9.91986e-11	16.1717
GOBP_DNA_TEMPLATED_TRANSCRIPTION_INITIATION	-1.18095	0.0544218	-8.7232	1.49486e-11	9.91986e-11	16.1717
GOBP_TRANSCRIPTION_INITIATION_AT_RNA_POLYMERASE_II_PROMOTER	-1.18095	0.0544218	-8.7232	1.49486e-11	9.91986e-11	16.1717
GOBP_NADH_METABOLIC_PROCESS	-1.18095	0.0544218	-8.7232	1.49486e-11	9.91986e-11	16.1717
GOBP_RESPONSE_TO_OSMOTIC_STRESS	-1.18095	0.0544218	-8.7232	1.49486e-11	9.91986e-11	16.1717
GOBP_ER_OVERLOAD_RESPONSE	-1.18095	0.0544218	-8.7232	1.49486e-11	9.91986e-11	16.1717
GOBP_MITOCHONDRIAL_MEMBRANE_ORGANIZATION	-1.18095	0.0544218	-8.7232	1.49486e-11	9.91986e-11	16.1717
GOBP_GASTRULATION	-1.18095	0.0544218	-8.7232	1.49486e-11	9.91986e-11	16.1717
GOBP_PATTERN_SPECIFICATION_PROCESS	-1.18095	0.0544218	-8.7232	1.49486e-11	9.91986e-11	16.1717
GOBP_NEUROBLAST_PROLIFERATION	-1.18095	0.0544218	-8.7232	1.49486e-11	9.91986e-11	16.1717
GOBP_NEGATIVE_REGULATION_OF_NEUROBLAST_PROLIFERATION	-1.18095	0.0544218	-8.7232	1.49486e-11	9.91986e-11	16.1717
GOBP_RHYTHMIC_BEHAVIOR	-1.18095	0.0544218	-8.7232	1.49486e-11	9.91986e-11	16.1717
GOBP_NEGATIVE_REGULATION_OF_DNA_REPLICATION	-1.18095	0.0544218	-8.7232	1.49486e-11	9.91986e-11	16.1717
GOBP_DETERMINATION_OF_ADULT_LIFESPAN	-1.18095	0.0544218	-8.7232	1.49486e-11	9.91986e-11	16.1717
GOBP_APOPTOTIC_MITOCHONDRIAL_CHANGES	-1.18095	0.0544218	-8.7232	1.49486e-11	9.91986e-11	16.1717
GOBP_MRNA_TRANSCRIPTION	-1.18095	0.0544218	-8.7232	1.49486e-11	9.91986e-11	16.1717
GOBP_RRNA_TRANSCRIPTION	-1.18095	0.0544218	-8.7232	1.49486e-11	9.91986e-11	16.1717
GOBP_RESPONSE_TO_SALT_STRESS	-1.18095	0.0544218	-8.7232	1.49486e-11	9.91986e-11	16.1717
GOBP_ANTERIOR_POSTERIOR_PATTERN_SPECIFICATION	-1.18095	0.0544218	-8.7232	1.49486e-11	9.91986e-11	16.1717
GOBP_RESPONSE_TO_X_RAY	-1.18095	0.0544218	-8.7232	1.49486e-11	9.91986e-11	16.1717
GOBP_RESPONSE_TO_UV_C	-1.18095	0.0544218	-8.7232	1.49486e-11	9.91986e-11	16.1717
GOBP_NEGATIVE_REGULATION_OF_AUTOPHAGY	-1.18095	0.0544218	-8.7232	1.49486e-11	9.91986e-11	16.1717
GOBP_MIRNA_METABOLIC_PROCESS	-1.18095	0.0544218	-8.7232	1.49486e-11	9.91986e-11	16.1717
GOBP_NEGATIVE_REGULATION_OF_ORGANELLE_ORGANIZATION	-1.18095	0.0544218	-8.7232	1.49486e-11	9.91986e-11	16.1717
GOBP_MUSCLE_CELL_APOPTOTIC_PROCESS	-1.18095	0.0544218	-8.7232	1.49486e-11	9.91986e-11	16.1717
GOBP_STRIATED_MUSCLE_CELL_APOPTOTIC_PROCESS	-1.18095	0.0544218	-8.7232	1.49486e-11	9.91986e-11	16.1717
GOBP_POSITIVE_REGULATION_OF_MUSCLE_CELL_APOPTOTIC_PROCESS	-1.18095	0.0544218	-8.7232	1.49486e-11	9.91986e-11	16.1717
GOBP_POSITIVE_REGULATION_OF_STRIATED_MUSCLE_CELL_APOPTOTIC_PROCESS	-1.18095	0.0544218	-8.7232	1.49486e-11	9.91986e-11	16.1717
GOBP_POSITIVE_REGULATION_OF_MITOCHONDRION_ORGANIZATION	-1.18095	0.0544218	-8.7232	1.49486e-11	9.91986e-11	16.1717
GOBP_NEGATIVE_REGULATION_OF_MITOCHONDRION_ORGANIZATION	-1.18095	0.0544218	-8.7232	1.49486e-11	9.91986e-11	16.1717
GOBP_REGULATION_OF_NECROTIC_CELL_DEATH	-1.18095	0.0544218	-8.7232	1.49486e-11	9.91986e-11	16.1717
GOBP_POSITIVE_REGULATION_OF_NECROTIC_CELL_DEATH	-1.18095	0.0544218	-8.7232	1.49486e-11	9.91986e-11	16.1717
GOBP_GLIAL_CELL_PROLIFERATION	-1.18095	0.0544218	-8.7232	1.49486e-11	9.91986e-11	16.1717
GOBP_REGULATION_OF_GLIOGENESIS	-1.18095	0.0544218	-8.7232	1.49486e-11	9.91986e-11	16.1717
GOBP_NEGATIVE_REGULATION_OF_GLIOGENESIS	-1.18095	0.0544218	-8.7232	1.49486e-11	9.91986e-11	16.1717
GOBP_ENERGY_DERIVATION_BY_OXIDATION_OF_ORGANIC_COMPOUNDS	-1.18095	0.0544218	-8.7232	1.49486e-11	9.91986e-11	16.1717
GOBP_MRNA_METABOLIC_PROCESS	-1.18095	0.0544218	-8.7232	1.49486e-11	9.91986e-11	16.1717
GOBP_RRNA_METABOLIC_PROCESS	-1.18095	0.0544218	-8.7232	1.49486e-11	9.91986e-11	16.1717
GOBP_NEGATIVE_REGULATION_OF_MACROAUTOPHAGY	-1.18095	0.0544218	-8.7232	1.49486e-11	9.91986e-11	16.1717
GOBP_HISTONE_DEACETYLATION	-1.18095	0.0544218	-8.7232	1.49486e-11	9.91986e-11	16.1717
GOBP_GLUCOSE_CATABOLIC_PROCESS_TO_LACTATE_VIA_PYRUVATE	-1.18095	0.0544218	-8.7232	1.49486e-11	9.91986e-11	16.1717
GOBP_METENCEPHALON_DEVELOPMENT	-1.18095	0.0544218	-8.7232	1.49486e-11	9.91986e-11	16.1717
GOBP_B_CELL_DIFFERENTIATION	-1.18095	0.0544218	-8.7232	1.49486e-11	9.91986e-11	16.1717
GOBP_T_CELL_DIFFERENTIATION	-1.18095	0.0544218	-8.7232	1.49486e-11	9.91986e-11	16.1717
GOBP_NEGATIVE_REGULATION_OF_TRANSFORMING_GROWTH_FACTOR_BETA_RECEPTOR_SIGNALING_PATHWAY	-1.18095	0.0544218	-8.7232	1.49486e-11	9.91986e-11	16.1717
GOBP_HINDBRAIN_DEVELOPMENT	-1.18095	0.0544218	-8.7232	1.49486e-11	9.91986e-11	16.1717
GOBP_REGULATION_OF_HISTONE_DEACETYLATION	-1.18095	0.0544218	-8.7232	1.49486e-11	9.91986e-11	16.1717
GOBP_POSITIVE_REGULATION_OF_HISTONE_DEACETYLATION	-1.18095	0.0544218	-8.7232	1.49486e-11	9.91986e-11	16.1717
GOBP_POSITIVE_REGULATION_OF_PROTEIN_CONTAINING_COMPLEX_ASSEMBLY	-1.18095	0.0544218	-8.7232	1.49486e-11	9.91986e-11	16.1717
GOBP_MITOCHONDRIAL_DNA_METABOLIC_PROCESS	-1.18095	0.0544218	-8.7232	1.49486e-11	9.91986e-11	16.1717
GOBP_NEGATIVE_REGULATION_OF_ATP_DEPENDENT_ACTIVITY	-1.18095	0.0544218	-8.7232	1.49486e-11	9.91986e-11	16.1717
GOBP_T_CELL_DIFFERENTIATION_IN_THYMUS	-1.18095	0.0544218	-8.7232	1.49486e-11	9.91986e-11	16.1717
GOBP_TUMOR_NECROSIS_FACTOR_MEDIATED_SIGNALING_PATHWAY	-1.18095	0.0544218	-8.7232	1.49486e-11	9.91986e-11	16.1717
GOBP_REGULATION_OF_TISSUE_REMODELING	-1.18095	0.0544218	-8.7232	1.49486e-11	9.91986e-11	16.1717
GOBP_REGULATION_OF_CELLULAR_AMIDE_METABOLIC_PROCESS	-1.18095	0.0544218	-8.7232	1.49486e-11	9.91986e-11	16.1717
GOBP_RESPONSE_TO_INTERFERON_GAMMA	-1.18095	0.0544218	-8.7232	1.49486e-11	9.91986e-11	16.1717
GOBP_GLIAL_CELL_APOPTOTIC_PROCESS	-1.18095	0.0544218	-8.7232	1.49486e-11	9.91986e-11	16.1717
GOBP_MULTICELLULAR_ORGANISM_GROWTH	-1.18095	0.0544218	-8.7232	1.49486e-11	9.91986e-11	16.1717
GOBP_SEGMENTATION	-1.18095	0.0544218	-8.7232	1.49486e-11	9.91986e-11	16.1717
GOBP_POSITIVE_REGULATION_OF_TRANSCRIPTION_FROM_RNA_POLYMERASE_II_PROMOTER_IN_RESPONSE_TO_STRESS	-1.18095	0.0544218	-8.7232	1.49486e-11	9.91986e-11	16.1717
GOBP_T_CELL_PROLIFERATION	-1.18095	0.0544218	-8.7232	1.49486e-11	9.91986e-11	16.1717
GOBP_T_CELL_ACTIVATION	-1.18095	0.0544218	-8.7232	1.49486e-11	9.91986e-11	16.1717
GOBP_CELLULAR_RESPONSE_TO_GLUCOSE_STARVATION	-1.18095	0.0544218	-8.7232	1.49486e-11	9.91986e-11	16.1717
GOBP_REGULATION_OF_PROTEIN_CONTAINING_COMPLEX_ASSEMBLY	-1.18095	0.0544218	-8.7232	1.49486e-11	9.91986e-11	16.1717
GOBP_REGULATION_OF_PENTOSE_PHOSPHATE_SHUNT	-1.18095	0.0544218	-8.7232	1.49486e-11	9.91986e-11	16.1717
GOBP_REGULATION_OF_ATP_DEPENDENT_ACTIVITY	-1.18095	0.0544218	-8.7232	1.49486e-11	9.91986e-11	16.1717
GOBP_REGULATION_OF_GENERATION_OF_PRECURSOR_METABOLITES_AND_ENERGY	-1.18095	0.0544218	-8.7232	1.49486e-11	9.91986e-11	16.1717
GOBP_REGULATION_OF_CARBOHYDRATE_CATABOLIC_PROCESS	-1.18095	0.0544218	-8.7232	1.49486e-11	9.91986e-11	16.1717
GOBP_REGULATION_OF_CELLULAR_CARBOHYDRATE_CATABOLIC_PROCESS	-1.18095	0.0544218	-8.7232	1.49486e-11	9.91986e-11	16.1717
GOBP_MITOCHONDRIAL_DNA_REPAIR	-1.18095	0.0544218	-8.7232	1.49486e-11	9.91986e-11	16.1717
GOBP_REGULATION_OF_DNA_DAMAGE_RESPONSE_SIGNAL_TRANSDUCTION_BY_P53_CLASS_MEDIATOR	-1.18095	0.0544218	-8.7232	1.49486e-11	9.91986e-11	16.1717
GOBP_REGULATION_OF_DNA_TEMPLATED_TRANSCRIPTION_IN_RESPONSE_TO_STRESS	-1.18095	0.0544218	-8.7232	1.49486e-11	9.91986e-11	16.1717
GOBP_REGULATION_OF_CELLULAR_COMPONENT_BIOGENESIS	-1.18095	0.0544218	-8.7232	1.49486e-11	9.91986e-11	16.1717
GOBP_POSITIVE_REGULATION_OF_CELLULAR_COMPONENT_BIOGENESIS	-1.18095	0.0544218	-8.7232	1.49486e-11	9.91986e-11	16.1717
GOBP_FIBROBLAST_APOPTOTIC_PROCESS	-1.18095	0.0544218	-8.7232	1.49486e-11	9.91986e-11	16.1717
GOBP_REGULATION_OF_RNA_POLYMERASE_II_TRANSCRIPTION_PREINITIATION_COMPLEX_ASSEMBLY	-1.18095	0.0544218	-8.7232	1.49486e-11	9.91986e-11	16.1717
GOBP_POSITIVE_REGULATION_OF_RNA_POLYMERASE_II_TRANSCRIPTION_PREINITIATION_COMPLEX_ASSEMBLY	-1.18095	0.0544218	-8.7232	1.49486e-11	9.91986e-11	16.1717
GOBP_NEGATIVE_REGULATION_OF_CARBOHYDRATE_METABOLIC_PROCESS	-1.18095	0.0544218	-8.7232	1.49486e-11	9.91986e-11	16.1717
GOBP_NEGATIVE_REGULATION_OF_NUCLEOTIDE_METABOLIC_PROCESS	-1.18095	0.0544218	-8.7232	1.49486e-11	9.91986e-11	16.1717
GOBP_MONOSACCHARIDE_CATABOLIC_PROCESS	-1.18095	0.0544218	-8.7232	1.49486e-11	9.91986e-11	16.1717
GOBP_RESPONSE_TO_ANTIBIOTIC	-1.18095	0.0544218	-8.7232	1.49486e-11	9.91986e-11	16.1717
GOBP_REGULATION_OF_MITOCHONDRIAL_MEMBRANE_PERMEABILITY	-1.18095	0.0544218	-8.7232	1.49486e-11	9.91986e-11	16.1717
GOBP_NEGATIVE_REGULATION_OF_FIBROBLAST_PROLIFERATION	-1.18095	0.0544218	-8.7232	1.49486e-11	9.91986e-11	16.1717
GOBP_BONE_MARROW_DEVELOPMENT	-1.18095	0.0544218	-8.7232	1.49486e-11	9.91986e-11	16.1717
GOBP_TISSUE_REMODELING	-1.18095	0.0544218	-8.7232	1.49486e-11	9.91986e-11	16.1717
GOBP_REGULATION_OF_NEUROGENESIS	-1.18095	0.0544218	-8.7232	1.49486e-11	9.91986e-11	16.1717
GOBP_REGULATION_OF_HELICASE_ACTIVITY	-1.18095	0.0544218	-8.7232	1.49486e-11	9.91986e-11	16.1717
GOBP_NEGATIVE_REGULATION_OF_HELICASE_ACTIVITY	-1.18095	0.0544218	-8.7232	1.49486e-11	9.91986e-11	16.1717
GOBP_RNA_POLYMERASE_II_PREINITIATION_COMPLEX_ASSEMBLY	-1.18095	0.0544218	-8.7232	1.49486e-11	9.91986e-11	16.1717
GOBP_NEGATIVE_REGULATION_OF_CELLULAR_COMPONENT_ORGANIZATION	-1.18095	0.0544218	-8.7232	1.49486e-11	9.91986e-11	16.1717
GOBP_PROTEIN_TETRAMERIZATION	-1.18095	0.0544218	-8.7232	1.49486e-11	9.91986e-11	16.1717
GOBP_REGULATION_OF_NERVOUS_SYSTEM_DEVELOPMENT	-1.18095	0.0544218	-8.7232	1.49486e-11	9.91986e-11	16.1717
GOBP_NEGATIVE_REGULATION_OF_NERVOUS_SYSTEM_DEVELOPMENT	-1.18095	0.0544218	-8.7232	1.49486e-11	9.91986e-11	16.1717
GOBP_NEGATIVE_REGULATION_OF_TELOMERASE_ACTIVITY	-1.18095	0.0544218	-8.7232	1.49486e-11	9.91986e-11	16.1717
GOBP_NEGATIVE_REGULATION_OF_POST_TRANSCRIPTIONAL_GENE_SILENCING	-1.18095	0.0544218	-8.7232	1.49486e-11	9.91986e-11	16.1717
GOBP_HEMATOPOIETIC_STEM_CELL_DIFFERENTIATION	-1.18095	0.0544218	-8.7232	1.49486e-11	9.91986e-11	16.1717
GOBP_REGULATION_OF_GLIAL_CELL_PROLIFERATION	-1.18095	0.0544218	-8.7232	1.49486e-11	9.91986e-11	16.1717
GOBP_NEGATIVE_REGULATION_OF_GLIAL_CELL_PROLIFERATION	-1.18095	0.0544218	-8.7232	1.49486e-11	9.91986e-11	16.1717
GOBP_INTERFERON_GAMMA_MEDIATED_SIGNALING_PATHWAY	-1.18095	0.0544218	-8.7232	1.49486e-11	9.91986e-11	16.1717
GOBP_CARDIAC_SEPTUM_MORPHOGENESIS	-1.18095	0.0544218	-8.7232	1.49486e-11	9.91986e-11	16.1717
GOBP_SOMITE_DEVELOPMENT	-1.18095	0.0544218	-8.7232	1.49486e-11	9.91986e-11	16.1717
GOBP_NEURAL_PRECURSOR_CELL_PROLIFERATION	-1.18095	0.0544218	-8.7232	1.49486e-11	9.91986e-11	16.1717
GOBP_REGULATION_OF_TRANSCRIPTION_FROM_RNA_POLYMERASE_II_PROMOTER_IN_RESPONSE_TO_HYPOXIA	-1.18095	0.0544218	-8.7232	1.49486e-11	9.91986e-11	16.1717
GOBP_POSITIVE_REGULATION_OF_TRANSCRIPTION_FROM_RNA_POLYMERASE_II_PROMOTER_IN_RESPONSE_TO_HYPOXIA	-1.18095	0.0544218	-8.7232	1.49486e-11	9.91986e-11	16.1717
GOBP_NEGATIVE_REGULATION_OF_SMALL_MOLECULE_METABOLIC_PROCESS	-1.18095	0.0544218	-8.7232	1.49486e-11	9.91986e-11	16.1717
GOBP_REGULATION_OF_PROGRAMMED_NECROTIC_CELL_DEATH	-1.18095	0.0544218	-8.7232	1.49486e-11	9.91986e-11	16.1717
GOBP_POSITIVE_REGULATION_OF_PROGRAMMED_NECROTIC_CELL_DEATH	-1.18095	0.0544218	-8.7232	1.49486e-11	9.91986e-11	16.1717
GOBP_LYMPHOCYTE_APOPTOTIC_PROCESS	-1.18095	0.0544218	-8.7232	1.49486e-11	9.91986e-11	16.1717
GOBP_REGULATION_OF_LYMPHOCYTE_APOPTOTIC_PROCESS	-1.18095	0.0544218	-8.7232	1.49486e-11	9.91986e-11	16.1717
GOBP_POSITIVE_REGULATION_OF_LYMPHOCYTE_APOPTOTIC_PROCESS	-1.18095	0.0544218	-8.7232	1.49486e-11	9.91986e-11	16.1717
GOBP_T_CELL_APOPTOTIC_PROCESS	-1.18095	0.0544218	-8.7232	1.49486e-11	9.91986e-11	16.1717
GOBP_REGULATION_OF_T_CELL_APOPTOTIC_PROCESS	-1.18095	0.0544218	-8.7232	1.49486e-11	9.91986e-11	16.1717
GOBP_POSITIVE_REGULATION_OF_T_CELL_APOPTOTIC_PROCESS	-1.18095	0.0544218	-8.7232	1.49486e-11	9.91986e-11	16.1717
GOBP_THYMOCYTE_APOPTOTIC_PROCESS	-1.18095	0.0544218	-8.7232	1.49486e-11	9.91986e-11	16.1717
GOBP_REGULATION_OF_THYMOCYTE_APOPTOTIC_PROCESS	-1.18095	0.0544218	-8.7232	1.49486e-11	9.91986e-11	16.1717
GOBP_NECROTIC_CELL_DEATH	-1.18095	0.0544218	-8.7232	1.49486e-11	9.91986e-11	16.1717
GOBP_G1_TO_G0_TRANSITION	-1.18095	0.0544218	-8.7232	1.49486e-11	9.91986e-11	16.1717
GOBP_TRANSCRIPTION_PREINITIATION_COMPLEX_ASSEMBLY	-1.18095	0.0544218	-8.7232	1.49486e-11	9.91986e-11	16.1717
GOBP_CELLULAR_RESPONSE_TO_ANTIBIOTIC	-1.18095	0.0544218	-8.7232	1.49486e-11	9.91986e-11	16.1717
GOBP_CELLULAR_RESPONSE_TO_INTERFERON_GAMMA	-1.18095	0.0544218	-8.7232	1.49486e-11	9.91986e-11	16.1717
GOBP_CELLULAR_RESPONSE_TO_OXYGEN_LEVELS	-1.18095	0.0544218	-8.7232	1.49486e-11	9.91986e-11	16.1717
GOBP_CELLULAR_RESPONSE_TO_XENOBIOTIC_STIMULUS	-1.18095	0.0544218	-8.7232	1.49486e-11	9.91986e-11	16.1717
GOBP_CELLULAR_RESPONSE_TO_UV_C	-1.18095	0.0544218	-8.7232	1.49486e-11	9.91986e-11	16.1717
GOBP_PROTEIN_DNA_COMPLEX_SUBUNIT_ORGANIZATION	-1.18095	0.0544218	-8.7232	1.49486e-11	9.91986e-11	16.1717
GOBP_LEUKOCYTE_APOPTOTIC_PROCESS	-1.18095	0.0544218	-8.7232	1.49486e-11	9.91986e-11	16.1717
GOBP_STEM_CELL_PROLIFERATION	-1.18095	0.0544218	-8.7232	1.49486e-11	9.91986e-11	16.1717
GOBP_REGULATION_OF_STEM_CELL_PROLIFERATION	-1.18095	0.0544218	-8.7232	1.49486e-11	9.91986e-11	16.1717
GOBP_RESPONSE_TO_ACTINOMYCIN_D	-1.18095	0.0544218	-8.7232	1.49486e-11	9.91986e-11	16.1717
GOBP_REGULATION_OF_TRANSMEMBRANE_RECEPTOR_PROTEIN_SERINE_THREONINE_KINASE_SIGNALING_PATHWAY	-1.18095	0.0544218	-8.7232	1.49486e-11	9.91986e-11	16.1717
GOBP_NEGATIVE_REGULATION_OF_TRANSMEMBRANE_RECEPTOR_PROTEIN_SERINE_THREONINE_KINASE_SIGNALING_PATHWAY	-1.18095	0.0544218	-8.7232	1.49486e-11	9.91986e-11	16.1717
GOBP_REGULATION_OF_RELEASE_OF_CYTOCHROME_C_FROM_MITOCHONDRIA	-1.18095	0.0544218	-8.7232	1.49486e-11	9.91986e-11	16.1717
GOBP_POSITIVE_REGULATION_OF_RELEASE_OF_CYTOCHROME_C_FROM_MITOCHONDRIA	-1.18095	0.0544218	-8.7232	1.49486e-11	9.91986e-11	16.1717
GOBP_REGULATION_OF_CELLULAR_RESPONSE_TO_GROWTH_FACTOR_STIMULUS	-1.18095	0.0544218	-8.7232	1.49486e-11	9.91986e-11	16.1717
GOBP_REGULATION_OF_MEMBRANE_PERMEABILITY	-1.18095	0.0544218	-8.7232	1.49486e-11	9.91986e-11	16.1717
GOBP_EXECUTION_PHASE_OF_APOPTOSIS	-1.18095	0.0544218	-8.7232	1.49486e-11	9.91986e-11	16.1717
GOBP_PROGRAMMED_NECROTIC_CELL_DEATH	-1.18095	0.0544218	-8.7232	1.49486e-11	9.91986e-11	16.1717
GOBP_NCRNA_TRANSCRIPTION	-1.18095	0.0544218	-8.7232	1.49486e-11	9.91986e-11	16.1717
GOBP_REGULATION_OF_EXECUTION_PHASE_OF_APOPTOSIS	-1.18095	0.0544218	-8.7232	1.49486e-11	9.91986e-11	16.1717
GOBP_POSITIVE_REGULATION_OF_EXECUTION_PHASE_OF_APOPTOSIS	-1.18095	0.0544218	-8.7232	1.49486e-11	9.91986e-11	16.1717
GOBP_POSITIVE_REGULATION_OF_TRANSCRIPTION_FROM_RNA_POLYMERASE_II_PROMOTER_INVOLVED_IN_CELLULAR_RESPONSE_TO_CHEMICAL_STIMULUS	-1.18095	0.0544218	-8.7232	1.49486e-11	9.91986e-11	16.1717
GOBP_REGULATION_OF_MITOPHAGY	-1.18095	0.0544218	-8.7232	1.49486e-11	9.91986e-11	16.1717
GOBP_RESPONSE_TO_PEPTIDE	-1.18095	0.0544218	-8.7232	1.49486e-11	9.91986e-11	16.1717
GOBP_CELLULAR_RESPONSE_TO_PEPTIDE	-1.18095	0.0544218	-8.7232	1.49486e-11	9.91986e-11	16.1717
GOBP_REGULATION_OF_NADP_METABOLIC_PROCESS	-1.18095	0.0544218	-8.7232	1.49486e-11	9.91986e-11	16.1717
GOBP_REGULATION_OF_MITOCHONDRIAL_MEMBRANE_PERMEABILITY_INVOLVED_IN_APOPTOTIC_PROCESS	-1.18095	0.0544218	-8.7232	1.49486e-11	9.91986e-11	16.1717
GOBP_REGULATION_OF_INTRINSIC_APOPTOTIC_SIGNALING_PATHWAY_BY_P53_CLASS_MEDIATOR	-1.18095	0.0544218	-8.7232	1.49486e-11	9.91986e-11	16.1717
GOBP_REGULATION_OF_NEUROBLAST_PROLIFERATION	-1.18095	0.0544218	-8.7232	1.49486e-11	9.91986e-11	16.1717
GOBP_REGULATION_OF_MIRNA_TRANSCRIPTION	-1.18095	0.0544218	-8.7232	1.49486e-11	9.91986e-11	16.1717
GOBP_POSITIVE_REGULATION_OF_MIRNA_TRANSCRIPTION	-1.18095	0.0544218	-8.7232	1.49486e-11	9.91986e-11	16.1717
GOBP_MONONUCLEAR_CELL_DIFFERENTIATION	-1.18095	0.0544218	-8.7232	1.49486e-11	9.91986e-11	16.1717
GOBP_NEGATIVE_REGULATION_OF_AUTOPHAGY_OF_MITOCHONDRION	-1.18095	0.0544218	-8.7232	1.49486e-11	9.91986e-11	16.1717
GOBP_NEGATIVE_REGULATION_OF_MIRNA_MATURATION	-1.18095	0.0544218	-8.7232	1.49486e-11	9.91986e-11	16.1717
GOBP_REGULATION_OF_CELLULAR_RESPONSE_TO_TRANSFORMING_GROWTH_FACTOR_BETA_STIMULUS	-1.18095	0.0544218	-8.7232	1.49486e-11	9.91986e-11	16.1717
GOBP_POSITIVE_REGULATION_OF_MEMBRANE_PERMEABILITY	-1.18095	0.0544218	-8.7232	1.49486e-11	9.91986e-11	16.1717
GOBP_INTRINSIC_APOPTOTIC_SIGNALING_PATHWAY_IN_RESPONSE_TO_HYPOXIA	-1.18095	0.0544218	-8.7232	1.49486e-11	9.91986e-11	16.1717
GOBP_POSITIVE_REGULATION_OF_TRANSCRIPTION_FROM_RNA_POLYMERASE_II_PROMOTER_IN_RESPONSE_TO_ENDOPLASMIC_RETICULUM_STRESS	-1.18095	0.0544218	-8.7232	1.49486e-11	9.91986e-11	16.1717
GOBP_REGULATION_OF_LEUKOCYTE_APOPTOTIC_PROCESS	-1.18095	0.0544218	-8.7232	1.49486e-11	9.91986e-11	16.1717
GOBP_POSITIVE_REGULATION_OF_LEUKOCYTE_APOPTOTIC_PROCESS	-1.18095	0.0544218	-8.7232	1.49486e-11	9.91986e-11	16.1717
GOBP_REGULATION_OF_DNA_TEMPLATED_TRANSCRIPTION_INITIATION	-1.18095	0.0544218	-8.7232	1.49486e-11	9.91986e-11	16.1717
GOBP_POSITIVE_REGULATION_OF_DNA_TEMPLATED_TRANSCRIPTION_INITIATION	-1.18095	0.0544218	-8.7232	1.49486e-11	9.91986e-11	16.1717
GOBP_REGULATION_OF_NEURAL_PRECURSOR_CELL_PROLIFERATION	-1.18095	0.0544218	-8.7232	1.49486e-11	9.91986e-11	16.1717
GOBP_NEGATIVE_REGULATION_OF_NEURAL_PRECURSOR_CELL_PROLIFERATION	-1.18095	0.0544218	-8.7232	1.49486e-11	9.91986e-11	16.1717
GOBP_REGULATION_OF_FIBROBLAST_APOPTOTIC_PROCESS	-1.18095	0.0544218	-8.7232	1.49486e-11	9.91986e-11	16.1717
GOBP_REGULATION_OF_MIRNA_METABOLIC_PROCESS	-1.18095	0.0544218	-8.7232	1.49486e-11	9.91986e-11	16.1717
GOBP_POSITIVE_REGULATION_OF_MIRNA_METABOLIC_PROCESS	-1.18095	0.0544218	-8.7232	1.49486e-11	9.91986e-11	16.1717
GOBP_NEGATIVE_REGULATION_OF_STEM_CELL_PROLIFERATION	-1.18095	0.0544218	-8.7232	1.49486e-11	9.91986e-11	16.1717
GOBP_REGULATION_OF_CELLULAR_SENESCENCE	-1.18095	0.0544218	-8.7232	1.49486e-11	9.91986e-11	16.1717
GOBP_POSITIVE_REGULATION_OF_CELLULAR_SENESCENCE	-1.18095	0.0544218	-8.7232	1.49486e-11	9.91986e-11	16.1717
GOCC_REPLICATION_FORK	-1.18095	0.0544218	-8.7232	1.49486e-11	9.91986e-11	16.1717
GOCC_TRANSCRIPTION_REGULATOR_COMPLEX	-1.18095	0.0544218	-8.7232	1.49486e-11	9.91986e-11	16.1717
GOCC_MITOCHONDRIAL_MATRIX	-1.18095	0.0544218	-8.7232	1.49486e-11	9.91986e-11	16.1717
GOCC_TRANSCRIPTION_REPRESSOR_COMPLEX	-1.18095	0.0544218	-8.7232	1.49486e-11	9.91986e-11	16.1717
GOCC_SITE_OF_DOUBLE_STRAND_BREAK	-1.18095	0.0544218	-8.7232	1.49486e-11	9.91986e-11	16.1717
GOCC_GERM_CELL_NUCLEUS	-1.18095	0.0544218	-8.7232	1.49486e-11	9.91986e-11	16.1717
GOCC_SITE_OF_DNA_DAMAGE	-1.18095	0.0544218	-8.7232	1.49486e-11	9.91986e-11	16.1717
GOMF_RNA_POLYMERASE_II_TRANSCRIPTION_REGULATORY_REGION_SEQUENCE_SPECIFIC_DNA_BINDING	-1.18095	0.0544218	-8.7232	1.49486e-11	9.91986e-11	16.1717
GOMF_CIS_REGULATORY_REGION_SEQUENCE_SPECIFIC_DNA_BINDING	-1.18095	0.0544218	-8.7232	1.49486e-11	9.91986e-11	16.1717
GOMF_CORE_PROMOTER_SEQUENCE_SPECIFIC_DNA_BINDING	-1.18095	0.0544218	-8.7232	1.49486e-11	9.91986e-11	16.1717
GOMF_RNA_POLYMERASE_II_GENERAL_TRANSCRIPTION_INITIATION_FACTOR_BINDING	-1.18095	0.0544218	-8.7232	1.49486e-11	9.91986e-11	16.1717
GOMF_TFIID_CLASS_TRANSCRIPTION_FACTOR_COMPLEX_BINDING	-1.18095	0.0544218	-8.7232	1.49486e-11	9.91986e-11	16.1717
GOMF_DNA_BINDING_TRANSCRIPTION_ACTIVATOR_ACTIVITY	-1.18095	0.0544218	-8.7232	1.49486e-11	9.91986e-11	16.1717
GOMF_DNA_BINDING_TRANSCRIPTION_REPRESSOR_ACTIVITY	-1.18095	0.0544218	-8.7232	1.49486e-11	9.91986e-11	16.1717
GOMF_PROTEASE_BINDING	-1.18095	0.0544218	-8.7232	1.49486e-11	9.91986e-11	16.1717
GOMF_SINGLE_STRANDED_DNA_BINDING	-1.18095	0.0544218	-8.7232	1.49486e-11	9.91986e-11	16.1717
GOMF_MRNA_BINDING	-1.18095	0.0544218	-8.7232	1.49486e-11	9.91986e-11	16.1717
GOMF_MRNA_3_UTR_BINDING	-1.18095	0.0544218	-8.7232	1.49486e-11	9.91986e-11	16.1717
GOMF_COPPER_ION_BINDING	-1.18095	0.0544218	-8.7232	1.49486e-11	9.91986e-11	16.1717
GOMF_TRANSCRIPTION_FACTOR_BINDING	-1.18095	0.0544218	-8.7232	1.49486e-11	9.91986e-11	16.1717
GOMF_HISTONE_DEACETYLASE_REGULATOR_ACTIVITY	-1.18095	0.0544218	-8.7232	1.49486e-11	9.91986e-11	16.1717
GOMF_HISTONE_ACETYLTRANSFERASE_BINDING	-1.18095	0.0544218	-8.7232	1.49486e-11	9.91986e-11	16.1717
GOMF_ATP_DEPENDENT_DNA_DNA_ANNEALING_ACTIVITY	-1.18095	0.0544218	-8.7232	1.49486e-11	9.91986e-11	16.1717
GOMF_PROTEIN_SELF_ASSOCIATION	-1.18095	0.0544218	-8.7232	1.49486e-11	9.91986e-11	16.1717
GOMF_PROTEIN_N_TERMINUS_BINDING	-1.18095	0.0544218	-8.7232	1.49486e-11	9.91986e-11	16.1717
GOMF_CHAPERONE_BINDING	-1.18095	0.0544218	-8.7232	1.49486e-11	9.91986e-11	16.1717
GOMF_PROTEIN_PHOSPHATASE_2A_BINDING	-1.18095	0.0544218	-8.7232	1.49486e-11	9.91986e-11	16.1717
GOMF_RNA_POLYMERASE_II_SPECIFIC_DNA_BINDING_TRANSCRIPTION_FACTOR_BINDING	-1.18095	0.0544218	-8.7232	1.49486e-11	9.91986e-11	16.1717
GOMF_MDM2_MDM4_FAMILY_PROTEIN_BINDING	-1.18095	0.0544218	-8.7232	1.49486e-11	9.91986e-11	16.1717
GOMF_DISORDERED_DOMAIN_SPECIFIC_BINDING	-1.18095	0.0544218	-8.7232	1.49486e-11	9.91986e-11	16.1717
GOMF_GENERAL_TRANSCRIPTION_INITIATION_FACTOR_BINDING	-1.18095	0.0544218	-8.7232	1.49486e-11	9.91986e-11	16.1717
GOMF_DNA_BINDING_TRANSCRIPTION_FACTOR_BINDING	-1.18095	0.0544218	-8.7232	1.49486e-11	9.91986e-11	16.1717
GOMF_ATP_DEPENDENT_ACTIVITY	-1.18095	0.0544218	-8.7232	1.49486e-11	9.91986e-11	16.1717
GOMF_ANNEALING_ACTIVITY	-1.18095	0.0544218	-8.7232	1.49486e-11	9.91986e-11	16.1717
GOMF_DNA_DNA_ANNEALING_ACTIVITY	-1.18095	0.0544218	-8.7232	1.49486e-11	9.91986e-11	16.1717
GOMF_PROMOTER_SPECIFIC_CHROMATIN_BINDING	-1.18095	0.0544218	-8.7232	1.49486e-11	9.91986e-11	16.1717
GOBP_PRODUCTION_OF_MOLECULAR_MEDIATOR_INVOLVED_IN_INFLAMMATORY_RESPONSE	0.944967	0.00464853	8.65308	1.90643e-11	1.2546e-10	15.9329
GOBP_CYTOKINE_PRODUCTION_INVOLVED_IN_INFLAMMATORY_RESPONSE	0.944967	0.00464853	8.65308	1.90643e-11	1.2546e-10	15.9329
GOBP_RESPONSE_TO_MOLECULE_OF_BACTERIAL_ORIGIN	-1.06772	0.105442	-8.45745	3.76643e-11	1.75178e-10	15.264
GOBP_REGULATION_OF_LEUKOCYTE_MIGRATION	-1.06772	0.105442	-8.45745	3.76643e-11	1.75178e-10	15.264
GOBP_POSITIVE_REGULATION_OF_LEUKOCYTE_MIGRATION	-1.06772	0.105442	-8.45745	3.76643e-11	1.75178e-10	15.264
GOBP_REGULATION_OF_LEUKOCYTE_CHEMOTAXIS	-1.06772	0.105442	-8.45745	3.76643e-11	1.75178e-10	15.264
GOBP_POSITIVE_REGULATION_OF_LEUKOCYTE_CHEMOTAXIS	-1.06772	0.105442	-8.45745	3.76643e-11	1.75178e-10	15.264
GOBP_REGULATION_OF_RESPONSE_TO_BIOTIC_STIMULUS	-1.06772	0.105442	-8.45745	3.76643e-11	1.75178e-10	15.264
GOBP_RNA_TEMPLATED_DNA_BIOSYNTHETIC_PROCESS	-1.06772	0.105442	-8.45745	3.76643e-11	1.75178e-10	15.264
GOBP_REGULATION_OF_PH	-1.06772	0.105442	-8.45745	3.76643e-11	1.75178e-10	15.264
GOBP_ENDOCYTOSIS	-1.06772	0.105442	-8.45745	3.76643e-11	1.75178e-10	15.264
GOBP_DNA_DAMAGE_INDUCED_PROTEIN_PHOSPHORYLATION	-1.06772	0.105442	-8.45745	3.76643e-11	1.75178e-10	15.264
GOBP_CYTOSKELETON_ORGANIZATION	-1.06772	0.105442	-8.45745	3.76643e-11	1.75178e-10	15.264
GOBP_GOLGI_ORGANIZATION	-1.06772	0.105442	-8.45745	3.76643e-11	1.75178e-10	15.264
GOBP_SENSORY_PERCEPTION	-1.06772	0.105442	-8.45745	3.76643e-11	1.75178e-10	15.264
GOBP_RESPONSE_TO_MECHANICAL_STIMULUS	-1.06772	0.105442	-8.45745	3.76643e-11	1.75178e-10	15.264
GOBP_RESPONSE_TO_BACTERIUM	-1.06772	0.105442	-8.45745	3.76643e-11	1.75178e-10	15.264
GOBP_GLIAL_CELL_DIFFERENTIATION	-1.06772	0.105442	-8.45745	3.76643e-11	1.75178e-10	15.264
GOBP_POSITIVE_REGULATION_OF_AUTOPHAGY	-1.06772	0.105442	-8.45745	3.76643e-11	1.75178e-10	15.264
GOBP_REGULATION_OF_MACROPHAGE_CHEMOTAXIS	-1.06772	0.105442	-8.45745	3.76643e-11	1.75178e-10	15.264
GOBP_POSITIVE_REGULATION_OF_MACROPHAGE_CHEMOTAXIS	-1.06772	0.105442	-8.45745	3.76643e-11	1.75178e-10	15.264
GOBP_TELOMERE_MAINTENANCE_VIA_TELOMERE_LENGTHENING	-1.06772	0.105442	-8.45745	3.76643e-11	1.75178e-10	15.264
GOBP_NEURAL_CREST_CELL_DIFFERENTIATION	-1.06772	0.105442	-8.45745	3.76643e-11	1.75178e-10	15.264
GOBP_TELOMERE_CAPPING	-1.06772	0.105442	-8.45745	3.76643e-11	1.75178e-10	15.264
GOBP_POSITIVE_REGULATION_OF_MACROAUTOPHAGY	-1.06772	0.105442	-8.45745	3.76643e-11	1.75178e-10	15.264
GOBP_CYTOSOLIC_TRANSPORT	-1.06772	0.105442	-8.45745	3.76643e-11	1.75178e-10	15.264
GOBP_SENSORY_PERCEPTION_OF_PAIN	-1.06772	0.105442	-8.45745	3.76643e-11	1.75178e-10	15.264
GOBP_CELLULAR_MONOVALENT_INORGANIC_CATION_HOMEOSTASIS	-1.06772	0.105442	-8.45745	3.76643e-11	1.75178e-10	15.264
GOBP_THYROID_GLAND_DEVELOPMENT	-1.06772	0.105442	-8.45745	3.76643e-11	1.75178e-10	15.264
GOBP_REGULATION_OF_CYCLASE_ACTIVITY	-1.06772	0.105442	-8.45745	3.76643e-11	1.75178e-10	15.264
GOBP_POSITIVE_REGULATION_OF_DEFENSE_RESPONSE	-1.06772	0.105442	-8.45745	3.76643e-11	1.75178e-10	15.264
GOBP_LIPOPOLYSACCHARIDE_MEDIATED_SIGNALING_PATHWAY	-1.06772	0.105442	-8.45745	3.76643e-11	1.75178e-10	15.264
GOBP_POSITIVE_REGULATION_OF_RESPONSE_TO_EXTERNAL_STIMULUS	-1.06772	0.105442	-8.45745	3.76643e-11	1.75178e-10	15.264
GOBP_ENDOCRINE_SYSTEM_DEVELOPMENT	-1.06772	0.105442	-8.45745	3.76643e-11	1.75178e-10	15.264
GOBP_EAR_MORPHOGENESIS	-1.06772	0.105442	-8.45745	3.76643e-11	1.75178e-10	15.264
GOBP_OUTER_EAR_MORPHOGENESIS	-1.06772	0.105442	-8.45745	3.76643e-11	1.75178e-10	15.264
GOBP_RESPONSE_TO_DSRNA	-1.06772	0.105442	-8.45745	3.76643e-11	1.75178e-10	15.264
GOBP_EAR_DEVELOPMENT	-1.06772	0.105442	-8.45745	3.76643e-11	1.75178e-10	15.264
GOBP_MACROPHAGE_CHEMOTAXIS	-1.06772	0.105442	-8.45745	3.76643e-11	1.75178e-10	15.264
GOBP_ORGANELLE_INHERITANCE	-1.06772	0.105442	-8.45745	3.76643e-11	1.75178e-10	15.264
GOBP_THYMUS_DEVELOPMENT	-1.06772	0.105442	-8.45745	3.76643e-11	1.75178e-10	15.264
GOBP_EMBRYONIC_ORGAN_MORPHOGENESIS	-1.06772	0.105442	-8.45745	3.76643e-11	1.75178e-10	15.264
GOBP_ANIMAL_ORGAN_FORMATION	-1.06772	0.105442	-8.45745	3.76643e-11	1.75178e-10	15.264
GOBP_ASTROCYTE_DIFFERENTIATION	-1.06772	0.105442	-8.45745	3.76643e-11	1.75178e-10	15.264
GOBP_MESENCHYMAL_CELL_DIFFERENTIATION	-1.06772	0.105442	-8.45745	3.76643e-11	1.75178e-10	15.264
GOBP_STEM_CELL_DEVELOPMENT	-1.06772	0.105442	-8.45745	3.76643e-11	1.75178e-10	15.264
GOBP_REGULATION_OF_CHEMOTAXIS	-1.06772	0.105442	-8.45745	3.76643e-11	1.75178e-10	15.264
GOBP_POSITIVE_REGULATION_OF_CHEMOTAXIS	-1.06772	0.105442	-8.45745	3.76643e-11	1.75178e-10	15.264
GOBP_REGULATION_OF_DNA_BINDING_TRANSCRIPTION_FACTOR_ACTIVITY	-1.06772	0.105442	-8.45745	3.76643e-11	1.75178e-10	15.264
GOBP_CARTILAGE_DEVELOPMENT	-1.06772	0.105442	-8.45745	3.76643e-11	1.75178e-10	15.264
GOBP_REGULATION_OF_CYTOSKELETON_ORGANIZATION	-1.06772	0.105442	-8.45745	3.76643e-11	1.75178e-10	15.264
GOBP_POSITIVE_REGULATION_OF_TELOMERASE_ACTIVITY	-1.06772	0.105442	-8.45745	3.76643e-11	1.75178e-10	15.264
GOBP_MONOVALENT_INORGANIC_CATION_HOMEOSTASIS	-1.06772	0.105442	-8.45745	3.76643e-11	1.75178e-10	15.264
GOBP_BERGMANN_GLIAL_CELL_DIFFERENTIATION	-1.06772	0.105442	-8.45745	3.76643e-11	1.75178e-10	15.264
GOBP_FACE_DEVELOPMENT	-1.06772	0.105442	-8.45745	3.76643e-11	1.75178e-10	15.264
GOBP_LUNG_MORPHOGENESIS	-1.06772	0.105442	-8.45745	3.76643e-11	1.75178e-10	15.264
GOBP_TRACHEA_DEVELOPMENT	-1.06772	0.105442	-8.45745	3.76643e-11	1.75178e-10	15.264
GOBP_TRACHEA_MORPHOGENESIS	-1.06772	0.105442	-8.45745	3.76643e-11	1.75178e-10	15.264
GOBP_TRACHEA_FORMATION	-1.06772	0.105442	-8.45745	3.76643e-11	1.75178e-10	15.264
GOBP_MESENCHYME_DEVELOPMENT	-1.06772	0.105442	-8.45745	3.76643e-11	1.75178e-10	15.264
GOBP_REGULATION_OF_VESICLE_MEDIATED_TRANSPORT	-1.06772	0.105442	-8.45745	3.76643e-11	1.75178e-10	15.264
GOBP_CARDIAC_NEURAL_CREST_CELL_DIFFERENTIATION_INVOLVED_IN_HEART_DEVELOPMENT	-1.06772	0.105442	-8.45745	3.76643e-11	1.75178e-10	15.264
GOBP_CONNECTIVE_TISSUE_DEVELOPMENT	-1.06772	0.105442	-8.45745	3.76643e-11	1.75178e-10	15.264
GOBP_MACROPHAGE_PROLIFERATION	-1.06772	0.105442	-8.45745	3.76643e-11	1.75178e-10	15.264
GOBP_INTERLEUKIN_1_MEDIATED_SIGNALING_PATHWAY	-1.06772	0.105442	-8.45745	3.76643e-11	1.75178e-10	15.264
GOBP_RESPONSE_TO_INTERLEUKIN_1	-1.06772	0.105442	-8.45745	3.76643e-11	1.75178e-10	15.264
GOBP_CELLULAR_RESPONSE_TO_MECHANICAL_STIMULUS	-1.06772	0.105442	-8.45745	3.76643e-11	1.75178e-10	15.264
GOBP_CELLULAR_RESPONSE_TO_INTERLEUKIN_1	-1.06772	0.105442	-8.45745	3.76643e-11	1.75178e-10	15.264
GOBP_GRANULOCYTE_CHEMOTAXIS	-1.06772	0.105442	-8.45745	3.76643e-11	1.75178e-10	15.264
GOBP_REGULATION_OF_GRANULOCYTE_CHEMOTAXIS	-1.06772	0.105442	-8.45745	3.76643e-11	1.75178e-10	15.264
GOBP_REGULATION_OF_MONONUCLEAR_CELL_MIGRATION	-1.06772	0.105442	-8.45745	3.76643e-11	1.75178e-10	15.264
GOBP_RESPONSE_TO_BMP	-1.06772	0.105442	-8.45745	3.76643e-11	1.75178e-10	15.264
GOBP_RESPONSE_TO_CATECHOLAMINE	-1.06772	0.105442	-8.45745	3.76643e-11	1.75178e-10	15.264
GOBP_CAVEOLIN_MEDIATED_ENDOCYTOSIS	-1.06772	0.105442	-8.45745	3.76643e-11	1.75178e-10	15.264
GOBP_SENSORY_ORGAN_MORPHOGENESIS	-1.06772	0.105442	-8.45745	3.76643e-11	1.75178e-10	15.264
GOBP_MYELOID_LEUKOCYTE_MIGRATION	-1.06772	0.105442	-8.45745	3.76643e-11	1.75178e-10	15.264
GOBP_GRANULOCYTE_MIGRATION	-1.06772	0.105442	-8.45745	3.76643e-11	1.75178e-10	15.264
GOBP_XENOPHAGY	-1.06772	0.105442	-8.45745	3.76643e-11	1.75178e-10	15.264
GOBP_VESICLE_MEDIATED_TRANSPORT_BETWEEN_ENDOSOMAL_COMPARTMENTS	-1.06772	0.105442	-8.45745	3.76643e-11	1.75178e-10	15.264
GOBP_REGULATION_OF_MACROPHAGE_PROLIFERATION	-1.06772	0.105442	-8.45745	3.76643e-11	1.75178e-10	15.264
GOBP_RESPONSE_TO_DOPAMINE	-1.06772	0.105442	-8.45745	3.76643e-11	1.75178e-10	15.264
GOBP_REGULATION_OF_GOLGI_ORGANIZATION	-1.06772	0.105442	-8.45745	3.76643e-11	1.75178e-10	15.264
GOBP_REGULATION_OF_CYTOPLASMIC_TRANSPORT	-1.06772	0.105442	-8.45745	3.76643e-11	1.75178e-10	15.264
GOBP_REGULATION_OF_TELOMERE_CAPPING	-1.06772	0.105442	-8.45745	3.76643e-11	1.75178e-10	15.264
GOBP_POSITIVE_REGULATION_OF_TELOMERE_CAPPING	-1.06772	0.105442	-8.45745	3.76643e-11	1.75178e-10	15.264
GOBP_REGULATION_OF_TELOMERE_MAINTENANCE_VIA_TELOMERE_LENGTHENING	-1.06772	0.105442	-8.45745	3.76643e-11	1.75178e-10	15.264
GOBP_POSITIVE_REGULATION_OF_TELOMERE_MAINTENANCE_VIA_TELOMERE_LENGTHENING	-1.06772	0.105442	-8.45745	3.76643e-11	1.75178e-10	15.264
GOBP_REGULATION_OF_XENOPHAGY	-1.06772	0.105442	-8.45745	3.76643e-11	1.75178e-10	15.264
GOBP_MACROPHAGE_MIGRATION	-1.06772	0.105442	-8.45745	3.76643e-11	1.75178e-10	15.264
GOBP_REGULATION_OF_MACROPHAGE_MIGRATION	-1.06772	0.105442	-8.45745	3.76643e-11	1.75178e-10	15.264
GOBP_POSITIVE_REGULATION_OF_MACROPHAGE_MIGRATION	-1.06772	0.105442	-8.45745	3.76643e-11	1.75178e-10	15.264
GOBP_POSITIVE_REGULATION_OF_DNA_BIOSYNTHETIC_PROCESS	-1.06772	0.105442	-8.45745	3.76643e-11	1.75178e-10	15.264
GOBP_REGULATION_OF_EARLY_ENDOSOME_TO_LATE_ENDOSOME_TRANSPORT	-1.06772	0.105442	-8.45745	3.76643e-11	1.75178e-10	15.264
GOCC_ENDOPLASMIC_RETICULUM_LUMEN	-1.06772	0.105442	-8.45745	3.76643e-11	1.75178e-10	15.264
GOCC_CAVEOLA	-1.06772	0.105442	-8.45745	3.76643e-11	1.75178e-10	15.264
GOCC_PSEUDOPODIUM	-1.06772	0.105442	-8.45745	3.76643e-11	1.75178e-10	15.264
GOCC_PLASMA_MEMBRANE_RAFT	-1.06772	0.105442	-8.45745	3.76643e-11	1.75178e-10	15.264
GOMF_PHOSPHOTYROSINE_RESIDUE_BINDING	-1.06772	0.105442	-8.45745	3.76643e-11	1.75178e-10	15.264
GOMF_MAP_KINASE_ACTIVITY	-1.06772	0.105442	-8.45745	3.76643e-11	1.75178e-10	15.264
GOMF_MAP_KINASE_KINASE_ACTIVITY	-1.06772	0.105442	-8.45745	3.76643e-11	1.75178e-10	15.264
GOMF_PROTEIN_SERINE_THREONINE_TYROSINE_KINASE_ACTIVITY	-1.06772	0.105442	-8.45745	3.76643e-11	1.75178e-10	15.264
GOMF_PROTEIN_SERINE_KINASE_ACTIVITY	-1.06772	0.105442	-8.45745	3.76643e-11	1.75178e-10	15.264
GOBP_RESPONSE_TO_NITROGEN_COMPOUND	-0.762008	0.0454815	-8.38502	4.85044e-11	2.24936e-10	15.0155
GOBP_CELLULAR_CARBOHYDRATE_METABOLIC_PROCESS	-0.933558	0.0371394	-7.97929	2.01623e-10	9.32288e-10	13.6158
GOBP_PROTEIN_COMPLEX_OLIGOMERIZATION	-1.12242	0.0374858	-7.92715	2.42351e-10	1.11735e-09	13.435
GOBP_SKELETAL_SYSTEM_DEVELOPMENT	-0.96614	0.191988	-7.79734	3.83452e-10	1.75767e-09	12.9843
GOBP_REGULATION_OF_AUTOPHAGY	-0.96614	0.191988	-7.79734	3.83452e-10	1.75767e-09	12.9843
GOBP_MITOTIC_G2_DNA_DAMAGE_CHECKPOINT_SIGNALING	1.02116	-0.085034	7.35128	1.86881e-09	7.77937e-09	11.4287
GOBP_RESPONSE_TO_UV_B	1.02116	-0.085034	7.35128	1.86881e-09	7.77937e-09	11.4287
GOBP_REGULATION_OF_B_CELL_PROLIFERATION	1.02116	-0.085034	7.35128	1.86881e-09	7.77937e-09	11.4287
GOBP_POSITIVE_REGULATION_OF_B_CELL_PROLIFERATION	1.02116	-0.085034	7.35128	1.86881e-09	7.77937e-09	11.4287
GOBP_MUSCLE_CELL_PROLIFERATION	1.02116	-0.085034	7.35128	1.86881e-09	7.77937e-09	11.4287
GOBP_NEGATIVE_REGULATION_OF_KINASE_ACTIVITY	1.02116	-0.085034	7.35128	1.86881e-09	7.77937e-09	11.4287
GOBP_B_CELL_PROLIFERATION	1.02116	-0.085034	7.35128	1.86881e-09	7.77937e-09	11.4287
GOBP_TISSUE_REGENERATION	1.02116	-0.085034	7.35128	1.86881e-09	7.77937e-09	11.4287
GOBP_NEGATIVE_REGULATION_OF_PHOSPHORYLATION	1.02116	-0.085034	7.35128	1.86881e-09	7.77937e-09	11.4287
GOBP_MITOTIC_G2_M_TRANSITION_CHECKPOINT	1.02116	-0.085034	7.35128	1.86881e-09	7.77937e-09	11.4287
GOBP_NEGATIVE_REGULATION_OF_CYCLIN_DEPENDENT_PROTEIN_SERINE_THREONINE_KINASE_ACTIVITY	1.02116	-0.085034	7.35128	1.86881e-09	7.77937e-09	11.4287
GOBP_SMOOTH_MUSCLE_CELL_PROLIFERATION	1.02116	-0.085034	7.35128	1.86881e-09	7.77937e-09	11.4287
GOBP_NEGATIVE_REGULATION_OF_SMOOTH_MUSCLE_CELL_PROLIFERATION	1.02116	-0.085034	7.35128	1.86881e-09	7.77937e-09	11.4287
GOBP_REGULATION_OF_B_CELL_ACTIVATION	1.02116	-0.085034	7.35128	1.86881e-09	7.77937e-09	11.4287
GOBP_REGULATION_OF_CELL_ACTIVATION	1.02116	-0.085034	7.35128	1.86881e-09	7.77937e-09	11.4287
GOBP_POSITIVE_REGULATION_OF_CELL_ACTIVATION	1.02116	-0.085034	7.35128	1.86881e-09	7.77937e-09	11.4287
GOBP_POSITIVE_REGULATION_OF_B_CELL_ACTIVATION	1.02116	-0.085034	7.35128	1.86881e-09	7.77937e-09	11.4287
GOBP_REGULATION_OF_LYMPHOCYTE_ACTIVATION	1.02116	-0.085034	7.35128	1.86881e-09	7.77937e-09	11.4287
GOBP_CARDIAC_MUSCLE_TISSUE_REGENERATION	1.02116	-0.085034	7.35128	1.86881e-09	7.77937e-09	11.4287
GOBP_CELLULAR_RESPONSE_TO_UV_B	1.02116	-0.085034	7.35128	1.86881e-09	7.77937e-09	11.4287
GOBP_NEGATIVE_REGULATION_OF_PROTEIN_SERINE_THREONINE_KINASE_ACTIVITY	1.02116	-0.085034	7.35128	1.86881e-09	7.77937e-09	11.4287
GOBP_NEGATIVE_REGULATION_OF_CELL_CYCLE_G2_M_PHASE_TRANSITION	1.02116	-0.085034	7.35128	1.86881e-09	7.77937e-09	11.4287
GOBP_NEGATIVE_REGULATION_OF_VASCULAR_ASSOCIATED_SMOOTH_MUSCLE_CELL_PROLIFERATION	1.02116	-0.085034	7.35128	1.86881e-09	7.77937e-09	11.4287
GOBP_VASCULAR_ASSOCIATED_SMOOTH_MUSCLE_CELL_PROLIFERATION	1.02116	-0.085034	7.35128	1.86881e-09	7.77937e-09	11.4287
GOCC_CYCLIN_DEPENDENT_PROTEIN_KINASE_HOLOENZYME_COMPLEX	1.02116	-0.085034	7.35128	1.86881e-09	7.77937e-09	11.4287
GOCC_TRANSFERASE_COMPLEX_TRANSFERRING_PHOSPHORUS_CONTAINING_GROUPS	1.02116	-0.085034	7.35128	1.86881e-09	7.77937e-09	11.4287
GOCC_PROTEIN_KINASE_COMPLEX	1.02116	-0.085034	7.35128	1.86881e-09	7.77937e-09	11.4287
GOMF_ENZYME_INHIBITOR_ACTIVITY	1.02116	-0.085034	7.35128	1.86881e-09	7.77937e-09	11.4287
GOMF_CYCLIN_DEPENDENT_PROTEIN_SERINE_THREONINE_KINASE_INHIBITOR_ACTIVITY	1.02116	-0.085034	7.35128	1.86881e-09	7.77937e-09	11.4287
GOMF_CYCLIN_DEPENDENT_PROTEIN_SERINE_THREONINE_KINASE_REGULATOR_ACTIVITY	1.02116	-0.085034	7.35128	1.86881e-09	7.77937e-09	11.4287
GOMF_KINASE_INHIBITOR_ACTIVITY	1.02116	-0.085034	7.35128	1.86881e-09	7.77937e-09	11.4287
GOMF_PROTEIN_SERINE_THREONINE_KINASE_INHIBITOR_ACTIVITY	1.02116	-0.085034	7.35128	1.86881e-09	7.77937e-09	11.4287
GOMF_PROTEIN_SEQUESTERING_ACTIVITY	1.02116	-0.085034	7.35128	1.86881e-09	7.77937e-09	11.4287
GOMF_MOLECULAR_SEQUESTERING_ACTIVITY	1.02116	-0.085034	7.35128	1.86881e-09	7.77937e-09	11.4287
GOMF_MOLECULAR_FUNCTION_INHIBITOR_ACTIVITY	1.02116	-0.085034	7.35128	1.86881e-09	7.77937e-09	11.4287
GOBP_CELL_MORPHOGENESIS_INVOLVED_IN_DIFFERENTIATION	0.969312	-0.0612245	7.25072	2.67409e-09	1.055e-08	11.0769
GOBP_LEUKOCYTE_HOMEOSTASIS	0.969312	-0.0612245	7.25072	2.67409e-09	1.055e-08	11.0769
GOBP_TISSUE_HOMEOSTASIS	0.969312	-0.0612245	7.25072	2.67409e-09	1.055e-08	11.0769
GOBP_HISTONE_DEUBIQUITINATION	0.969312	-0.0612245	7.25072	2.67409e-09	1.055e-08	11.0769
GOBP_NEUTROPHIL_DIFFERENTIATION	0.969312	-0.0612245	7.25072	2.67409e-09	1.055e-08	11.0769
GOBP_GRANULOCYTE_DIFFERENTIATION	0.969312	-0.0612245	7.25072	2.67409e-09	1.055e-08	11.0769
GOBP_MYELOID_CELL_APOPTOTIC_PROCESS	0.969312	-0.0612245	7.25072	2.67409e-09	1.055e-08	11.0769
GOBP_MONOUBIQUITINATED_PROTEIN_DEUBIQUITINATION	0.969312	-0.0612245	7.25072	2.67409e-09	1.055e-08	11.0769
GOBP_COMMON_MYELOID_PROGENITOR_CELL_PROLIFERATION	0.969312	-0.0612245	7.25072	2.67409e-09	1.055e-08	11.0769
GOBP_PLATELET_MORPHOGENESIS	0.969312	-0.0612245	7.25072	2.67409e-09	1.055e-08	11.0769
GOBP_ANATOMICAL_STRUCTURE_HOMEOSTASIS	0.969312	-0.0612245	7.25072	2.67409e-09	1.055e-08	11.0769
GOBP_HEMATOPOIETIC_STEM_CELL_HOMEOSTASIS	0.969312	-0.0612245	7.25072	2.67409e-09	1.055e-08	11.0769
GOBP_NEURON_CELLULAR_HOMEOSTASIS	0.969312	-0.0612245	7.25072	2.67409e-09	1.055e-08	11.0769
GOBP_PROTEIN_MODIFICATION_BY_SMALL_PROTEIN_REMOVAL	0.969312	-0.0612245	7.25072	2.67409e-09	1.055e-08	11.0769
GOBP_PROTEIN_K48_LINKED_DEUBIQUITINATION	0.969312	-0.0612245	7.25072	2.67409e-09	1.055e-08	11.0769
GOCC_PCG_PROTEIN_COMPLEX	0.969312	-0.0612245	7.25072	2.67409e-09	1.055e-08	11.0769
GOMF_PEPTIDASE_ACTIVITY	0.969312	-0.0612245	7.25072	2.67409e-09	1.055e-08	11.0769
GOMF_CYSTEINE_TYPE_PEPTIDASE_ACTIVITY	0.969312	-0.0612245	7.25072	2.67409e-09	1.055e-08	11.0769
GOMF_UBIQUITIN_LIKE_PROTEIN_PEPTIDASE_ACTIVITY	0.969312	-0.0612245	7.25072	2.67409e-09	1.055e-08	11.0769
GOMF_CHROMATIN_DNA_BINDING	0.969312	-0.0612245	7.25072	2.67409e-09	1.055e-08	11.0769
GOMF_DEUBIQUITINASE_ACTIVITY	0.969312	-0.0612245	7.25072	2.67409e-09	1.055e-08	11.0769
GOCC_CATALYTIC_COMPLEX	0.854785	-0.0285311	7.13162	4.08948e-09	1.60146e-08	10.6599
GOCC_TRANSFERASE_COMPLEX	0.854785	-0.0285311	7.13162	4.08948e-09	1.60146e-08	10.6599
GOMF_CYCLIN_BINDING	0.854785	-0.0285311	7.13162	4.08948e-09	1.60146e-08	10.6599
GOBP_TRANSMEMBRANE_RECEPTOR_PROTEIN_SERINE_THREONINE_KINASE_SIGNALING_PATHWAY	-0.953128	0.158214	-7.04826	5.50671e-09	2.13016e-08	10.3679
GOBP_POSITIVE_REGULATION_OF_ORGANELLE_ORGANIZATION	-0.953128	0.158214	-7.04826	5.50671e-09	2.13016e-08	10.3679
GOBP_RESPONSE_TO_CYTOKINE	-0.953128	0.158214	-7.04826	5.50671e-09	2.13016e-08	10.3679
GOBP_POSITIVE_REGULATION_OF_CELLULAR_COMPONENT_ORGANIZATION	-0.953128	0.158214	-7.04826	5.50671e-09	2.13016e-08	10.3679
GOBP_DEFENSE_RESPONSE_TO_OTHER_ORGANISM	-0.953128	0.158214	-7.04826	5.50671e-09	2.13016e-08	10.3679
GOBP_CYTOKINE_PRODUCTION	0.768652	0.0667421	7.04062	5.65898e-09	2.18373e-08	10.3411
GOBP_MYELOID_LEUKOCYTE_DIFFERENTIATION	0.824611	0.0192733	6.72458	1.75019e-08	6.6566e-08	9.23354
GOBP_PROTEIN_TARGETING_TO_MITOCHONDRION	0.824611	0.0192733	6.72458	1.75019e-08	6.6566e-08	9.23354
GOBP_PROTEIN_LOCALIZATION_TO_MITOCHONDRION	0.824611	0.0192733	6.72458	1.75019e-08	6.6566e-08	9.23354
GOBP_REGULATION_OF_PROTEIN_TARGETING	0.824611	0.0192733	6.72458	1.75019e-08	6.6566e-08	9.23354
GOBP_REGULATION_OF_ESTABLISHMENT_OF_PROTEIN_LOCALIZATION_TO_MITOCHONDRION	0.824611	0.0192733	6.72458	1.75019e-08	6.6566e-08	9.23354
GOBP_POSITIVE_REGULATION_OF_ESTABLISHMENT_OF_PROTEIN_LOCALIZATION_TO_MITOCHONDRION	0.824611	0.0192733	6.72458	1.75019e-08	6.6566e-08	9.23354
GOBP_MULTICELLULAR_ORGANISMAL_HOMEOSTASIS	0.888309	-0.0506253	6.65594	2.23676e-08	8.48684e-08	8.99304
GOBP_CELLULAR_MACROMOLECULE_CATABOLIC_PROCESS	0.700125	0.0556833	6.47269	4.30434e-08	1.62154e-07	8.35151
GOBP_PROTEOLYSIS_INVOLVED_IN_PROTEIN_CATABOLIC_PROCESS	0.700125	0.0556833	6.47269	4.30434e-08	1.62154e-07	8.35151
GOBP_PROTEIN_MODIFICATION_BY_SMALL_PROTEIN_CONJUGATION_OR_REMOVAL	0.700125	0.0556833	6.47269	4.30434e-08	1.62154e-07	8.35151
GOBP_GENERATION_OF_PRECURSOR_METABOLITES_AND_ENERGY	-0.804341	-0.0505788	-6.45872	4.52446e-08	1.68446e-07	8.30265
GOBP_NADP_METABOLIC_PROCESS	-0.804341	-0.0505788	-6.45872	4.52446e-08	1.68446e-07	8.30265
GOBP_NADPH_REGENERATION	-0.804341	-0.0505788	-6.45872	4.52446e-08	1.68446e-07	8.30265
GOBP_GLUCOSE_6_PHOSPHATE_METABOLIC_PROCESS	-0.804341	-0.0505788	-6.45872	4.52446e-08	1.68446e-07	8.30265
GOBP_CARBOHYDRATE_DERIVATIVE_METABOLIC_PROCESS	-0.804341	-0.0505788	-6.45872	4.52446e-08	1.68446e-07	8.30265
GOBP_GENERATION_OF_NEURONS	-0.915462	0.14307	-6.45041	4.66072e-08	1.71905e-07	8.27358
GOMF_RNA_BINDING	-0.915462	0.14307	-6.45041	4.66072e-08	1.71905e-07	8.27358
GOMF_HISTONE_DEACETYLASE_BINDING	-0.915462	0.14307	-6.45041	4.66072e-08	1.71905e-07	8.27358
GOMF_PROTEIN_HETERODIMERIZATION_ACTIVITY	-0.915462	0.14307	-6.45041	4.66072e-08	1.71905e-07	8.27358
GOMF_PHOSPHATASE_BINDING	-0.799754	0.0650289	-6.43978	4.84105e-08	1.78142e-07	8.23639
GOBP_REGULATION_OF_CARBOHYDRATE_METABOLIC_PROCESS	-0.88025	0.090457	-6.43436	4.9356e-08	1.78311e-07	8.21744
GOBP_RESPONSE_TO_XENOBIOTIC_STIMULUS	-0.88025	0.090457	-6.43436	4.9356e-08	1.78311e-07	8.21744
GOBP_REGULATION_OF_CELLULAR_CARBOHYDRATE_METABOLIC_PROCESS	-0.88025	0.090457	-6.43436	4.9356e-08	1.78311e-07	8.21744
GOBP_REGULATION_OF_GLUCOSE_METABOLIC_PROCESS	-0.88025	0.090457	-6.43436	4.9356e-08	1.78311e-07	8.21744
GOBP_REGULATION_OF_SMALL_MOLECULE_METABOLIC_PROCESS	-0.88025	0.090457	-6.43436	4.9356e-08	1.78311e-07	8.21744
GOBP_REGULATION_OF_PROTEIN_DEACETYLATION	-0.88025	0.090457	-6.43436	4.9356e-08	1.78311e-07	8.21744
GOBP_POSITIVE_REGULATION_OF_PROTEIN_DEACETYLATION	-0.88025	0.090457	-6.43436	4.9356e-08	1.78311e-07	8.21744
GOBP_MACROMOLECULE_DEACYLATION	-0.88025	0.090457	-6.43436	4.9356e-08	1.78311e-07	8.21744
GOBP_CENTRAL_NERVOUS_SYSTEM_DEVELOPMENT	-0.687503	0.0138084	-6.34188	6.8654e-08	2.46905e-07	7.89422
GOBP_HEAD_DEVELOPMENT	-0.687503	0.0138084	-6.34188	6.8654e-08	2.46905e-07	7.89422
GOBP_INFLAMMATORY_RESPONSE	0.942383	0.028812	6.23259	1.01369e-07	3.62915e-07	7.51273
GOBP_REGULATION_OF_INFLAMMATORY_RESPONSE	0.942383	0.028812	6.23259	1.01369e-07	3.62915e-07	7.51273
GOBP_ORGANIC_ACID_METABOLIC_PROCESS	-0.648937	0.0658151	-6.22744	1.03245e-07	3.67968e-07	7.49478
GOBP_MONOCARBOXYLIC_ACID_METABOLIC_PROCESS	-0.648937	0.0658151	-6.22744	1.03245e-07	3.67968e-07	7.49478
GOBP_SPROUTING_ANGIOGENESIS	0.603704	0.0845543	6.21988	1.06062e-07	3.74642e-07	7.46844
GOBP_CELLULAR_LIPID_METABOLIC_PROCESS	0.603704	0.0845543	6.21988	1.06062e-07	3.74642e-07	7.46844
GOBP_NEGATIVE_REGULATION_OF_EPITHELIAL_CELL_PROLIFERATION	0.603704	0.0845543	6.21988	1.06062e-07	3.74642e-07	7.46844
GOBP_REGULATION_OF_RESPONSE_TO_OXIDATIVE_STRESS	0.603704	0.0845543	6.21988	1.06062e-07	3.74642e-07	7.46844
GOBP_ORGANIC_ACID_CATABOLIC_PROCESS	-0.703704	0.0714286	-5.91052	3.1853e-07	1.12015e-06	6.39302
GOBP_MONOCARBOXYLIC_ACID_CATABOLIC_PROCESS	-0.703704	0.0714286	-5.91052	3.1853e-07	1.12015e-06	6.39302
GOBP_POSITIVE_REGULATION_OF_KINASE_ACTIVITY	0.789784	-0.082934	5.90712	3.22397e-07	1.12378e-06	6.38123
GOBP_REGULATION_OF_PROTEIN_KINASE_ACTIVITY	0.789784	-0.082934	5.90712	3.22397e-07	1.12378e-06	6.38123
GOBP_POSITIVE_REGULATION_OF_PROTEIN_KINASE_ACTIVITY	0.789784	-0.082934	5.90712	3.22397e-07	1.12378e-06	6.38123
GOMF_ENZYME_ACTIVATOR_ACTIVITY	0.789784	-0.082934	5.90712	3.22397e-07	1.12378e-06	6.38123
GOBP_I_KAPPAB_KINASE_NF_KAPPAB_SIGNALING	0.852252	-0.0725628	5.83147	4.21468e-07	1.4659e-06	6.11946
GOBP_REGULATION_OF_CELLULAR_CATABOLIC_PROCESS	-0.738961	0.205021	-5.67596	7.30025e-07	2.52331e-06	5.58323
GOBP_CARBOHYDRATE_METABOLIC_PROCESS	-0.734885	-0.0175834	-5.67402	7.35038e-07	2.52331e-06	5.57655
GOBP_MONOSACCHARIDE_METABOLIC_PROCESS	-0.734885	-0.0175834	-5.67402	7.35038e-07	2.52331e-06	5.57655
GOBP_ORGANOPHOSPHATE_METABOLIC_PROCESS	-0.734885	-0.0175834	-5.67402	7.35038e-07	2.52331e-06	5.57655
GOBP_NUCLEOBASE_CONTAINING_SMALL_MOLECULE_METABOLIC_PROCESS	-0.734885	-0.0175834	-5.67402	7.35038e-07	2.52331e-06	5.57655
GOBP_PYRIDINE_CONTAINING_COMPOUND_METABOLIC_PROCESS	-0.734885	-0.0175834	-5.67402	7.35038e-07	2.52331e-06	5.57655
GOBP_POSITIVE_REGULATION_OF_GENE_EXPRESSION	-0.748763	-0.00283945	-5.62114	8.85515e-07	2.76863e-06	5.39488
GOBP_EMBRYONIC_ORGAN_DEVELOPMENT	-0.748763	-0.00283945	-5.62114	8.85515e-07	2.76863e-06	5.39488
GOBP_CELLULAR_RESPONSE_TO_NITROGEN_COMPOUND	-0.748763	-0.00283945	-5.62114	8.85515e-07	2.76863e-06	5.39488
GOBP_CELLULAR_RESPONSE_TO_OXYGEN_CONTAINING_COMPOUND	-0.748763	-0.00283945	-5.62114	8.85515e-07	2.76863e-06	5.39488
GOBP_VASCULAR_PROCESS_IN_CIRCULATORY_SYSTEM	-0.859259	0.047619	-5.61829	8.94462e-07	2.76863e-06	5.38508
GOBP_AMINO_ACID_TRANSMEMBRANE_TRANSPORT	-0.859259	0.047619	-5.61829	8.94462e-07	2.76863e-06	5.38508
GOBP_ANION_TRANSPORT	-0.859259	0.047619	-5.61829	8.94462e-07	2.76863e-06	5.38508
GOBP_DICARBOXYLIC_ACID_TRANSPORT	-0.859259	0.047619	-5.61829	8.94462e-07	2.76863e-06	5.38508
GOBP_AMINO_ACID_TRANSPORT	-0.859259	0.047619	-5.61829	8.94462e-07	2.76863e-06	5.38508
GOBP_GLUTAMINE_TRANSPORT	-0.859259	0.047619	-5.61829	8.94462e-07	2.76863e-06	5.38508
GOBP_VASCULAR_TRANSPORT	-0.859259	0.047619	-5.61829	8.94462e-07	2.76863e-06	5.38508
GOBP_ORGANIC_ANION_TRANSPORT	-0.859259	0.047619	-5.61829	8.94462e-07	2.76863e-06	5.38508
GOBP_C4_DICARBOXYLATE_TRANSPORT	-0.859259	0.047619	-5.61829	8.94462e-07	2.76863e-06	5.38508
GOBP_NEUTRAL_AMINO_ACID_TRANSPORT	-0.859259	0.047619	-5.61829	8.94462e-07	2.76863e-06	5.38508
GOBP_L_SERINE_TRANSPORT	-0.859259	0.047619	-5.61829	8.94462e-07	2.76863e-06	5.38508
GOBP_ORGANIC_ACID_TRANSPORT	-0.859259	0.047619	-5.61829	8.94462e-07	2.76863e-06	5.38508
GOBP_SERINE_TRANSPORT	-0.859259	0.047619	-5.61829	8.94462e-07	2.76863e-06	5.38508
GOBP_CARBOXYLIC_ACID_TRANSPORT	-0.859259	0.047619	-5.61829	8.94462e-07	2.76863e-06	5.38508
GOBP_PROTEIN_HOMOOLIGOMERIZATION	-0.859259	0.047619	-5.61829	8.94462e-07	2.76863e-06	5.38508
GOBP_PROTEIN_TRIMERIZATION	-0.859259	0.047619	-5.61829	8.94462e-07	2.76863e-06	5.38508
GOBP_L_ASPARTATE_TRANSMEMBRANE_TRANSPORT	-0.859259	0.047619	-5.61829	8.94462e-07	2.76863e-06	5.38508
GOBP_AMINO_ACID_IMPORT_ACROSS_PLASMA_MEMBRANE	-0.859259	0.047619	-5.61829	8.94462e-07	2.76863e-06	5.38508
GOBP_ANION_TRANSMEMBRANE_TRANSPORT	-0.859259	0.047619	-5.61829	8.94462e-07	2.76863e-06	5.38508
GOBP_IMPORT_INTO_CELL	-0.859259	0.047619	-5.61829	8.94462e-07	2.76863e-06	5.38508
GOBP_IMPORT_ACROSS_PLASMA_MEMBRANE	-0.859259	0.047619	-5.61829	8.94462e-07	2.76863e-06	5.38508
GOBP_L_ASPARTATE_IMPORT_ACROSS_PLASMA_MEMBRANE	-0.859259	0.047619	-5.61829	8.94462e-07	2.76863e-06	5.38508
GOBP_L_ALPHA_AMINO_ACID_TRANSMEMBRANE_TRANSPORT	-0.859259	0.047619	-5.61829	8.94462e-07	2.76863e-06	5.38508
GOBP_ORGANIC_ACID_TRANSMEMBRANE_TRANSPORT	-0.859259	0.047619	-5.61829	8.94462e-07	2.76863e-06	5.38508
GOMF_TRANSPORTER_ACTIVITY	-0.859259	0.047619	-5.61829	8.94462e-07	2.76863e-06	5.38508
GOMF_DICARBOXYLIC_ACID_TRANSMEMBRANE_TRANSPORTER_ACTIVITY	-0.859259	0.047619	-5.61829	8.94462e-07	2.76863e-06	5.38508
GOMF_ORGANIC_ACID_TRANSMEMBRANE_TRANSPORTER_ACTIVITY	-0.859259	0.047619	-5.61829	8.94462e-07	2.76863e-06	5.38508
GOMF_CATION_TRANSMEMBRANE_TRANSPORTER_ACTIVITY	-0.859259	0.047619	-5.61829	8.94462e-07	2.76863e-06	5.38508
GOMF_ANION_TRANSMEMBRANE_TRANSPORTER_ACTIVITY	-0.859259	0.047619	-5.61829	8.94462e-07	2.76863e-06	5.38508
GOMF_ORGANIC_ANION_TRANSMEMBRANE_TRANSPORTER_ACTIVITY	-0.859259	0.047619	-5.61829	8.94462e-07	2.76863e-06	5.38508
GOMF_ION_TRANSMEMBRANE_TRANSPORTER_ACTIVITY	-0.859259	0.047619	-5.61829	8.94462e-07	2.76863e-06	5.38508
GOMF_AMINO_ACID_TRANSMEMBRANE_TRANSPORTER_ACTIVITY	-0.859259	0.047619	-5.61829	8.94462e-07	2.76863e-06	5.38508
GOMF_ACIDIC_AMINO_ACID_TRANSMEMBRANE_TRANSPORTER_ACTIVITY	-0.859259	0.047619	-5.61829	8.94462e-07	2.76863e-06	5.38508
GOMF_NEUTRAL_AMINO_ACID_TRANSMEMBRANE_TRANSPORTER_ACTIVITY	-0.859259	0.047619	-5.61829	8.94462e-07	2.76863e-06	5.38508
GOMF_L_AMINO_ACID_TRANSMEMBRANE_TRANSPORTER_ACTIVITY	-0.859259	0.047619	-5.61829	8.94462e-07	2.76863e-06	5.38508
GOMF_L_ASPARTATE_TRANSMEMBRANE_TRANSPORTER_ACTIVITY	-0.859259	0.047619	-5.61829	8.94462e-07	2.76863e-06	5.38508
GOMF_L_GLUTAMINE_TRANSMEMBRANE_TRANSPORTER_ACTIVITY	-0.859259	0.047619	-5.61829	8.94462e-07	2.76863e-06	5.38508
GOMF_L_SERINE_TRANSMEMBRANE_TRANSPORTER_ACTIVITY	-0.859259	0.047619	-5.61829	8.94462e-07	2.76863e-06	5.38508
GOMF_SECONDARY_ACTIVE_TRANSMEMBRANE_TRANSPORTER_ACTIVITY	-0.859259	0.047619	-5.61829	8.94462e-07	2.76863e-06	5.38508
GOMF_SYMPORTER_ACTIVITY	-0.859259	0.047619	-5.61829	8.94462e-07	2.76863e-06	5.38508
GOMF_C4_DICARBOXYLATE_TRANSMEMBRANE_TRANSPORTER_ACTIVITY	-0.859259	0.047619	-5.61829	8.94462e-07	2.76863e-06	5.38508
GOMF_ACTIVE_TRANSMEMBRANE_TRANSPORTER_ACTIVITY	-0.859259	0.047619	-5.61829	8.94462e-07	2.76863e-06	5.38508
GOMF_SERINE_TRANSMEMBRANE_TRANSPORTER_ACTIVITY	-0.859259	0.047619	-5.61829	8.94462e-07	2.76863e-06	5.38508
GOBP_REGULATION_OF_PROTEIN_SERINE_THREONINE_KINASE_ACTIVITY	0.823752	-0.107939	5.6174	8.97275e-07	2.76863e-06	5.38201
GOBP_REGULATION_OF_CYCLIN_DEPENDENT_PROTEIN_KINASE_ACTIVITY	0.823752	-0.107939	5.6174	8.97275e-07	2.76863e-06	5.38201
GOBP_POSITIVE_REGULATION_OF_CYCLIN_DEPENDENT_PROTEIN_KINASE_ACTIVITY	0.823752	-0.107939	5.6174	8.97275e-07	2.76863e-06	5.38201
GOMF_KINASE_REGULATOR_ACTIVITY	0.823752	-0.107939	5.6174	8.97275e-07	2.76863e-06	5.38201
GOMF_KINASE_ACTIVATOR_ACTIVITY	0.823752	-0.107939	5.6174	8.97275e-07	2.76863e-06	5.38201
GOBP_BIOLOGICAL_PROCESS_INVOLVED_IN_INTERSPECIES_INTERACTION_BETWEEN_ORGANISMS	-0.748369	0.0480635	-5.52815	1.22789e-06	3.78143e-06	5.07619
GOBP_CHROMATIN_ORGANIZATION	0.932858	-0.0193529	5.50328	1.33982e-06	4.11813e-06	4.99118
GOBP_MACROMOLECULE_CATABOLIC_PROCESS	0.678227	0.00736604	5.4417	1.66243e-06	5.08018e-06	4.781
GOBP_PROTEIN_CATABOLIC_PROCESS	0.678227	0.00736604	5.4417	1.66243e-06	5.08018e-06	4.781
GOBP_ORGANONITROGEN_COMPOUND_CATABOLIC_PROCESS	0.678227	0.00736604	5.4417	1.66243e-06	5.08018e-06	4.781
GOBP_LONG_CHAIN_FATTY_ACID_METABOLIC_PROCESS	0.586243	-0.0340136	5.34004	2.37122e-06	6.15509e-06	4.43529
GOBP_ENDOTHELIAL_CELL_PROLIFERATION	0.586243	-0.0340136	5.34004	2.37122e-06	6.15509e-06	4.43529
GOBP_NEGATIVE_REGULATION_OF_ENDOTHELIAL_CELL_PROLIFERATION	0.586243	-0.0340136	5.34004	2.37122e-06	6.15509e-06	4.43529
GOBP_LEUKOCYTE_CHEMOTAXIS_INVOLVED_IN_INFLAMMATORY_RESPONSE	0.586243	-0.0340136	5.34004	2.37122e-06	6.15509e-06	4.43529
GOBP_LEUKOCYTE_MIGRATION_INVOLVED_IN_INFLAMMATORY_RESPONSE	0.586243	-0.0340136	5.34004	2.37122e-06	6.15509e-06	4.43529
GOBP_FATTY_ACID_METABOLIC_PROCESS	0.586243	-0.0340136	5.34004	2.37122e-06	6.15509e-06	4.43529
GOBP_FATTY_ACID_BIOSYNTHETIC_PROCESS	0.586243	-0.0340136	5.34004	2.37122e-06	6.15509e-06	4.43529
GOBP_ICOSANOID_METABOLIC_PROCESS	0.586243	-0.0340136	5.34004	2.37122e-06	6.15509e-06	4.43529
GOBP_LEUKOTRIENE_METABOLIC_PROCESS	0.586243	-0.0340136	5.34004	2.37122e-06	6.15509e-06	4.43529
GOBP_HUMORAL_IMMUNE_RESPONSE	0.586243	-0.0340136	5.34004	2.37122e-06	6.15509e-06	4.43529
GOBP_LEUKOCYTE_CELL_CELL_ADHESION	0.586243	-0.0340136	5.34004	2.37122e-06	6.15509e-06	4.43529
GOBP_HORMONE_TRANSPORT	0.586243	-0.0340136	5.34004	2.37122e-06	6.15509e-06	4.43529
GOBP_REGULATION_OF_HORMONE_LEVELS	0.586243	-0.0340136	5.34004	2.37122e-06	6.15509e-06	4.43529
GOBP_PEPTIDE_TRANSPORT	0.586243	-0.0340136	5.34004	2.37122e-06	6.15509e-06	4.43529
GOBP_ORGANIC_ACID_BIOSYNTHETIC_PROCESS	0.586243	-0.0340136	5.34004	2.37122e-06	6.15509e-06	4.43529
GOBP_ETHER_METABOLIC_PROCESS	0.586243	-0.0340136	5.34004	2.37122e-06	6.15509e-06	4.43529
GOBP_ARACHIDONIC_ACID_METABOLIC_PROCESS	0.586243	-0.0340136	5.34004	2.37122e-06	6.15509e-06	4.43529
GOBP_LEUKOTRIENE_BIOSYNTHETIC_PROCESS	0.586243	-0.0340136	5.34004	2.37122e-06	6.15509e-06	4.43529
GOBP_LIPOXYGENASE_PATHWAY	0.586243	-0.0340136	5.34004	2.37122e-06	6.15509e-06	4.43529
GOBP_REGULATION_OF_CELL_CELL_ADHESION	0.586243	-0.0340136	5.34004	2.37122e-06	6.15509e-06	4.43529
GOBP_POSITIVE_REGULATION_OF_CELL_CELL_ADHESION	0.586243	-0.0340136	5.34004	2.37122e-06	6.15509e-06	4.43529
GOBP_SIGNAL_RELEASE	0.586243	-0.0340136	5.34004	2.37122e-06	6.15509e-06	4.43529
GOBP_INSULIN_SECRETION	0.586243	-0.0340136	5.34004	2.37122e-06	6.15509e-06	4.43529
GOBP_LIPID_MODIFICATION	0.586243	-0.0340136	5.34004	2.37122e-06	6.15509e-06	4.43529
GOBP_BONE_MINERALIZATION	0.586243	-0.0340136	5.34004	2.37122e-06	6.15509e-06	4.43529
GOBP_REGULATION_OF_BONE_MINERALIZATION	0.586243	-0.0340136	5.34004	2.37122e-06	6.15509e-06	4.43529
GOBP_POSITIVE_REGULATION_OF_BONE_MINERALIZATION	0.586243	-0.0340136	5.34004	2.37122e-06	6.15509e-06	4.43529
GOBP_NEGATIVE_REGULATION_OF_DEFENSE_RESPONSE	0.586243	-0.0340136	5.34004	2.37122e-06	6.15509e-06	4.43529
GOBP_NEGATIVE_REGULATION_OF_RESPONSE_TO_EXTERNAL_STIMULUS	0.586243	-0.0340136	5.34004	2.37122e-06	6.15509e-06	4.43529
GOBP_CARBOHYDRATE_HOMEOSTASIS	0.586243	-0.0340136	5.34004	2.37122e-06	6.15509e-06	4.43529
GOBP_UNSATURATED_FATTY_ACID_METABOLIC_PROCESS	0.586243	-0.0340136	5.34004	2.37122e-06	6.15509e-06	4.43529
GOBP_LIPID_OXIDATION	0.586243	-0.0340136	5.34004	2.37122e-06	6.15509e-06	4.43529
GOBP_DENDRITIC_CELL_MIGRATION	0.586243	-0.0340136	5.34004	2.37122e-06	6.15509e-06	4.43529
GOBP_LONG_CHAIN_FATTY_ACID_BIOSYNTHETIC_PROCESS	0.586243	-0.0340136	5.34004	2.37122e-06	6.15509e-06	4.43529
GOBP_AMIDE_TRANSPORT	0.586243	-0.0340136	5.34004	2.37122e-06	6.15509e-06	4.43529
GOBP_LINOLEIC_ACID_METABOLIC_PROCESS	0.586243	-0.0340136	5.34004	2.37122e-06	6.15509e-06	4.43529
GOBP_FAT_CELL_DIFFERENTIATION	0.586243	-0.0340136	5.34004	2.37122e-06	6.15509e-06	4.43529
GOBP_REGULATION_OF_FAT_CELL_DIFFERENTIATION	0.586243	-0.0340136	5.34004	2.37122e-06	6.15509e-06	4.43529
GOBP_POSITIVE_REGULATION_OF_OSSIFICATION	0.586243	-0.0340136	5.34004	2.37122e-06	6.15509e-06	4.43529
GOBP_POSITIVE_REGULATION_OF_CELL_ADHESION	0.586243	-0.0340136	5.34004	2.37122e-06	6.15509e-06	4.43529
GOBP_ICOSANOID_BIOSYNTHETIC_PROCESS	0.586243	-0.0340136	5.34004	2.37122e-06	6.15509e-06	4.43529
GOBP_REGULATION_OF_HORMONE_SECRETION	0.586243	-0.0340136	5.34004	2.37122e-06	6.15509e-06	4.43529
GOBP_REGULATION_OF_PROTEIN_SECRETION	0.586243	-0.0340136	5.34004	2.37122e-06	6.15509e-06	4.43529
GOBP_NEGATIVE_REGULATION_OF_INFLAMMATORY_RESPONSE	0.586243	-0.0340136	5.34004	2.37122e-06	6.15509e-06	4.43529
GOBP_REGULATION_OF_INSULIN_SECRETION	0.586243	-0.0340136	5.34004	2.37122e-06	6.15509e-06	4.43529
GOBP_REGULATION_OF_SECRETION	0.586243	-0.0340136	5.34004	2.37122e-06	6.15509e-06	4.43529
GOBP_POSITIVE_REGULATION_OF_DEVELOPMENTAL_PROCESS	0.586243	-0.0340136	5.34004	2.37122e-06	6.15509e-06	4.43529
GOBP_HEPOXILIN_METABOLIC_PROCESS	0.586243	-0.0340136	5.34004	2.37122e-06	6.15509e-06	4.43529
GOBP_POSITIVE_REGULATION_OF_MULTICELLULAR_ORGANISMAL_PROCESS	0.586243	-0.0340136	5.34004	2.37122e-06	6.15509e-06	4.43529
GOBP_ANGIOGENESIS_INVOLVED_IN_WOUND_HEALING	0.586243	-0.0340136	5.34004	2.37122e-06	6.15509e-06	4.43529
GOBP_REGULATION_OF_WOUND_HEALING	0.586243	-0.0340136	5.34004	2.37122e-06	6.15509e-06	4.43529
GOBP_VASCULAR_WOUND_HEALING	0.586243	-0.0340136	5.34004	2.37122e-06	6.15509e-06	4.43529
GOBP_REGULATION_OF_VASCULAR_WOUND_HEALING	0.586243	-0.0340136	5.34004	2.37122e-06	6.15509e-06	4.43529
GOBP_NEGATIVE_REGULATION_OF_VASCULAR_WOUND_HEALING	0.586243	-0.0340136	5.34004	2.37122e-06	6.15509e-06	4.43529
GOBP_NEGATIVE_REGULATION_OF_WOUND_HEALING	0.586243	-0.0340136	5.34004	2.37122e-06	6.15509e-06	4.43529
GOBP_LEUKOCYTE_ADHESION_TO_VASCULAR_ENDOTHELIAL_CELL	0.586243	-0.0340136	5.34004	2.37122e-06	6.15509e-06	4.43529
GOBP_LEUKOCYTE_ADHESION_TO_ARTERIAL_ENDOTHELIAL_CELL	0.586243	-0.0340136	5.34004	2.37122e-06	6.15509e-06	4.43529
GOBP_PROTEIN_LOCALIZATION_TO_EXTRACELLULAR_REGION	0.586243	-0.0340136	5.34004	2.37122e-06	6.15509e-06	4.43529
GOBP_MONOCARBOXYLIC_ACID_BIOSYNTHETIC_PROCESS	0.586243	-0.0340136	5.34004	2.37122e-06	6.15509e-06	4.43529
GOBP_REGULATION_OF_PEPTIDE_TRANSPORT	0.586243	-0.0340136	5.34004	2.37122e-06	6.15509e-06	4.43529
GOBP_INFLAMMATORY_RESPONSE_TO_WOUNDING	0.586243	-0.0340136	5.34004	2.37122e-06	6.15509e-06	4.43529
GOBP_EPOXIDE_METABOLIC_PROCESS	0.586243	-0.0340136	5.34004	2.37122e-06	6.15509e-06	4.43529
GOBP_REGULATION_OF_INFLAMMATORY_RESPONSE_TO_WOUNDING	0.586243	-0.0340136	5.34004	2.37122e-06	6.15509e-06	4.43529
GOBP_BIOMINERALIZATION	0.586243	-0.0340136	5.34004	2.37122e-06	6.15509e-06	4.43529
GOBP_REGULATION_OF_BIOMINERALIZATION	0.586243	-0.0340136	5.34004	2.37122e-06	6.15509e-06	4.43529
GOBP_POSITIVE_REGULATION_OF_BIOMINERALIZATION	0.586243	-0.0340136	5.34004	2.37122e-06	6.15509e-06	4.43529
GOBP_OLEFINIC_COMPOUND_METABOLIC_PROCESS	0.586243	-0.0340136	5.34004	2.37122e-06	6.15509e-06	4.43529
GOBP_ETHER_BIOSYNTHETIC_PROCESS	0.586243	-0.0340136	5.34004	2.37122e-06	6.15509e-06	4.43529
GOBP_FATTY_ACID_DERIVATIVE_METABOLIC_PROCESS	0.586243	-0.0340136	5.34004	2.37122e-06	6.15509e-06	4.43529
GOBP_FATTY_ACID_DERIVATIVE_BIOSYNTHETIC_PROCESS	0.586243	-0.0340136	5.34004	2.37122e-06	6.15509e-06	4.43529
GOBP_REGULATION_OF_RESPONSE_TO_WOUNDING	0.586243	-0.0340136	5.34004	2.37122e-06	6.15509e-06	4.43529
GOBP_NEGATIVE_REGULATION_OF_RESPONSE_TO_WOUNDING	0.586243	-0.0340136	5.34004	2.37122e-06	6.15509e-06	4.43529
GOBP_POSITIVE_REGULATION_OF_LEUKOCYTE_CELL_CELL_ADHESION	0.586243	-0.0340136	5.34004	2.37122e-06	6.15509e-06	4.43529
GOBP_REACTIVE_OXYGEN_SPECIES_BIOSYNTHETIC_PROCESS	0.586243	-0.0340136	5.34004	2.37122e-06	6.15509e-06	4.43529
GOBP_REGULATION_OF_REACTIVE_OXYGEN_SPECIES_BIOSYNTHETIC_PROCESS	0.586243	-0.0340136	5.34004	2.37122e-06	6.15509e-06	4.43529
GOBP_NEGATIVE_REGULATION_OF_RESPONSE_TO_ENDOPLASMIC_RETICULUM_STRESS	0.586243	-0.0340136	5.34004	2.37122e-06	6.15509e-06	4.43529
GOBP_REGULATION_OF_SPROUTING_ANGIOGENESIS	0.586243	-0.0340136	5.34004	2.37122e-06	6.15509e-06	4.43529
GOBP_NEGATIVE_REGULATION_OF_SPROUTING_ANGIOGENESIS	0.586243	-0.0340136	5.34004	2.37122e-06	6.15509e-06	4.43529
GOBP_REGULATION_OF_LEUKOCYTE_ADHESION_TO_VASCULAR_ENDOTHELIAL_CELL	0.586243	-0.0340136	5.34004	2.37122e-06	6.15509e-06	4.43529
GOBP_POSITIVE_REGULATION_OF_LEUKOCYTE_ADHESION_TO_VASCULAR_ENDOTHELIAL_CELL	0.586243	-0.0340136	5.34004	2.37122e-06	6.15509e-06	4.43529
GOBP_REGULATION_OF_LEUKOCYTE_ADHESION_TO_ARTERIAL_ENDOTHELIAL_CELL	0.586243	-0.0340136	5.34004	2.37122e-06	6.15509e-06	4.43529
GOBP_REGULATION_OF_RESPONSE_TO_ENDOPLASMIC_RETICULUM_STRESS	0.586243	-0.0340136	5.34004	2.37122e-06	6.15509e-06	4.43529
GOBP_LIPOXIN_METABOLIC_PROCESS	0.586243	-0.0340136	5.34004	2.37122e-06	6.15509e-06	4.43529
GOCC_NUCLEAR_ENVELOPE_LUMEN	0.586243	-0.0340136	5.34004	2.37122e-06	6.15509e-06	4.43529
GOCC_SECRETORY_GRANULE	0.586243	-0.0340136	5.34004	2.37122e-06	6.15509e-06	4.43529
GOCC_ORGANELLE_ENVELOPE_LUMEN	0.586243	-0.0340136	5.34004	2.37122e-06	6.15509e-06	4.43529
GOCC_SECRETORY_VESICLE	0.586243	-0.0340136	5.34004	2.37122e-06	6.15509e-06	4.43529
GOCC_FICOLIN_1_RICH_GRANULE	0.586243	-0.0340136	5.34004	2.37122e-06	6.15509e-06	4.43529
GOCC_FICOLIN_1_RICH_GRANULE_LUMEN	0.586243	-0.0340136	5.34004	2.37122e-06	6.15509e-06	4.43529
GOMF_IRON_ION_BINDING	0.586243	-0.0340136	5.34004	2.37122e-06	6.15509e-06	4.43529
GOMF_OXIDOREDUCTASE_ACTIVITY_ACTING_ON_SINGLE_DONORS_WITH_INCORPORATION_OF_MOLECULAR_OXYGEN	0.586243	-0.0340136	5.34004	2.37122e-06	6.15509e-06	4.43529
GOMF_DIOXYGENASE_ACTIVITY	0.586243	-0.0340136	5.34004	2.37122e-06	6.15509e-06	4.43529
GOMF_PROTEIN_DIMERIZATION_ACTIVITY	-0.560056	0.120575	-5.20392	3.80642e-06	9.86435e-06	3.97502
GOBP_CELL_MORPHOGENESIS	0.713487	-0.0995674	5.20244	3.82604e-06	9.89902e-06	3.97003
GOBP_POSITIVE_REGULATION_OF_FIBROBLAST_PROLIFERATION	0.674391	-0.0161687	4.9226	1.00298e-05	2.59077e-05	3.03475
GOBP_MYELOID_CELL_DEVELOPMENT	0.6141	-0.00755495	4.92148	1.00684e-05	2.5965e-05	3.03104
GOMF_PROTEIN_KINASE_ACTIVITY	0.522777	-0.0338396	4.90147	1.07806e-05	2.76668e-05	2.96481
GOMF_KINASE_ACTIVITY	0.522777	-0.0338396	4.90147	1.07806e-05	2.76668e-05	2.96481
GOMF_TRANSFERASE_ACTIVITY_TRANSFERRING_PHOSPHORUS_CONTAINING_GROUPS	0.522777	-0.0338396	4.90147	1.07806e-05	2.76668e-05	2.96481
GOBP_MYELOID_CELL_DIFFERENTIATION	0.517898	0.0368706	4.88662	1.13413e-05	2.90586e-05	2.91571
GOBP_POSITIVE_REGULATION_OF_CATABOLIC_PROCESS	-0.620334	0.170038	-4.85345	1.26989e-05	3.23801e-05	2.80622
GOBP_POSITIVE_REGULATION_OF_CELLULAR_CATABOLIC_PROCESS	-0.620334	0.170038	-4.85345	1.26989e-05	3.23801e-05	2.80622
GOBP_RESPIRATORY_SYSTEM_DEVELOPMENT	-0.620334	0.170038	-4.85345	1.26989e-05	3.23801e-05	2.80622
GOBP_CELLULAR_ION_HOMEOSTASIS	-0.688674	0.199498	-4.84635	1.30099e-05	3.30669e-05	2.78279
GOBP_ION_HOMEOSTASIS	-0.688674	0.199498	-4.84635	1.30099e-05	3.30669e-05	2.78279
GOBP_ER_NUCLEUS_SIGNALING_PATHWAY	-0.71593	0.124983	-4.77332	1.66728e-05	4.16427e-05	2.54274
GOBP_NEGATIVE_REGULATION_OF_CELL_DEVELOPMENT	-0.71593	0.124983	-4.77332	1.66728e-05	4.16427e-05	2.54274
GOBP_REGULATION_OF_PROTEIN_STABILITY	-0.71593	0.124983	-4.77332	1.66728e-05	4.16427e-05	2.54274
GOBP_POSITIVE_REGULATION_OF_NEURON_APOPTOTIC_PROCESS	-0.71593	0.124983	-4.77332	1.66728e-05	4.16427e-05	2.54274
GOBP_PROTEIN_STABILIZATION	-0.71593	0.124983	-4.77332	1.66728e-05	4.16427e-05	2.54274
GOBP_REGULATION_OF_CELL_DEVELOPMENT	-0.71593	0.124983	-4.77332	1.66728e-05	4.16427e-05	2.54274
GOBP_BONE_DEVELOPMENT	-0.71593	0.124983	-4.77332	1.66728e-05	4.16427e-05	2.54274
GOBP_POSITIVE_REGULATION_OF_NEURON_DEATH	-0.71593	0.124983	-4.77332	1.66728e-05	4.16427e-05	2.54274
GOBP_REGULATION_OF_AUTOPHAGY_OF_MITOCHONDRION	-0.71593	0.124983	-4.77332	1.66728e-05	4.16427e-05	2.54274
GOBP_REGULATION_OF_INTRINSIC_APOPTOTIC_SIGNALING_PATHWAY	-0.71593	0.124983	-4.77332	1.66728e-05	4.16427e-05	2.54274
GOBP_POSITIVE_REGULATION_OF_INTRINSIC_APOPTOTIC_SIGNALING_PATHWAY	-0.71593	0.124983	-4.77332	1.66728e-05	4.16427e-05	2.54274
GOMF_PROTEIN_PHOSPHORYLATED_AMINO_ACID_BINDING	-0.640236	0.220092	-4.55116	3.52096e-05	8.76648e-05	1.82081
GOMF_PHOSPHOPROTEIN_BINDING	-0.640236	0.220092	-4.55116	3.52096e-05	8.76648e-05	1.82081
GOBP_NEGATIVE_REGULATION_OF_PROTEIN_MODIFICATION_PROCESS	0.460987	0.0376996	4.52824	3.8008e-05	9.4484e-05	1.74708
GOBP_RESPONSE_TO_ENDOGENOUS_STIMULUS	-0.630663	0.0544198	-4.49894	4.1904e-05	0.000103681	1.65304
GOBP_RESPONSE_TO_GROWTH_FACTOR	-0.630663	0.0544198	-4.49894	4.1904e-05	0.000103681	1.65304
GOBP_CELLULAR_RESPONSE_TO_ENDOGENOUS_STIMULUS	-0.630663	0.0544198	-4.49894	4.1904e-05	0.000103681	1.65304
GOBP_DOUBLE_STRAND_BREAK_REPAIR	-0.701627	0.108898	-4.48123	4.44453e-05	0.000107948	1.59632
GOBP_TRANSFORMING_GROWTH_FACTOR_BETA_RECEPTOR_SIGNALING_PATHWAY	-0.701627	0.108898	-4.48123	4.44453e-05	0.000107948	1.59632
GOBP_PHOTOPERIODISM	-0.701627	0.108898	-4.48123	4.44453e-05	0.000107948	1.59632
GOBP_ENTRAINMENT_OF_CIRCADIAN_CLOCK	-0.701627	0.108898	-4.48123	4.44453e-05	0.000107948	1.59632
GOBP_NEGATIVE_REGULATION_OF_CELLULAR_CATABOLIC_PROCESS	-0.701627	0.108898	-4.48123	4.44453e-05	0.000107948	1.59632
GOBP_INNATE_IMMUNE_RESPONSE	-0.701627	0.108898	-4.48123	4.44453e-05	0.000107948	1.59632
GOBP_CELL_FATE_COMMITMENT	-0.701627	0.108898	-4.48123	4.44453e-05	0.000107948	1.59632
GOBP_NEGATIVE_REGULATION_OF_PROTEOLYSIS	-0.701627	0.108898	-4.48123	4.44453e-05	0.000107948	1.59632
GOBP_INTRINSIC_APOPTOTIC_SIGNALING_PATHWAY_IN_RESPONSE_TO_ENDOPLASMIC_RETICULUM_STRESS	-0.701627	0.108898	-4.48123	4.44453e-05	0.000107948	1.59632
GOBP_RESPONSE_TO_OXYGEN_LEVELS	-0.701627	0.108898	-4.48123	4.44453e-05	0.000107948	1.59632
GOBP_RESPONSE_TO_TRANSFORMING_GROWTH_FACTOR_BETA	-0.701627	0.108898	-4.48123	4.44453e-05	0.000107948	1.59632
GOBP_REGULATION_OF_SIGNAL_TRANSDUCTION_BY_P53_CLASS_MEDIATOR	-0.701627	0.108898	-4.48123	4.44453e-05	0.000107948	1.59632
GOBP_CIRCULATORY_SYSTEM_PROCESS	-0.720677	0.0953231	-4.46588	4.67687e-05	0.000113245	1.54725
GOCC_PIGMENT_GRANULE	-0.720677	0.0953231	-4.46588	4.67687e-05	0.000113245	1.54725
GOBP_RESPONSE_TO_OXYGEN_CONTAINING_COMPOUND	-0.611219	-0.043656	-4.44165	5.06799e-05	0.000122528	1.46993
GOBP_ORGANIC_HYDROXY_COMPOUND_METABOLIC_PROCESS	-0.693206	-0.0300175	-4.42493	5.35638e-05	0.000128521	1.41666
GOBP_NEGATIVE_REGULATION_OF_REACTIVE_OXYGEN_SPECIES_METABOLIC_PROCESS	-0.693206	-0.0300175	-4.42493	5.35638e-05	0.000128521	1.41666
GOCC_CENTROSOME	-0.693206	-0.0300175	-4.42493	5.35638e-05	0.000128521	1.41666
GOCC_MICROTUBULE_ORGANIZING_CENTER	-0.693206	-0.0300175	-4.42493	5.35638e-05	0.000128521	1.41666
GOCC_MICROTUBULE_CYTOSKELETON	-0.693206	-0.0300175	-4.42493	5.35638e-05	0.000128521	1.41666
GOBP_MYELOID_CELL_HOMEOSTASIS	0.608302	-0.0339528	4.37973	6.21842e-05	0.00014742	1.27311
GOBP_DEVELOPMENTAL_MATURATION	0.608302	-0.0339528	4.37973	6.21842e-05	0.00014742	1.27311
GOBP_ERYTHROCYTE_HOMEOSTASIS	0.608302	-0.0339528	4.37973	6.21842e-05	0.00014742	1.27311
GOBP_ERYTHROCYTE_MATURATION	0.608302	-0.0339528	4.37973	6.21842e-05	0.00014742	1.27311
GOBP_CELL_MATURATION	0.608302	-0.0339528	4.37973	6.21842e-05	0.00014742	1.27311
GOBP_ERYTHROCYTE_DEVELOPMENT	0.608302	-0.0339528	4.37973	6.21842e-05	0.00014742	1.27311
GOBP_HOMEOSTASIS_OF_NUMBER_OF_CELLS	0.608302	-0.0339528	4.37973	6.21842e-05	0.00014742	1.27311
GOBP_ANATOMICAL_STRUCTURE_MATURATION	0.608302	-0.0339528	4.37973	6.21842e-05	0.00014742	1.27311
GOBP_REGULATION_OF_DEVELOPMENTAL_GROWTH	0.642367	-0.0501087	4.32848	7.35982e-05	0.000173959	1.11114
GOBP_NEGATIVE_REGULATION_OF_DEVELOPMENTAL_GROWTH	0.642367	-0.0501087	4.32848	7.35982e-05	0.000173959	1.11114
GOBP_PEPTIDYL_TYROSINE_MODIFICATION	-0.564339	0.0422035	-4.29695	8.1612e-05	0.000192614	1.01187
GOBP_REGULATION_OF_PROTEIN_UBIQUITINATION	0.639462	0.0380811	4.29007	8.34679e-05	0.000196119	0.990283
GOBP_REGULATION_OF_PROTEIN_MODIFICATION_BY_SMALL_PROTEIN_CONJUGATION_OR_REMOVAL	0.639462	0.0380811	4.29007	8.34679e-05	0.000196119	0.990283
GOMF_UBIQUITIN_BINDING	0.639462	0.0380811	4.29007	8.34679e-05	0.000196119	0.990283
GOBP_EPITHELIAL_CELL_PROLIFERATION	0.599975	-0.0344258	4.2883	8.39523e-05	0.000196674	0.984728
GOCC_PERINUCLEAR_REGION_OF_CYTOPLASM	0.599975	-0.0344258	4.2883	8.39523e-05	0.000196674	0.984728
GOBP_GLUCOSE_METABOLIC_PROCESS	-0.622919	0.0181249	-4.28065	8.60791e-05	0.000201063	0.960711
GOBP_CELLULAR_AMIDE_METABOLIC_PROCESS	-0.622919	0.0181249	-4.28065	8.60791e-05	0.000201063	0.960711
GOCC_PLASMA_MEMBRANE_REGION	-0.577138	-0.0233465	-4.26576	9.03687e-05	0.000210772	0.914035
GOBP_VIRAL_PROCESS	-0.661548	-0.0551412	-4.26031	9.19913e-05	0.000214241	0.896958
GOBP_NEGATIVE_REGULATION_OF_MOLECULAR_FUNCTION	-0.468293	0.183289	-4.25824	9.26142e-05	0.000215375	0.890483
GOMF_MODIFICATION_DEPENDENT_PROTEIN_BINDING	0.570863	0.0530882	4.238	9.89275e-05	0.00022972	0.82722
GOBP_MACROAUTOPHAGY	-0.685173	0.117146	-4.21845	0.000105424	0.000244092	0.766222
GOBP_SELECTIVE_AUTOPHAGY	-0.685173	0.117146	-4.21845	0.000105424	0.000244092	0.766222
GOBP_CELLULAR_RESPONSE_TO_STARVATION	-0.505063	0.0990861	-4.17632	0.000120865	0.000277013	0.635221
GOBP_CELLULAR_RESPONSE_TO_EXTRACELLULAR_STIMULUS	-0.505063	0.0990861	-4.17632	0.000120865	0.000277013	0.635221
GOBP_RESPONSE_TO_STARVATION	-0.505063	0.0990861	-4.17632	0.000120865	0.000277013	0.635221
GOBP_CELLULAR_RESPONSE_TO_ABIOTIC_STIMULUS	-0.505063	0.0990861	-4.17632	0.000120865	0.000277013	0.635221
GOBP_CELLULAR_RESPONSE_TO_EXTERNAL_STIMULUS	-0.505063	0.0990861	-4.17632	0.000120865	0.000277013	0.635221
GOBP_DNA_BIOSYNTHETIC_PROCESS	-0.505063	0.0990861	-4.17632	0.000120865	0.000277013	0.635221
GOBP_REGULATION_OF_DNA_BIOSYNTHETIC_PROCESS	-0.505063	0.0990861	-4.17632	0.000120865	0.000277013	0.635221
GOBP_ESTABLISHMENT_OF_PROTEIN_LOCALIZATION	0.499771	0.111235	4.17272	0.000122279	0.000279849	0.62408
GOBP_TELOMERE_MAINTENANCE	-0.631741	0.122789	-4.16253	0.000126378	0.000286745	0.592503
GOBP_TELOMERE_ORGANIZATION	-0.631741	0.122789	-4.16253	0.000126378	0.000286745	0.592503
GOBP_REGULATION_OF_TELOMERE_MAINTENANCE	-0.631741	0.122789	-4.16253	0.000126378	0.000286745	0.592503
GOBP_POSITIVE_REGULATION_OF_TELOMERE_MAINTENANCE	-0.631741	0.122789	-4.16253	0.000126378	0.000286745	0.592503
GOBP_REGULATION_OF_CHROMOSOME_ORGANIZATION	-0.631741	0.122789	-4.16253	0.000126378	0.000286745	0.592503
GOBP_POSITIVE_REGULATION_OF_CHROMOSOME_ORGANIZATION	-0.631741	0.122789	-4.16253	0.000126378	0.000286745	0.592503
GOBP_SMALL_MOLECULE_METABOLIC_PROCESS	-0.497057	0.0205412	-4.08421	0.000162648	0.000368513	0.351036
GOMF_PROTEIN_MACROMOLECULE_ADAPTOR_ACTIVITY	0.703958	0.0256606	4.03042	0.00019321	0.000436511	0.186472
GOMF_MOLECULAR_ADAPTOR_ACTIVITY	0.703958	0.0256606	4.03042	0.00019321	0.000436511	0.186472
GOBP_POSITIVE_REGULATION_OF_CELL_CYCLE	0.567423	-0.0891556	3.97884	0.000227693	0.000510779	0.0297055
GOBP_POSITIVE_REGULATION_OF_MITOTIC_CELL_CYCLE	0.567423	-0.0891556	3.97884	0.000227693	0.000510779	0.0297055
GOBP_POSITIVE_REGULATION_OF_CELL_CYCLE_PROCESS	0.567423	-0.0891556	3.97884	0.000227693	0.000510779	0.0297055
GOBP_POSITIVE_REGULATION_OF_CELL_CYCLE_PHASE_TRANSITION	0.567423	-0.0891556	3.97884	0.000227693	0.000510779	0.0297055
GOBP_POSITIVE_REGULATION_OF_MITOTIC_CELL_CYCLE_PHASE_TRANSITION	0.567423	-0.0891556	3.97884	0.000227693	0.000510779	0.0297055
GOBP_CELL_CELL_SIGNALING	0.659702	-0.0736643	3.97142	0.000233114	0.000522202	0.00725783
GOBP_ION_TRANSPORT	-0.410337	0.0887307	-3.86121	0.00033002	0.000734097	-0.323921
GOBP_CATION_TRANSPORT	-0.410337	0.0887307	-3.86121	0.00033002	0.000734097	-0.323921
GOBP_ION_TRANSMEMBRANE_TRANSPORT	-0.410337	0.0887307	-3.86121	0.00033002	0.000734097	-0.323921
GOBP_TRANSMEMBRANE_TRANSPORT	-0.410337	0.0887307	-3.86121	0.00033002	0.000734097	-0.323921
GOBP_CATION_TRANSMEMBRANE_TRANSPORT	-0.410337	0.0887307	-3.86121	0.00033002	0.000734097	-0.323921
GOBP_NEGATIVE_REGULATION_OF_BIOSYNTHETIC_PROCESS	0.427106	0.0962391	3.85779	0.000333578	0.000739937	-0.334125
GOBP_ESTABLISHMENT_OF_PROTEIN_LOCALIZATION_TO_ORGANELLE	0.427106	0.0962391	3.85779	0.000333578	0.000739937	-0.334125
GOBP_TEMPERATURE_HOMEOSTASIS	0.614815	-0.0238095	3.83146	0.00036222	0.000756892	-0.412467
GOBP_ENDOSOME_ORGANIZATION	0.614815	-0.0238095	3.83146	0.00036222	0.000756892	-0.412467
GOBP_VESICLE_ORGANIZATION	0.614815	-0.0238095	3.83146	0.00036222	0.000756892	-0.412467
GOBP_ENDOSOMAL_TRANSPORT	0.614815	-0.0238095	3.83146	0.00036222	0.000756892	-0.412467
GOBP_AGGREPHAGY	0.614815	-0.0238095	3.83146	0.00036222	0.000756892	-0.412467
GOBP_REGULATION_OF_RAS_PROTEIN_SIGNAL_TRANSDUCTION	0.614815	-0.0238095	3.83146	0.00036222	0.000756892	-0.412467
GOBP_REGULATION_OF_SYNAPTIC_PLASTICITY	0.614815	-0.0238095	3.83146	0.00036222	0.000756892	-0.412467
GOBP_POSITIVE_REGULATION_OF_SYNAPTIC_TRANSMISSION	0.614815	-0.0238095	3.83146	0.00036222	0.000756892	-0.412467
GOBP_REGULATION_OF_SMALL_GTPASE_MEDIATED_SIGNAL_TRANSDUCTION	0.614815	-0.0238095	3.83146	0.00036222	0.000756892	-0.412467
GOBP_LONG_TERM_SYNAPTIC_POTENTIATION	0.614815	-0.0238095	3.83146	0.00036222	0.000756892	-0.412467
GOBP_REGULATION_OF_PROTEIN_COMPLEX_STABILITY	0.614815	-0.0238095	3.83146	0.00036222	0.000756892	-0.412467
GOBP_FAT_CELL_PROLIFERATION	0.614815	-0.0238095	3.83146	0.00036222	0.000756892	-0.412467
GOBP_ENERGY_HOMEOSTASIS	0.614815	-0.0238095	3.83146	0.00036222	0.000756892	-0.412467
GOBP_RESPONSE_TO_MITOCHONDRIAL_DEPOLARISATION	0.614815	-0.0238095	3.83146	0.00036222	0.000756892	-0.412467
GOBP_REGULATION_OF_TRANS_SYNAPTIC_SIGNALING	0.614815	-0.0238095	3.83146	0.00036222	0.000756892	-0.412467
GOBP_SYNAPTIC_SIGNALING	0.614815	-0.0238095	3.83146	0.00036222	0.000756892	-0.412467
GOBP_REGULATION_OF_LONG_TERM_SYNAPTIC_POTENTIATION	0.614815	-0.0238095	3.83146	0.00036222	0.000756892	-0.412467
GOBP_POSITIVE_REGULATION_OF_LONG_TERM_SYNAPTIC_POTENTIATION	0.614815	-0.0238095	3.83146	0.00036222	0.000756892	-0.412467
GOBP_NEGATIVE_REGULATION_OF_PROTEIN_MODIFICATION_BY_SMALL_PROTEIN_CONJUGATION_OR_REMOVAL	0.614815	-0.0238095	3.83146	0.00036222	0.000756892	-0.412467
GOBP_PROTEIN_LOCALIZATION_TO_PERINUCLEAR_REGION_OF_CYTOPLASM	0.614815	-0.0238095	3.83146	0.00036222	0.000756892	-0.412467
GOCC_PHAGOPHORE_ASSEMBLY_SITE	0.614815	-0.0238095	3.83146	0.00036222	0.000756892	-0.412467
GOCC_P_BODY	0.614815	-0.0238095	3.83146	0.00036222	0.000756892	-0.412467
GOCC_SECONDARY_LYSOSOME	0.614815	-0.0238095	3.83146	0.00036222	0.000756892	-0.412467
GOCC_VACUOLE	0.614815	-0.0238095	3.83146	0.00036222	0.000756892	-0.412467
GOCC_AUTOPHAGOSOME	0.614815	-0.0238095	3.83146	0.00036222	0.000756892	-0.412467
GOCC_CILIUM	0.614815	-0.0238095	3.83146	0.00036222	0.000756892	-0.412467
GOCC_INCLUSION_BODY	0.614815	-0.0238095	3.83146	0.00036222	0.000756892	-0.412467
GOCC_AGGRESOME	0.614815	-0.0238095	3.83146	0.00036222	0.000756892	-0.412467
GOCC_MOTILE_CILIUM	0.614815	-0.0238095	3.83146	0.00036222	0.000756892	-0.412467
GOCC_RIBONUCLEOPROTEIN_GRANULE	0.614815	-0.0238095	3.83146	0.00036222	0.000756892	-0.412467
GOCC_CONTRACTILE_FIBER	0.614815	-0.0238095	3.83146	0.00036222	0.000756892	-0.412467
GOCC_AMPHISOME	0.614815	-0.0238095	3.83146	0.00036222	0.000756892	-0.412467
GOCC_AUTOLYSOSOME	0.614815	-0.0238095	3.83146	0.00036222	0.000756892	-0.412467
GOCC_SPERM_MIDPIECE	0.614815	-0.0238095	3.83146	0.00036222	0.000756892	-0.412467
GOCC_LEWY_BODY	0.614815	-0.0238095	3.83146	0.00036222	0.000756892	-0.412467
GOCC_9PLUS2_MOTILE_CILIUM	0.614815	-0.0238095	3.83146	0.00036222	0.000756892	-0.412467
GOCC_SUPRAMOLECULAR_COMPLEX	0.614815	-0.0238095	3.83146	0.00036222	0.000756892	-0.412467
GOCC_SUPRAMOLECULAR_POLYMER	0.614815	-0.0238095	3.83146	0.00036222	0.000756892	-0.412467
GOMF_PROTEIN_KINASE_C_BINDING	0.614815	-0.0238095	3.83146	0.00036222	0.000756892	-0.412467
GOMF_POLYUBIQUITIN_MODIFICATION_DEPENDENT_PROTEIN_BINDING	0.614815	-0.0238095	3.83146	0.00036222	0.000756892	-0.412467
GOMF_GLUTAMATE_RECEPTOR_BINDING	0.614815	-0.0238095	3.83146	0.00036222	0.000756892	-0.412467
GOMF_IONOTROPIC_GLUTAMATE_RECEPTOR_BINDING	0.614815	-0.0238095	3.83146	0.00036222	0.000756892	-0.412467
GOMF_SH2_DOMAIN_BINDING	0.614815	-0.0238095	3.83146	0.00036222	0.000756892	-0.412467
GOMF_K63_LINKED_POLYUBIQUITIN_MODIFICATION_DEPENDENT_PROTEIN_BINDING	0.614815	-0.0238095	3.83146	0.00036222	0.000756892	-0.412467
GOBP_NEGATIVE_REGULATION_OF_CELL_POPULATION_PROLIFERATION	0.385455	0.128327	3.76212	0.000449458	0.000937948	-0.617446
GOBP_ANATOMICAL_STRUCTURE_FORMATION_INVOLVED_IN_MORPHOGENESIS	-0.48474	0.234155	-3.7238	0.000505988	0.00105453	-0.729824
GOBP_TUBE_MORPHOGENESIS	0.514203	0.0452774	3.6878	0.000565292	0.00117658	-0.834846
GOBP_PROTEIN_CONTAINING_COMPLEX_ORGANIZATION	-0.5403	0.00633069	-3.6634	0.000609211	0.00126633	-0.905688
GOBP_ENZYME_LINKED_RECEPTOR_PROTEIN_SIGNALING_PATHWAY	-0.491413	0.0868573	-3.65097	0.000632838	0.00131029	-0.941696
GOBP_ANIMAL_ORGAN_MORPHOGENESIS	-0.491413	0.0868573	-3.65097	0.000632838	0.00131029	-0.941696
GOBP_REGULATION_OF_CATABOLIC_PROCESS	-0.491413	0.0868573	-3.65097	0.000632838	0.00131029	-0.941696
GOBP_PEPTIDYL_AMINO_ACID_MODIFICATION	-0.345902	0.111991	-3.51749	0.000948387	0.00196107	-1.32371
GOBP_VASCULATURE_DEVELOPMENT	0.44955	0.151966	3.51134	0.00096606	0.00199242	-1.3411
GOBP_BLOOD_VESSEL_MORPHOGENESIS	0.44955	0.151966	3.51134	0.00096606	0.00199242	-1.3411
GOBP_CELL_CELL_ADHESION	0.571199	-0.0837834	3.48878	0.00103362	0.00212347	-1.40477
GOCC_NUCLEAR_MEMBRANE	0.571199	-0.0837834	3.48878	0.00103362	0.00212347	-1.40477
GOCC_VESICLE_LUMEN	0.571199	-0.0837834	3.48878	0.00103362	0.00212347	-1.40477
GOMF_PROTEIN_PHOSPHATASE_BINDING	-0.533875	0.0102515	-3.48294	0.00105185	0.00215812	-1.42122
GOBP_NEGATIVE_REGULATION_OF_NUCLEOBASE_CONTAINING_COMPOUND_METABOLIC_PROCESS	0.381662	0.0721312	3.39884	0.00135052	0.00276733	-1.65617
GOBP_REGULATION_OF_TRANSCRIPTION_INVOLVED_IN_G1_S_TRANSITION_OF_MITOTIC_CELL_CYCLE	0.669841	-0.0782313	3.3853	0.00140554	0.00277608	-1.69364
GOBP_REGULATION_OF_HISTONE_H3_K36_METHYLATION	0.669841	-0.0782313	3.3853	0.00140554	0.00277608	-1.69364
GOBP_CHROMATIN_REMODELING	0.669841	-0.0782313	3.3853	0.00140554	0.00277608	-1.69364
GOBP_DNA_TEMPLATED_TRANSCRIPTION_ELONGATION	0.669841	-0.0782313	3.3853	0.00140554	0.00277608	-1.69364
GOBP_TRANSCRIPTION_ELONGATION_BY_RNA_POLYMERASE_II_PROMOTER	0.669841	-0.0782313	3.3853	0.00140554	0.00277608	-1.69364
GOBP_HISTONE_H3_K36_METHYLATION	0.669841	-0.0782313	3.3853	0.00140554	0.00277608	-1.69364
GOBP_PEPTIDYL_LYSINE_TRIMETHYLATION	0.669841	-0.0782313	3.3853	0.00140554	0.00277608	-1.69364
GOBP_POSITIVE_REGULATION_OF_HISTONE_METHYLATION	0.669841	-0.0782313	3.3853	0.00140554	0.00277608	-1.69364
GOBP_REGULATION_OF_DNA_TEMPLATED_TRANSCRIPTION_ELONGATION	0.669841	-0.0782313	3.3853	0.00140554	0.00277608	-1.69364
GOBP_POSITIVE_REGULATION_OF_DNA_TEMPLATED_TRANSCRIPTION_ELONGATION	0.669841	-0.0782313	3.3853	0.00140554	0.00277608	-1.69364
GOBP_POSITIVE_REGULATION_OF_TRANSCRIPTION_ELONGATION_BY_RNA_POLYMERASE_II	0.669841	-0.0782313	3.3853	0.00140554	0.00277608	-1.69364
GOBP_REGULATION_OF_TRANSCRIPTION_ELONGATION_BY_RNA_POLYMERASE_II	0.669841	-0.0782313	3.3853	0.00140554	0.00277608	-1.69364
GOBP_POSITIVE_REGULATION_OF_I_KAPPAB_KINASE_NF_KAPPAB_SIGNALING	0.669841	-0.0782313	3.3853	0.00140554	0.00277608	-1.69364
GOBP_HISTONE_H3_K36_TRIMETHYLATION	0.669841	-0.0782313	3.3853	0.00140554	0.00277608	-1.69364
GOBP_POSITIVE_REGULATION_OF_CELL_CYCLE_G2_M_PHASE_TRANSITION	0.669841	-0.0782313	3.3853	0.00140554	0.00277608	-1.69364
GOCC_NUCLEAR_CHROMOSOME	0.669841	-0.0782313	3.3853	0.00140554	0.00277608	-1.69364
GOCC_CONDENSED_CHROMOSOME	0.669841	-0.0782313	3.3853	0.00140554	0.00277608	-1.69364
GOCC_CONDENSED_NUCLEAR_CHROMOSOME	0.669841	-0.0782313	3.3853	0.00140554	0.00277608	-1.69364
GOMF_RNA_POLYMERASE_II_COMPLEX_BINDING	0.669841	-0.0782313	3.3853	0.00140554	0.00277608	-1.69364
GOMF_TRANSCRIPTION_COREGULATOR_ACTIVITY	0.669841	-0.0782313	3.3853	0.00140554	0.00277608	-1.69364
GOMF_TRANSCRIPTION_COACTIVATOR_ACTIVITY	0.669841	-0.0782313	3.3853	0.00140554	0.00277608	-1.69364
GOMF_RNA_POLYMERASE_II_CTD_HEPTAPEPTIDE_REPEAT_KINASE_ACTIVITY	0.669841	-0.0782313	3.3853	0.00140554	0.00277608	-1.69364
GOMF_HISTONE_BINDING	0.669841	-0.0782313	3.3853	0.00140554	0.00277608	-1.69364
GOMF_RNA_POLYMERASE_CORE_ENZYME_BINDING	0.669841	-0.0782313	3.3853	0.00140554	0.00277608	-1.69364
GOMF_RNA_POLYMERASE_BINDING	0.669841	-0.0782313	3.3853	0.00140554	0.00277608	-1.69364
GOMF_LYSINE_ACETYLATED_HISTONE_BINDING	0.669841	-0.0782313	3.3853	0.00140554	0.00277608	-1.69364
GOMF_RNA_POLYMERASE_II_C_TERMINAL_DOMAIN_BINDING	0.669841	-0.0782313	3.3853	0.00140554	0.00277608	-1.69364
GOMF_CHROMATIN_PROTEIN_ADAPTOR_ACTIVITY	0.669841	-0.0782313	3.3853	0.00140554	0.00277608	-1.69364
GOMF_HISTONE_READER_ACTIVITY	0.669841	-0.0782313	3.3853	0.00140554	0.00277608	-1.69364
GOBP_POSITIVE_REGULATION_OF_PROTEIN_LOCALIZATION	0.47125	0.00387737	3.32571	0.00167419	0.00330256	-1.85757
GOCC_CELL_SUBSTRATE_JUNCTION	-0.497305	0.0353189	-3.32395	0.00168282	0.00331136	-1.86238
GOCC_ANCHORING_JUNCTION	-0.497305	0.0353189	-3.32395	0.00168282	0.00331136	-1.86238
GOBP_REGULATION_OF_CELL_CYCLE	0.412183	0.0605777	3.2781	0.0019231	0.00377947	-1.98722
GOBP_PROCESS_UTILIZING_AUTOPHAGIC_MECHANISM	-0.509885	0.155453	-3.25379	0.0020633	0.00404499	-2.05295
GOCC_MITOCHONDRION	-0.509885	0.155453	-3.25379	0.0020633	0.00404499	-2.05295
GOBP_CELL_GROWTH	0.352912	-0.0231825	3.17202	0.00260924	0.00509638	-2.27177
GOBP_GROWTH	0.352912	-0.0231825	3.17202	0.00260924	0.00509638	-2.27177
GOBP_REGULATION_OF_GROWTH	0.352912	-0.0231825	3.17202	0.00260924	0.00509638	-2.27177
GOBP_LIPID_METABOLIC_PROCESS	0.45384	0.0144077	3.16811	0.00263849	0.00514084	-2.28214
GOBP_LIPID_BIOSYNTHETIC_PROCESS	0.45384	0.0144077	3.16811	0.00263849	0.00514084	-2.28214
GOMF_PROTEIN_DOMAIN_SPECIFIC_BINDING	-0.437834	0.148036	-3.14332	0.00283119	0.00550952	-2.34769
GOBP_RESPONSE_TO_ABIOTIC_STIMULUS	-0.38134	0.119553	-3.13885	0.00286729	0.00557294	-2.35947
GOBP_RESPONSE_TO_EXTRACELLULAR_STIMULUS	-0.403562	0.0285733	-3.06209	0.0035596	0.00691007	-2.56012
GOBP_CIRCADIAN_RHYTHM	-0.455547	0.156729	-3.05638	0.00361693	0.00697018	-2.57491
GOBP_REGULATION_OF_PROTEOLYSIS	-0.455547	0.156729	-3.05638	0.00361693	0.00697018	-2.57491
GOBP_REGULATION_OF_CIRCADIAN_RHYTHM	-0.455547	0.156729	-3.05638	0.00361693	0.00697018	-2.57491
GOBP_RHYTHMIC_PROCESS	-0.455547	0.156729	-3.05638	0.00361693	0.00697018	-2.57491
GOBP_REGULATION_OF_APOPTOTIC_SIGNALING_PATHWAY	-0.455547	0.156729	-3.05638	0.00361693	0.00697018	-2.57491
GOBP_POSITIVE_REGULATION_OF_APOPTOTIC_SIGNALING_PATHWAY	-0.455547	0.156729	-3.05638	0.00361693	0.00697018	-2.57491
GOBP_PROTEIN_MODIFICATION_BY_SMALL_PROTEIN_CONJUGATION	0.459394	0.100547	3.0365	0.00382322	0.00734985	-2.62625
GOMF_UBIQUITIN_LIKE_PROTEIN_BINDING	0.459394	0.100547	3.0365	0.00382322	0.00734985	-2.62625
GOBP_REGULATION_OF_ORGANELLE_ORGANIZATION	-0.450201	0.172791	-2.99084	0.00433968	0.0083326	-2.74333
GOBP_EMBRYO_DEVELOPMENT	-0.333676	0.0219258	-2.98101	0.00445912	0.00855159	-2.76839
GOBP_CELL_ADHESION	0.468642	0.00540563	2.93312	0.00508594	0.0097419	-2.88959
GOBP_MITOTIC_CELL_CYCLE	0.368863	0.032293	2.93162	0.00510678	0.00977003	-2.89335
GOBP_CARBOHYDRATE_BIOSYNTHETIC_PROCESS	-0.435715	-0.0453324	-2.92425	0.0052106	0.00994466	-2.91187
GOBP_MONOSACCHARIDE_BIOSYNTHETIC_PROCESS	-0.435715	-0.0453324	-2.92425	0.0052106	0.00994466	-2.91187
GOBP_REGULATION_OF_ESTABLISHMENT_OF_PROTEIN_LOCALIZATION	0.444107	0.157851	2.91929	0.00528154	0.0100679	-2.92431
GOBP_REGULATION_OF_ANATOMICAL_STRUCTURE_MORPHOGENESIS	0.450144	0.0758692	2.90005	0.00556552	0.0105585	-2.97246
GOBP_REGULATION_OF_CELL_ADHESION	0.450144	0.0758692	2.90005	0.00556552	0.0105585	-2.97246
GOBP_REGULATION_OF_VASCULATURE_DEVELOPMENT	0.450144	0.0758692	2.90005	0.00556552	0.0105585	-2.97246
GOBP_NEGATIVE_REGULATION_OF_VASCULATURE_DEVELOPMENT	0.450144	0.0758692	2.90005	0.00556552	0.0105585	-2.97246
GOBP_NEURON_APOPTOTIC_PROCESS	-0.440027	0.0253129	-2.86285	0.00615543	0.0116498	-3.06493
GOBP_NEURON_DEATH	-0.440027	0.0253129	-2.86285	0.00615543	0.0116498	-3.06493
GOBP_DNA_REPLICATION	-0.465365	-0.0961735	-2.84918	0.00638629	0.0118741	-3.09868
GOBP_REGULATION_OF_DNA_REPLICATION	-0.465365	-0.0961735	-2.84918	0.00638629	0.0118741	-3.09868
GOBP_RNA_PROCESSING	-0.465365	-0.0961735	-2.84918	0.00638629	0.0118741	-3.09868
GOBP_BEHAVIOR	-0.465365	-0.0961735	-2.84918	0.00638629	0.0118741	-3.09868
GOBP_POST_TRANSCRIPTIONAL_REGULATION_OF_GENE_EXPRESSION	-0.465365	-0.0961735	-2.84918	0.00638629	0.0118741	-3.09868
GOBP_GENE_SILENCING_BY_RNA	-0.465365	-0.0961735	-2.84918	0.00638629	0.0118741	-3.09868
GOBP_NCRNA_PROCESSING	-0.465365	-0.0961735	-2.84918	0.00638629	0.0118741	-3.09868
GOBP_NCRNA_METABOLIC_PROCESS	-0.465365	-0.0961735	-2.84918	0.00638629	0.0118741	-3.09868
GOBP_POSITIVE_REGULATION_OF_POST_TRANSCRIPTIONAL_GENE_SILENCING	-0.465365	-0.0961735	-2.84918	0.00638629	0.0118741	-3.09868
GOBP_NEGATIVE_REGULATION_OF_CELL_DEATH	-0.465365	-0.0961735	-2.84918	0.00638629	0.0118741	-3.09868
GOBP_REGULATION_OF_GENE_SILENCING_BY_RNA	-0.465365	-0.0961735	-2.84918	0.00638629	0.0118741	-3.09868
GOBP_MEMBRANE_ORGANIZATION	-0.465365	-0.0961735	-2.84918	0.00638629	0.0118741	-3.09868
GOBP_SMALL_REGULATORY_NCRNA_PROCESSING	-0.465365	-0.0961735	-2.84918	0.00638629	0.0118741	-3.09868
GOBP_REGULATION_OF_PRODUCTION_OF_SMALL_RNA_INVOLVED_IN_GENE_SILENCING_BY_RNA	-0.465365	-0.0961735	-2.84918	0.00638629	0.0118741	-3.09868
GOBP_POSITIVE_REGULATION_OF_MIRNA_MATURATION	-0.465365	-0.0961735	-2.84918	0.00638629	0.0118741	-3.09868
GOBP_REGULATION_OF_DEFENSE_RESPONSE	0.363393	0.102486	2.81034	0.00708696	0.0131461	-3.19397
GOBP_REGULATION_OF_RESPONSE_TO_EXTERNAL_STIMULUS	0.363393	0.102486	2.81034	0.00708696	0.0131461	-3.19397
GOBP_PENTOSE_METABOLIC_PROCESS	-0.415748	-0.0984057	-2.80656	0.00715878	0.0132329	-3.20319
GOMF_OXIDOREDUCTASE_ACTIVITY_ACTING_ON_CH_OH_GROUP_OF_DONORS	-0.415748	-0.0984057	-2.80656	0.00715878	0.0132329	-3.20319
GOMF_NADP_BINDING	-0.415748	-0.0984057	-2.80656	0.00715878	0.0132329	-3.20319
GOBP_CHROMOSOME_ORGANIZATION	-0.392374	0.174668	-2.78669	0.00754772	0.0139356	-3.25153
GOBP_REGULATION_OF_HISTONE_MODIFICATION	-0.403402	0.0742605	-2.74022	0.00853484	0.0157398	-3.36361
GOBP_TRANSMEMBRANE_RECEPTOR_PROTEIN_TYROSINE_KINASE_SIGNALING_PATHWAY	0.461993	-0.0993034	2.72824	0.0088079	0.0161309	-3.39228
GOBP_ERBB_SIGNALING_PATHWAY	0.461993	-0.0993034	2.72824	0.0088079	0.0161309	-3.39228
GOBP_REGULATION_OF_PROTEIN_CATABOLIC_PROCESS	0.461993	-0.0993034	2.72824	0.0088079	0.0161309	-3.39228
GOBP_REGULATION_OF_PROTEIN_TYROSINE_KINASE_ACTIVITY	0.461993	-0.0993034	2.72824	0.0088079	0.0161309	-3.39228
GOBP_POSITIVE_REGULATION_OF_PROTEIN_TYROSINE_KINASE_ACTIVITY	0.461993	-0.0993034	2.72824	0.0088079	0.0161309	-3.39228
GOBP_REGULATION_OF_ERBB_SIGNALING_PATHWAY	0.461993	-0.0993034	2.72824	0.0088079	0.0161309	-3.39228
GOBP_POSITIVE_REGULATION_OF_HISTONE_MODIFICATION	-0.382531	0.0338769	-2.71754	0.00905851	0.0164946	-3.4178
GOMF_BASAL_TRANSCRIPTION_MACHINERY_BINDING	-0.382531	0.0338769	-2.71754	0.00905851	0.0164946	-3.4178
GOMF_P53_BINDING	-0.382531	0.0338769	-2.71754	0.00905851	0.0164946	-3.4178
GOMF_SEQUENCE_SPECIFIC_DNA_BINDING	-0.382531	0.0338769	-2.71754	0.00905851	0.0164946	-3.4178
GOMF_TRANSCRIPTION_REGULATOR_ACTIVITY	-0.382531	0.0338769	-2.71754	0.00905851	0.0164946	-3.4178
GOBP_REGULATION_OF_CELL_CYCLE_PROCESS	0.31108	0.0475443	2.70431	0.00937765	0.0169783	-3.44927
GOBP_CELL_CYCLE_PROCESS	0.31108	0.0475443	2.70431	0.00937765	0.0169783	-3.44927
GOBP_CELL_CYCLE_PHASE_TRANSITION	0.31108	0.0475443	2.70431	0.00937765	0.0169783	-3.44927
GOBP_CELL_CYCLE_G1_S_PHASE_TRANSITION	0.31108	0.0475443	2.70431	0.00937765	0.0169783	-3.44927
GOBP_REGULATION_OF_CELL_CYCLE_PHASE_TRANSITION	0.31108	0.0475443	2.70431	0.00937765	0.0169783	-3.44927
GOBP_LOCALIZATION_WITHIN_MEMBRANE	0.524987	-0.105843	2.69454	0.00961983	0.0172591	-3.47243
GOBP_PROTEIN_LOCALIZATION_TO_PLASMA_MEMBRANE	0.524987	-0.105843	2.69454	0.00961983	0.0172591	-3.47243
GOBP_REGULATION_OF_PROTEIN_LOCALIZATION_TO_PLASMA_MEMBRANE	0.524987	-0.105843	2.69454	0.00961983	0.0172591	-3.47243
GOBP_REGULATION_OF_PROTEIN_LOCALIZATION_TO_CELL_PERIPHERY	0.524987	-0.105843	2.69454	0.00961983	0.0172591	-3.47243
GOBP_POSITIVE_REGULATION_OF_PROTEIN_LOCALIZATION_TO_CELL_PERIPHERY	0.524987	-0.105843	2.69454	0.00961983	0.0172591	-3.47243
GOBP_REGULATION_OF_PROTEIN_LOCALIZATION_TO_MEMBRANE	0.524987	-0.105843	2.69454	0.00961983	0.0172591	-3.47243
GOBP_POSITIVE_REGULATION_OF_PROTEIN_LOCALIZATION_TO_MEMBRANE	0.524987	-0.105843	2.69454	0.00961983	0.0172591	-3.47243
GOBP_PROTEIN_LOCALIZATION_TO_CELL_PERIPHERY	0.524987	-0.105843	2.69454	0.00961983	0.0172591	-3.47243
GOBP_POSITIVE_REGULATION_OF_INTRACELLULAR_SIGNAL_TRANSDUCTION	-0.27474	0.101627	-2.63096	0.0113415	0.020325	-3.62164
GOBP_TISSUE_DEVELOPMENT	-0.358006	0.0524815	-2.5956	0.0124168	0.022227	-3.70346
GOBP_INTRACELLULAR_PROTEIN_TRANSPORT	0.252231	0.161323	2.56095	0.0135603	0.0242191	-3.78284
GOBP_PROTEIN_LOCALIZATION_TO_ORGANELLE	0.252231	0.161323	2.56095	0.0135603	0.0242191	-3.78284
GOBP_REGULATION_OF_OSSIFICATION	-0.365379	0.159535	-2.50957	0.0154323	0.0272703	-3.89901
GOBP_LEUKOCYTE_CHEMOTAXIS	-0.365379	0.159535	-2.50957	0.0154323	0.0272703	-3.89901
GOBP_TAXIS	-0.365379	0.159535	-2.50957	0.0154323	0.0272703	-3.89901
GOBP_LEUKOCYTE_MIGRATION	-0.365379	0.159535	-2.50957	0.0154323	0.0272703	-3.89901
GOBP_CELL_CHEMOTAXIS	-0.365379	0.159535	-2.50957	0.0154323	0.0272703	-3.89901
GOBP_MONONUCLEAR_CELL_MIGRATION	-0.365379	0.159535	-2.50957	0.0154323	0.0272703	-3.89901
GOMF_PROTEIN_CONTAINING_COMPLEX_BINDING	0.29449	0.014423	2.50271	0.0156993	0.0272703	-3.91439
GOBP_MAPK_CASCADE	-0.356654	0.0815621	-2.5005	0.0157861	0.0272703	-3.91933
GOBP_SISTER_CHROMATID_SEGREGATION	0.238095	0.085034	2.46892	0.0170765	0.0272703	-3.98966
GOBP_VASCULOGENESIS	0.238095	0.085034	2.46892	0.0170765	0.0272703	-3.98966
GOBP_CELL_MIGRATION_INVOLVED_IN_SPROUTING_ANGIOGENESIS	0.238095	0.085034	2.46892	0.0170765	0.0272703	-3.98966
GOBP_NEGATIVE_REGULATION_OF_IMMUNE_SYSTEM_PROCESS	0.238095	0.085034	2.46892	0.0170765	0.0272703	-3.98966
GOBP_REGULATION_OF_MYELOID_LEUKOCYTE_DIFFERENTIATION	0.238095	0.085034	2.46892	0.0170765	0.0272703	-3.98966
GOBP_NEGATIVE_REGULATION_OF_MYELOID_LEUKOCYTE_DIFFERENTIATION	0.238095	0.085034	2.46892	0.0170765	0.0272703	-3.98966
GOBP_NEUTRAL_LIPID_METABOLIC_PROCESS	0.238095	0.085034	2.46892	0.0170765	0.0272703	-3.98966
GOBP_TRIGLYCERIDE_METABOLIC_PROCESS	0.238095	0.085034	2.46892	0.0170765	0.0272703	-3.98966
GOBP_RESPONSE_TO_STEROL_DEPLETION	0.238095	0.085034	2.46892	0.0170765	0.0272703	-3.98966
GOBP_CHROMOSOME_SEGREGATION	0.238095	0.085034	2.46892	0.0170765	0.0272703	-3.98966
GOBP_SISTER_CHROMATID_COHESION	0.238095	0.085034	2.46892	0.0170765	0.0272703	-3.98966
GOBP_REGULATION_OF_EPIDERMAL_GROWTH_FACTOR_ACTIVATED_RECEPTOR_ACTIVITY	0.238095	0.085034	2.46892	0.0170765	0.0272703	-3.98966
GOBP_NOTCH_SIGNALING_PATHWAY	0.238095	0.085034	2.46892	0.0170765	0.0272703	-3.98966
GOBP_REGULATION_OF_NOTCH_SIGNALING_PATHWAY	0.238095	0.085034	2.46892	0.0170765	0.0272703	-3.98966
GOBP_REGULATION_OF_SIGNALING_RECEPTOR_ACTIVITY	0.238095	0.085034	2.46892	0.0170765	0.0272703	-3.98966
GOBP_REGULATION_OF_ENDOTHELIAL_CELL_MIGRATION	0.238095	0.085034	2.46892	0.0170765	0.0272703	-3.98966
GOBP_REGULATION_OF_EPITHELIAL_CELL_MIGRATION	0.238095	0.085034	2.46892	0.0170765	0.0272703	-3.98966
GOBP_REGULATION_OF_TRIGLYCERIDE_BIOSYNTHETIC_PROCESS	0.238095	0.085034	2.46892	0.0170765	0.0272703	-3.98966
GOBP_NEGATIVE_REGULATION_OF_TRIGLYCERIDE_BIOSYNTHETIC_PROCESS	0.238095	0.085034	2.46892	0.0170765	0.0272703	-3.98966
GOBP_LIPID_LOCALIZATION	0.238095	0.085034	2.46892	0.0170765	0.0272703	-3.98966
GOBP_REGULATION_OF_LIPID_STORAGE	0.238095	0.085034	2.46892	0.0170765	0.0272703	-3.98966
GOBP_UBIQUITIN_RECYCLING	0.238095	0.085034	2.46892	0.0170765	0.0272703	-3.98966
GOBP_REGULATION_OF_LIPID_METABOLIC_PROCESS	0.238095	0.085034	2.46892	0.0170765	0.0272703	-3.98966
GOBP_TRIGLYCERIDE_BIOSYNTHETIC_PROCESS	0.238095	0.085034	2.46892	0.0170765	0.0272703	-3.98966
GOBP_LIPID_STORAGE	0.238095	0.085034	2.46892	0.0170765	0.0272703	-3.98966
GOBP_OSTEOCLAST_DIFFERENTIATION	0.238095	0.085034	2.46892	0.0170765	0.0272703	-3.98966
GOBP_SCF_DEPENDENT_PROTEASOMAL_UBIQUITIN_DEPENDENT_PROTEIN_CATABOLIC_PROCESS	0.238095	0.085034	2.46892	0.0170765	0.0272703	-3.98966
GOBP_PROTEIN_DESTABILIZATION	0.238095	0.085034	2.46892	0.0170765	0.0272703	-3.98966
GOBP_OSTEOCLAST_DEVELOPMENT	0.238095	0.085034	2.46892	0.0170765	0.0272703	-3.98966
GOBP_NEURON_DEATH_IN_RESPONSE_TO_OXIDATIVE_STRESS	0.238095	0.085034	2.46892	0.0170765	0.0272703	-3.98966
GOBP_NEURON_INTRINSIC_APOPTOTIC_SIGNALING_PATHWAY_IN_RESPONSE_TO_OXIDATIVE_STRESS	0.238095	0.085034	2.46892	0.0170765	0.0272703	-3.98966
GOBP_NEGATIVE_REGULATION_OF_DNA_BINDING	0.238095	0.085034	2.46892	0.0170765	0.0272703	-3.98966
GOBP_BLOOD_VESSEL_ENDOTHELIAL_CELL_MIGRATION	0.238095	0.085034	2.46892	0.0170765	0.0272703	-3.98966
GOBP_REGULATION_OF_BLOOD_VESSEL_ENDOTHELIAL_CELL_MIGRATION	0.238095	0.085034	2.46892	0.0170765	0.0272703	-3.98966
GOBP_ENDOTHELIAL_CELL_MIGRATION	0.238095	0.085034	2.46892	0.0170765	0.0272703	-3.98966
GOBP_GLYCEROLIPID_BIOSYNTHETIC_PROCESS	0.238095	0.085034	2.46892	0.0170765	0.0272703	-3.98966
GOBP_REGULATION_OF_MYELOID_CELL_DIFFERENTIATION	0.238095	0.085034	2.46892	0.0170765	0.0272703	-3.98966
GOBP_NEGATIVE_REGULATION_OF_MYELOID_CELL_DIFFERENTIATION	0.238095	0.085034	2.46892	0.0170765	0.0272703	-3.98966
GOBP_REGULATION_OF_OSTEOCLAST_DIFFERENTIATION	0.238095	0.085034	2.46892	0.0170765	0.0272703	-3.98966
GOBP_NEGATIVE_REGULATION_OF_OSTEOCLAST_DIFFERENTIATION	0.238095	0.085034	2.46892	0.0170765	0.0272703	-3.98966
GOBP_POSITIVE_REGULATION_OF_PROTEIN_CATABOLIC_PROCESS	0.238095	0.085034	2.46892	0.0170765	0.0272703	-3.98966
GOBP_POSITIVE_REGULATION_OF_EPIDERMAL_GROWTH_FACTOR_ACTIVATED_RECEPTOR_ACTIVITY	0.238095	0.085034	2.46892	0.0170765	0.0272703	-3.98966
GOBP_NEGATIVE_REGULATION_OF_NOTCH_SIGNALING_PATHWAY	0.238095	0.085034	2.46892	0.0170765	0.0272703	-3.98966
GOBP_NEGATIVE_REGULATION_OF_LIPID_METABOLIC_PROCESS	0.238095	0.085034	2.46892	0.0170765	0.0272703	-3.98966
GOBP_NEUTRAL_LIPID_BIOSYNTHETIC_PROCESS	0.238095	0.085034	2.46892	0.0170765	0.0272703	-3.98966
GOBP_GLYCEROLIPID_METABOLIC_PROCESS	0.238095	0.085034	2.46892	0.0170765	0.0272703	-3.98966
GOBP_REGULATION_OF_LIPID_BIOSYNTHETIC_PROCESS	0.238095	0.085034	2.46892	0.0170765	0.0272703	-3.98966
GOBP_NEGATIVE_REGULATION_OF_LIPID_BIOSYNTHETIC_PROCESS	0.238095	0.085034	2.46892	0.0170765	0.0272703	-3.98966
GOBP_REGULATION_OF_DNA_BINDING	0.238095	0.085034	2.46892	0.0170765	0.0272703	-3.98966
GOBP_REGULATION_OF_UBIQUITIN_PROTEIN_TRANSFERASE_ACTIVITY	0.238095	0.085034	2.46892	0.0170765	0.0272703	-3.98966
GOBP_POSITIVE_REGULATION_OF_UBIQUITIN_PROTEIN_TRANSFERASE_ACTIVITY	0.238095	0.085034	2.46892	0.0170765	0.0272703	-3.98966
GOBP_LIPID_HOMEOSTASIS	0.238095	0.085034	2.46892	0.0170765	0.0272703	-3.98966
GOBP_HEPATICOBILIARY_SYSTEM_DEVELOPMENT	0.238095	0.085034	2.46892	0.0170765	0.0272703	-3.98966
GOBP_CELLULAR_RESPONSE_TO_STEROL_DEPLETION	0.238095	0.085034	2.46892	0.0170765	0.0272703	-3.98966
GOBP_LIVER_MORPHOGENESIS	0.238095	0.085034	2.46892	0.0170765	0.0272703	-3.98966
GOBP_REGULATION_OF_CELL_MIGRATION_INVOLVED_IN_SPROUTING_ANGIOGENESIS	0.238095	0.085034	2.46892	0.0170765	0.0272703	-3.98966
GOBP_TISSUE_MIGRATION	0.238095	0.085034	2.46892	0.0170765	0.0272703	-3.98966
GOBP_REGULATION_OF_TRIGLYCERIDE_METABOLIC_PROCESS	0.238095	0.085034	2.46892	0.0170765	0.0272703	-3.98966
GOBP_NEGATIVE_REGULATION_OF_TRIGLYCERIDE_METABOLIC_PROCESS	0.238095	0.085034	2.46892	0.0170765	0.0272703	-3.98966
GOBP_BONE_CELL_DEVELOPMENT	0.238095	0.085034	2.46892	0.0170765	0.0272703	-3.98966
GOBP_NUCLEAR_CHROMOSOME_SEGREGATION	0.238095	0.085034	2.46892	0.0170765	0.0272703	-3.98966
GOBP_POSITIVE_REGULATION_OF_ERBB_SIGNALING_PATHWAY	0.238095	0.085034	2.46892	0.0170765	0.0272703	-3.98966
GOBP_REGULATION_OF_LEUKOCYTE_DIFFERENTIATION	0.238095	0.085034	2.46892	0.0170765	0.0272703	-3.98966
GOBP_REGULATION_OF_OXIDATIVE_STRESS_INDUCED_INTRINSIC_APOPTOTIC_SIGNALING_PATHWAY	0.238095	0.085034	2.46892	0.0170765	0.0272703	-3.98966
GOBP_POSITIVE_REGULATION_OF_OXIDATIVE_STRESS_INDUCED_INTRINSIC_APOPTOTIC_SIGNALING_PATHWAY	0.238095	0.085034	2.46892	0.0170765	0.0272703	-3.98966
GOBP_REGULATION_OF_RNA_POLYMERASE_II_REGULATORY_REGION_SEQUENCE_SPECIFIC_DNA_BINDING	0.238095	0.085034	2.46892	0.0170765	0.0272703	-3.98966
GOBP_NEGATIVE_REGULATION_OF_RNA_POLYMERASE_II_REGULATORY_REGION_SEQUENCE_SPECIFIC_DNA_BINDING	0.238095	0.085034	2.46892	0.0170765	0.0272703	-3.98966
GOBP_POSITIVE_REGULATION_OF_PROTEOLYSIS_INVOLVED_IN_PROTEIN_CATABOLIC_PROCESS	0.238095	0.085034	2.46892	0.0170765	0.0272703	-3.98966
GOBP_REGULATION_OF_OXIDATIVE_STRESS_INDUCED_CELL_DEATH	0.238095	0.085034	2.46892	0.0170765	0.0272703	-3.98966
GOBP_POSITIVE_REGULATION_OF_OXIDATIVE_STRESS_INDUCED_CELL_DEATH	0.238095	0.085034	2.46892	0.0170765	0.0272703	-3.98966
GOBP_POSITIVE_REGULATION_OF_OXIDATIVE_STRESS_INDUCED_NEURON_DEATH	0.238095	0.085034	2.46892	0.0170765	0.0272703	-3.98966
GOBP_POSITIVE_REGULATION_OF_PROTEIN_MODIFICATION_BY_SMALL_PROTEIN_CONJUGATION_OR_REMOVAL	0.238095	0.085034	2.46892	0.0170765	0.0272703	-3.98966
GOBP_REGULATION_OF_HEMOPOIESIS	0.238095	0.085034	2.46892	0.0170765	0.0272703	-3.98966
GOBP_NEGATIVE_REGULATION_OF_HEMOPOIESIS	0.238095	0.085034	2.46892	0.0170765	0.0272703	-3.98966
GOBP_POSITIVE_REGULATION_OF_UBIQUITIN_DEPENDENT_PROTEIN_CATABOLIC_PROCESS	0.238095	0.085034	2.46892	0.0170765	0.0272703	-3.98966
GOBP_POSITIVE_REGULATION_OF_SIGNALING_RECEPTOR_ACTIVITY	0.238095	0.085034	2.46892	0.0170765	0.0272703	-3.98966
GOBP_REGULATION_OF_HEPATOCYTE_PROLIFERATION	0.238095	0.085034	2.46892	0.0170765	0.0272703	-3.98966
GOBP_REGULATION_OF_SREBP_SIGNALING_PATHWAY	0.238095	0.085034	2.46892	0.0170765	0.0272703	-3.98966
GOBP_REGULATION_OF_TRANSCRIPTION_REGULATORY_REGION_DNA_BINDING	0.238095	0.085034	2.46892	0.0170765	0.0272703	-3.98966
GOBP_NEGATIVE_REGULATION_OF_TRANSCRIPTION_REGULATORY_REGION_DNA_BINDING	0.238095	0.085034	2.46892	0.0170765	0.0272703	-3.98966
GOBP_REGULATION_OF_OSTEOCLAST_DEVELOPMENT	0.238095	0.085034	2.46892	0.0170765	0.0272703	-3.98966
GOBP_NEGATIVE_REGULATION_OF_OSTEOCLAST_DEVELOPMENT	0.238095	0.085034	2.46892	0.0170765	0.0272703	-3.98966
GOCC_UBIQUITIN_LIGASE_COMPLEX	0.238095	0.085034	2.46892	0.0170765	0.0272703	-3.98966
GOCC_SCF_UBIQUITIN_LIGASE_COMPLEX	0.238095	0.085034	2.46892	0.0170765	0.0272703	-3.98966
GOCC_CULLIN_RING_UBIQUITIN_LIGASE_COMPLEX	0.238095	0.085034	2.46892	0.0170765	0.0272703	-3.98966
GOCC_INTRACELLULAR_PROTEIN_CONTAINING_COMPLEX	0.238095	0.085034	2.46892	0.0170765	0.0272703	-3.98966
GOMF_UBIQUITIN_PROTEIN_TRANSFERASE_REGULATOR_ACTIVITY	0.238095	0.085034	2.46892	0.0170765	0.0272703	-3.98966
GOMF_UBIQUITIN_PROTEIN_TRANSFERASE_ACTIVATOR_ACTIVITY	0.238095	0.085034	2.46892	0.0170765	0.0272703	-3.98966
GOBP_RESPONSE_TO_REACTIVE_OXYGEN_SPECIES	-0.366608	-0.0668375	-2.46493	0.017246	0.0272703	-3.99848
GOBP_SENSORY_ORGAN_DEVELOPMENT	-0.366608	-0.0668375	-2.46493	0.017246	0.0272703	-3.99848
GOBP_STRESS_ACTIVATED_PROTEIN_KINASE_SIGNALING_CASCADE	-0.366608	-0.0668375	-2.46493	0.017246	0.0272703	-3.99848
GOBP_RESPONSE_TO_LIPID	-0.366608	-0.0668375	-2.46493	0.017246	0.0272703	-3.99848
GOBP_CELLULAR_RESPONSE_TO_REACTIVE_OXYGEN_SPECIES	-0.366608	-0.0668375	-2.46493	0.017246	0.0272703	-3.99848
GOBP_PEPTIDYL_TYROSINE_AUTOPHOSPHORYLATION	-0.366608	-0.0668375	-2.46493	0.017246	0.0272703	-3.99848
GOBP_POSITIVE_REGULATION_OF_LOCOMOTION	-0.366608	-0.0668375	-2.46493	0.017246	0.0272703	-3.99848
GOBP_RESPONSE_TO_CADMIUM_ION	-0.366608	-0.0668375	-2.46493	0.017246	0.0272703	-3.99848
GOBP_PROTEIN_AUTOPHOSPHORYLATION	-0.366608	-0.0668375	-2.46493	0.017246	0.0272703	-3.99848
GOBP_NERVOUS_SYSTEM_PROCESS	-0.366608	-0.0668375	-2.46493	0.017246	0.0272703	-3.99848
GOBP_REGULATION_OF_STRESS_ACTIVATED_PROTEIN_KINASE_SIGNALING_CASCADE	-0.366608	-0.0668375	-2.46493	0.017246	0.0272703	-3.99848
GOBP_RESPONSE_TO_EPIDERMAL_GROWTH_FACTOR	-0.366608	-0.0668375	-2.46493	0.017246	0.0272703	-3.99848
GOBP_CELLULAR_RESPONSE_TO_INORGANIC_SUBSTANCE	-0.366608	-0.0668375	-2.46493	0.017246	0.0272703	-3.99848
GOBP_CELLULAR_RESPONSE_TO_CADMIUM_ION	-0.366608	-0.0668375	-2.46493	0.017246	0.0272703	-3.99848
GOBP_CELLULAR_RESPONSE_TO_LIPID	-0.366608	-0.0668375	-2.46493	0.017246	0.0272703	-3.99848
GOBP_CELLULAR_RESPONSE_TO_ORGANIC_CYCLIC_COMPOUND	-0.366608	-0.0668375	-2.46493	0.017246	0.0272703	-3.99848
GOCC_MEMBRANE_MICRODOMAIN	-0.366608	-0.0668375	-2.46493	0.017246	0.0272703	-3.99848
GOMF_ADENYL_NUCLEOTIDE_BINDING	-0.366608	-0.0668375	-2.46493	0.017246	0.0272703	-3.99848
GOMF_RIBONUCLEOTIDE_BINDING	-0.366608	-0.0668375	-2.46493	0.017246	0.0272703	-3.99848
GOBP_HOMEOSTATIC_PROCESS	0.235489	0.133768	2.41972	0.0192775	0.0304523	-4.09782
GOBP_REGULATION_OF_CELLULAR_LOCALIZATION	0.284448	0.130939	2.38399	0.0210323	0.0331913	-4.17529
GOBP_NEGATIVE_REGULATION_OF_CATABOLIC_PROCESS	-0.367695	0.00549737	-2.36383	0.0220849	0.0347487	-4.21861
GOBP_EPITHELIUM_DEVELOPMENT	-0.367695	0.00549737	-2.36383	0.0220849	0.0347487	-4.21861
GOBP_REGULATION_OF_RESPONSE_TO_DNA_DAMAGE_STIMULUS	-0.367695	0.00549737	-2.36383	0.0220849	0.0347487	-4.21861
GOCC_CHROMATIN	-0.307138	0.108573	-2.32642	0.0241636	0.0379816	-4.2982
GOBP_GLAND_MORPHOGENESIS	0.335449	0.0192031	2.2796	0.0270102	0.042414	-4.39638
GOBP_IMMUNE_SYSTEM_DEVELOPMENT	-0.257802	0.0867895	-2.25171	0.0288446	0.0452498	-4.45411
GOBP_ACTION_POTENTIAL	-0.467725	0.0816327	-2.1999	0.0325472	0.0481528	-4.5598
GOBP_NEURON_MIGRATION	-0.467725	0.0816327	-2.1999	0.0325472	0.0481528	-4.5598
GOBP_REGULATION_OF_HEART_RATE	-0.467725	0.0816327	-2.1999	0.0325472	0.0481528	-4.5598
GOBP_HEART_PROCESS	-0.467725	0.0816327	-2.1999	0.0325472	0.0481528	-4.5598
GOBP_REGULATION_OF_HEART_RATE_BY_CHEMICAL_SIGNAL	-0.467725	0.0816327	-2.1999	0.0325472	0.0481528	-4.5598
GOBP_PROTEIN_DEPHOSPHORYLATION	-0.467725	0.0816327	-2.1999	0.0325472	0.0481528	-4.5598
GOBP_PROTEIN_EXPORT_FROM_NUCLEUS	-0.467725	0.0816327	-2.1999	0.0325472	0.0481528	-4.5598
GOBP_POTASSIUM_ION_TRANSPORT	-0.467725	0.0816327	-2.1999	0.0325472	0.0481528	-4.5598
GOBP_REGULATION_OF_HEART_CONTRACTION	-0.467725	0.0816327	-2.1999	0.0325472	0.0481528	-4.5598
GOBP_RESPONSE_TO_TEMPERATURE_STIMULUS	-0.467725	0.0816327	-2.1999	0.0325472	0.0481528	-4.5598
GOBP_RESPONSE_TO_HEAT	-0.467725	0.0816327	-2.1999	0.0325472	0.0481528	-4.5598
GOBP_DEPHOSPHORYLATION	-0.467725	0.0816327	-2.1999	0.0325472	0.0481528	-4.5598
GOBP_LIMBIC_SYSTEM_DEVELOPMENT	-0.467725	0.0816327	-2.1999	0.0325472	0.0481528	-4.5598
GOBP_HIPPOCAMPUS_DEVELOPMENT	-0.467725	0.0816327	-2.1999	0.0325472	0.0481528	-4.5598
GOBP_REGULATION_OF_TRANSPORTER_ACTIVITY	-0.467725	0.0816327	-2.1999	0.0325472	0.0481528	-4.5598
GOBP_NEGATIVE_REGULATION_OF_TRANSPORTER_ACTIVITY	-0.467725	0.0816327	-2.1999	0.0325472	0.0481528	-4.5598
GOBP_NEGATIVE_REGULATION_OF_ION_TRANSMEMBRANE_TRANSPORTER_ACTIVITY	-0.467725	0.0816327	-2.1999	0.0325472	0.0481528	-4.5598
GOBP_CELLULAR_RESPONSE_TO_HEAT	-0.467725	0.0816327	-2.1999	0.0325472	0.0481528	-4.5598
GOBP_NEGATIVE_REGULATION_OF_TRANSMEMBRANE_TRANSPORT	-0.467725	0.0816327	-2.1999	0.0325472	0.0481528	-4.5598
GOBP_NEGATIVE_REGULATION_OF_ION_TRANSMEMBRANE_TRANSPORT	-0.467725	0.0816327	-2.1999	0.0325472	0.0481528	-4.5598
GOBP_REGULATION_OF_DEPHOSPHORYLATION	-0.467725	0.0816327	-2.1999	0.0325472	0.0481528	-4.5598
GOBP_REGULATION_OF_PROTEIN_DEPHOSPHORYLATION	-0.467725	0.0816327	-2.1999	0.0325472	0.0481528	-4.5598
GOBP_NEGATIVE_REGULATION_OF_DEPHOSPHORYLATION	-0.467725	0.0816327	-2.1999	0.0325472	0.0481528	-4.5598
GOBP_NEGATIVE_REGULATION_OF_PROTEIN_DEPHOSPHORYLATION	-0.467725	0.0816327	-2.1999	0.0325472	0.0481528	-4.5598
GOBP_MULTICELLULAR_ORGANISMAL_SIGNALING	-0.467725	0.0816327	-2.1999	0.0325472	0.0481528	-4.5598
GOBP_REGULATION_OF_MEMBRANE_POTENTIAL	-0.467725	0.0816327	-2.1999	0.0325472	0.0481528	-4.5598
GOBP_REGULATION_OF_POTASSIUM_ION_TRANSPORT	-0.467725	0.0816327	-2.1999	0.0325472	0.0481528	-4.5598
GOBP_NEGATIVE_REGULATION_OF_ION_TRANSPORT	-0.467725	0.0816327	-2.1999	0.0325472	0.0481528	-4.5598
GOBP_REGULATION_OF_NUCLEOCYTOPLASMIC_TRANSPORT	-0.467725	0.0816327	-2.1999	0.0325472	0.0481528	-4.5598
GOBP_POSITIVE_REGULATION_OF_NUCLEOCYTOPLASMIC_TRANSPORT	-0.467725	0.0816327	-2.1999	0.0325472	0.0481528	-4.5598
GOBP_REGULATION_OF_PROTEIN_EXPORT_FROM_NUCLEUS	-0.467725	0.0816327	-2.1999	0.0325472	0.0481528	-4.5598
GOBP_POSITIVE_REGULATION_OF_PROTEIN_EXPORT_FROM_NUCLEUS	-0.467725	0.0816327	-2.1999	0.0325472	0.0481528	-4.5598
GOBP_NEGATIVE_REGULATION_OF_TRANSPORT	-0.467725	0.0816327	-2.1999	0.0325472	0.0481528	-4.5598
GOBP_NUCLEAR_EXPORT	-0.467725	0.0816327	-2.1999	0.0325472	0.0481528	-4.5598
GOBP_REGULATION_OF_CYTOSOLIC_CALCIUM_ION_CONCENTRATION	-0.467725	0.0816327	-2.1999	0.0325472	0.0481528	-4.5598
GOBP_NEGATIVE_REGULATION_OF_CALCIUM_ION_TRANSPORT	-0.467725	0.0816327	-2.1999	0.0325472	0.0481528	-4.5598
GOBP_REGULATION_OF_MEMBRANE_REPOLARIZATION	-0.467725	0.0816327	-2.1999	0.0325472	0.0481528	-4.5598
GOBP_CARDIAC_CONDUCTION	-0.467725	0.0816327	-2.1999	0.0325472	0.0481528	-4.5598
GOBP_PEPTIDYL_SERINE_DEPHOSPHORYLATION	-0.467725	0.0816327	-2.1999	0.0325472	0.0481528	-4.5598
GOBP_CARDIAC_MUSCLE_CELL_ACTION_POTENTIAL	-0.467725	0.0816327	-2.1999	0.0325472	0.0481528	-4.5598
GOBP_MEMBRANE_REPOLARIZATION	-0.467725	0.0816327	-2.1999	0.0325472	0.0481528	-4.5598
GOBP_MEMBRANE_REPOLARIZATION_DURING_ACTION_POTENTIAL	-0.467725	0.0816327	-2.1999	0.0325472	0.0481528	-4.5598
GOBP_MEMBRANE_REPOLARIZATION_DURING_CARDIAC_MUSCLE_CELL_ACTION_POTENTIAL	-0.467725	0.0816327	-2.1999	0.0325472	0.0481528	-4.5598
GOBP_REGULATION_OF_HEART_RATE_BY_CARDIAC_CONDUCTION	-0.467725	0.0816327	-2.1999	0.0325472	0.0481528	-4.5598
GOBP_CARDIAC_MUSCLE_CELL_MEMBRANE_REPOLARIZATION	-0.467725	0.0816327	-2.1999	0.0325472	0.0481528	-4.5598
GOBP_EXPORT_ACROSS_PLASMA_MEMBRANE	-0.467725	0.0816327	-2.1999	0.0325472	0.0481528	-4.5598
GOBP_REGULATION_OF_POTASSIUM_ION_TRANSMEMBRANE_TRANSPORTER_ACTIVITY	-0.467725	0.0816327	-2.1999	0.0325472	0.0481528	-4.5598
GOBP_REGULATION_OF_CALCIUM_ION_TRANSMEMBRANE_TRANSPORTER_ACTIVITY	-0.467725	0.0816327	-2.1999	0.0325472	0.0481528	-4.5598
GOBP_NEGATIVE_REGULATION_OF_CALCIUM_ION_TRANSMEMBRANE_TRANSPORTER_ACTIVITY	-0.467725	0.0816327	-2.1999	0.0325472	0.0481528	-4.5598
GOBP_NEGATIVE_REGULATION_OF_CALCIUM_ION_TRANSMEMBRANE_TRANSPORT	-0.467725	0.0816327	-2.1999	0.0325472	0.0481528	-4.5598
GOBP_REGULATION_OF_BLOOD_CIRCULATION	-0.467725	0.0816327	-2.1999	0.0325472	0.0481528	-4.5598
GOBP_REGULATION_OF_CALCIUM_ION_EXPORT_ACROSS_PLASMA_MEMBRANE	-0.467725	0.0816327	-2.1999	0.0325472	0.0481528	-4.5598
GOBP_CALCIUM_ION_EXPORT_ACROSS_PLASMA_MEMBRANE	-0.467725	0.0816327	-2.1999	0.0325472	0.0481528	-4.5598
GOMF_CALCIUM_CHANNEL_REGULATOR_ACTIVITY	-0.467725	0.0816327	-2.1999	0.0325472	0.0481528	-4.5598
GOMF_POTASSIUM_CHANNEL_REGULATOR_ACTIVITY	-0.467725	0.0816327	-2.1999	0.0325472	0.0481528	-4.5598
GOMF_CHANNEL_REGULATOR_ACTIVITY	-0.467725	0.0816327	-2.1999	0.0325472	0.0481528	-4.5598
GOMF_MHC_PROTEIN_COMPLEX_BINDING	-0.467725	0.0816327	-2.1999	0.0325472	0.0481528	-4.5598
GOMF_MHC_CLASS_II_PROTEIN_COMPLEX_BINDING	-0.467725	0.0816327	-2.1999	0.0325472	0.0481528	-4.5598
GOMF_TRANSMEMBRANE_TRANSPORTER_BINDING	-0.467725	0.0816327	-2.1999	0.0325472	0.0481528	-4.5598
GOMF_PHOSPHOSERINE_RESIDUE_BINDING	-0.467725	0.0816327	-2.1999	0.0325472	0.0481528	-4.5598
GOMF_SCAFFOLD_PROTEIN_BINDING	-0.467725	0.0816327	-2.1999	0.0325472	0.0481528	-4.5598
GOBP_MITOTIC_CELL_CYCLE_PHASE_TRANSITION	0.256309	0.0158278	2.17484	0.0344842	0.0508763	-4.6102
GOBP_REGULATION_OF_MITOTIC_CELL_CYCLE_PHASE_TRANSITION	0.256309	0.0158278	2.17484	0.0344842	0.0508763	-4.6102
GOBP_MITOTIC_CELL_CYCLE_PROCESS	0.256309	0.0158278	2.17484	0.0344842	0.0508763	-4.6102
GOBP_REGULATION_OF_CELLULAR_RESPONSE_TO_STRESS	-0.286172	0.118834	-2.11774	0.0392808	0.057899	-4.72325
GOBP_REGENERATION	0.33618	0.0678798	2.09896	0.0409809	0.0603489	-4.75988
GOBP_SUBSTANTIA_NIGRA_DEVELOPMENT	-0.28909	0.0466185	-2.09078	0.0417416	0.0612417	-4.77576
GOBP_MIDBRAIN_DEVELOPMENT	-0.28909	0.0466185	-2.09078	0.0417416	0.0612417	-4.77576
GOBP_REGULATION_OF_SYSTEM_PROCESS	-0.28909	0.0466185	-2.09078	0.0417416	0.0612417	-4.77576
GOBP_NEURAL_NUCLEUS_DEVELOPMENT	-0.28909	0.0466185	-2.09078	0.0417416	0.0612417	-4.77576
GOBP_POSITIVE_REGULATION_OF_DNA_METABOLIC_PROCESS	-0.298829	0.0269301	-2.08886	0.0419227	0.0613937	-4.77949
GOCC_EARLY_ENDOSOME	-0.298829	0.0269301	-2.08886	0.0419227	0.0613937	-4.77949
GOBP_POSITIVE_REGULATION_OF_TRANSFERASE_ACTIVITY	0.240121	0.0042715	2.03511	0.0472522	0.0689042	-4.88241
GOBP_NEGATIVE_REGULATION_OF_TRANSCRIPTION_BY_RNA_POLYMERASE_II	-0.3936	0.0835214	-2.03413	0.0473553	0.0689042	-4.88428
GOBP_MITOPHAGY	-0.3936	0.0835214	-2.03413	0.0473553	0.0689042	-4.88428
GOBP_RESPONSE_TO_ISCHEMIA	-0.3936	0.0835214	-2.03413	0.0473553	0.0689042	-4.88428
GOMF_SIGNALING_RECEPTOR_BINDING	-0.3936	0.0835214	-2.03413	0.0473553	0.0689042	-4.88428
GOMF_RECEPTOR_TYROSINE_KINASE_BINDING	-0.3936	0.0835214	-2.03413	0.0473553	0.0689042	-4.88428
GOMF_PROTEIN_TYROSINE_KINASE_BINDING	-0.3936	0.0835214	-2.03413	0.0473553	0.0689042	-4.88428
GOBP_REGULATION_OF_CELL_DEATH	0.29373	0.0125341	2.0267	0.0481377	0.0699784	-4.89832
GOBP_CELLULAR_RESPONSE_TO_STRESS	0.213525	0.104695	1.98171	0.0531206	0.0757843	-4.98244
GOBP_REGULATION_OF_DNA_METABOLIC_PROCESS	-0.254353	0.0650841	-1.97117	0.0543499	0.0757843	-5.00191
GOBP_POSITIVE_REGULATION_OF_TRANSPORT	0.241281	0.0450057	1.96224	0.0554113	0.0757843	-5.01835
GOBP_NEGATIVE_REGULATION_OF_DEVELOPMENTAL_PROCESS	0.269898	0.0192156	1.95491	0.0562947	0.0757843	-5.03178
GOBP_APOPTOTIC_PROCESS	0.254731	0.0457968	1.9531	0.056515	0.0757843	-5.03509
GOBP_RESPONSE_TO_ACID_CHEMICAL	0.392593	-0.166667	1.94328	0.0577222	0.0757843	-5.05301
GOBP_PLACENTA_DEVELOPMENT	0.392593	-0.166667	1.94328	0.0577222	0.0757843	-5.05301
GOBP_EMBRYONIC_PLACENTA_DEVELOPMENT	0.392593	-0.166667	1.94328	0.0577222	0.0757843	-5.05301
GOBP_ACTIVATION_OF_TRANSMEMBRANE_RECEPTOR_PROTEIN_TYROSINE_KINASE_ACTIVITY	0.392593	-0.166667	1.94328	0.0577222	0.0757843	-5.05301
GOBP_ACTIVATION_OF_PHOSPHOLIPASE_C_ACTIVITY	0.392593	-0.166667	1.94328	0.0577222	0.0757843	-5.05301
GOBP_JNK_CASCADE	0.392593	-0.166667	1.94328	0.0577222	0.0757843	-5.05301
GOBP_NITRIC_OXIDE_MEDIATED_SIGNAL_TRANSDUCTION	0.392593	-0.166667	1.94328	0.0577222	0.0757843	-5.05301
GOBP_SALIVARY_GLAND_DEVELOPMENT	0.392593	-0.166667	1.94328	0.0577222	0.0757843	-5.05301
GOBP_EPIDERMIS_DEVELOPMENT	0.392593	-0.166667	1.94328	0.0577222	0.0757843	-5.05301
GOBP_REGULATION_OF_PHOSPHOLIPASE_ACTIVITY	0.392593	-0.166667	1.94328	0.0577222	0.0757843	-5.05301
GOBP_POSITIVE_REGULATION_OF_PHOSPHOLIPASE_ACTIVITY	0.392593	-0.166667	1.94328	0.0577222	0.0757843	-5.05301
GOBP_REGULATION_OF_NITRIC_OXIDE_MEDIATED_SIGNAL_TRANSDUCTION	0.392593	-0.166667	1.94328	0.0577222	0.0757843	-5.05301
GOBP_POSITIVE_REGULATION_OF_NITRIC_OXIDE_MEDIATED_SIGNAL_TRANSDUCTION	0.392593	-0.166667	1.94328	0.0577222	0.0757843	-5.05301
GOBP_PHOSPHATIDYLINOSITOL_3_KINASE_SIGNALING	0.392593	-0.166667	1.94328	0.0577222	0.0757843	-5.05301
GOBP_REGULATION_OF_PHOSPHATIDYLINOSITOL_3_KINASE_SIGNALING	0.392593	-0.166667	1.94328	0.0577222	0.0757843	-5.05301
GOBP_PEPTIDYL_SERINE_MODIFICATION	0.392593	-0.166667	1.94328	0.0577222	0.0757843	-5.05301
GOBP_SECOND_MESSENGER_MEDIATED_SIGNALING	0.392593	-0.166667	1.94328	0.0577222	0.0757843	-5.05301
GOBP_CEREBRAL_CORTEX_CELL_MIGRATION	0.392593	-0.166667	1.94328	0.0577222	0.0757843	-5.05301
GOBP_FOREBRAIN_CELL_MIGRATION	0.392593	-0.166667	1.94328	0.0577222	0.0757843	-5.05301
GOBP_REGULATION_OF_WNT_SIGNALING_PATHWAY	0.392593	-0.166667	1.94328	0.0577222	0.0757843	-5.05301
GOBP_POSITIVE_REGULATION_OF_WNT_SIGNALING_PATHWAY	0.392593	-0.166667	1.94328	0.0577222	0.0757843	-5.05301
GOBP_POSITIVE_REGULATION_OF_CELL_GROWTH	0.392593	-0.166667	1.94328	0.0577222	0.0757843	-5.05301
GOBP_ACTIVATION_OF_PROTEIN_KINASE_ACTIVITY	0.392593	-0.166667	1.94328	0.0577222	0.0757843	-5.05301
GOBP_RESPONSE_TO_ESTRADIOL	0.392593	-0.166667	1.94328	0.0577222	0.0757843	-5.05301
GOBP_REGULATION_OF_MONOOXYGENASE_ACTIVITY	0.392593	-0.166667	1.94328	0.0577222	0.0757843	-5.05301
GOBP_REGULATION_OF_PEPTIDYL_SERINE_PHOSPHORYLATION	0.392593	-0.166667	1.94328	0.0577222	0.0757843	-5.05301
GOBP_POSITIVE_REGULATION_OF_PEPTIDYL_SERINE_PHOSPHORYLATION	0.392593	-0.166667	1.94328	0.0577222	0.0757843	-5.05301
GOBP_EXOCRINE_SYSTEM_DEVELOPMENT	0.392593	-0.166667	1.94328	0.0577222	0.0757843	-5.05301
GOBP_NIK_NF_KAPPAB_SIGNALING	0.392593	-0.166667	1.94328	0.0577222	0.0757843	-5.05301
GOBP_ERBB2_SIGNALING_PATHWAY	0.392593	-0.166667	1.94328	0.0577222	0.0757843	-5.05301
GOBP_ERBB2_EGFR_SIGNALING_PATHWAY	0.392593	-0.166667	1.94328	0.0577222	0.0757843	-5.05301
GOBP_NEGATIVE_REGULATION_OF_PROTEIN_CATABOLIC_PROCESS	0.392593	-0.166667	1.94328	0.0577222	0.0757843	-5.05301
GOBP_MOLTING_CYCLE	0.392593	-0.166667	1.94328	0.0577222	0.0757843	-5.05301
GOBP_REGULATION_OF_MAP_KINASE_ACTIVITY	0.392593	-0.166667	1.94328	0.0577222	0.0757843	-5.05301
GOBP_POSITIVE_REGULATION_OF_MAP_KINASE_ACTIVITY	0.392593	-0.166667	1.94328	0.0577222	0.0757843	-5.05301
GOBP_PROTEIN_KINASE_B_SIGNALING	0.392593	-0.166667	1.94328	0.0577222	0.0757843	-5.05301
GOBP_SKIN_DEVELOPMENT	0.392593	-0.166667	1.94328	0.0577222	0.0757843	-5.05301
GOBP_POSITIVE_REGULATION_OF_DNA_REPAIR	0.392593	-0.166667	1.94328	0.0577222	0.0757843	-5.05301
GOBP_POSITIVE_REGULATION_OF_DNA_REPLICATION	0.392593	-0.166667	1.94328	0.0577222	0.0757843	-5.05301
GOBP_POSITIVE_REGULATION_OF_GROWTH	0.392593	-0.166667	1.94328	0.0577222	0.0757843	-5.05301
GOBP_REGULATION_OF_JNK_CASCADE	0.392593	-0.166667	1.94328	0.0577222	0.0757843	-5.05301
GOBP_INOSITOL_LIPID_MEDIATED_SIGNALING	0.392593	-0.166667	1.94328	0.0577222	0.0757843	-5.05301
GOBP_DIGESTIVE_TRACT_MORPHOGENESIS	0.392593	-0.166667	1.94328	0.0577222	0.0757843	-5.05301
GOBP_SENSORY_SYSTEM_DEVELOPMENT	0.392593	-0.166667	1.94328	0.0577222	0.0757843	-5.05301
GOBP_POSITIVE_REGULATION_OF_EPITHELIAL_CELL_PROLIFERATION	0.392593	-0.166667	1.94328	0.0577222	0.0757843	-5.05301
GOBP_COGNITION	0.392593	-0.166667	1.94328	0.0577222	0.0757843	-5.05301
GOBP_REGULATION_OF_NITRIC_OXIDE_SYNTHASE_ACTIVITY	0.392593	-0.166667	1.94328	0.0577222	0.0757843	-5.05301
GOBP_PROTEIN_INSERTION_INTO_MEMBRANE	0.392593	-0.166667	1.94328	0.0577222	0.0757843	-5.05301
GOBP_REGULATION_OF_OXIDOREDUCTASE_ACTIVITY	0.392593	-0.166667	1.94328	0.0577222	0.0757843	-5.05301
GOBP_POSITIVE_REGULATION_OF_PROTEIN_KINASE_B_SIGNALING	0.392593	-0.166667	1.94328	0.0577222	0.0757843	-5.05301
GOBP_DIGESTIVE_SYSTEM_DEVELOPMENT	0.392593	-0.166667	1.94328	0.0577222	0.0757843	-5.05301
GOBP_CANONICAL_WNT_SIGNALING_PATHWAY	0.392593	-0.166667	1.94328	0.0577222	0.0757843	-5.05301
GOBP_REGULATION_OF_LIPASE_ACTIVITY	0.392593	-0.166667	1.94328	0.0577222	0.0757843	-5.05301
GOBP_POSITIVE_REGULATION_OF_LIPASE_ACTIVITY	0.392593	-0.166667	1.94328	0.0577222	0.0757843	-5.05301
GOBP_MORPHOGENESIS_OF_AN_EPITHELIAL_FOLD	0.392593	-0.166667	1.94328	0.0577222	0.0757843	-5.05301
GOBP_REGULATION_OF_CANONICAL_WNT_SIGNALING_PATHWAY	0.392593	-0.166667	1.94328	0.0577222	0.0757843	-5.05301
GOBP_EYELID_DEVELOPMENT_IN_CAMERA_TYPE_EYE	0.392593	-0.166667	1.94328	0.0577222	0.0757843	-5.05301
GOBP_RESPONSE_TO_UV_A	0.392593	-0.166667	1.94328	0.0577222	0.0757843	-5.05301
GOBP_CELLULAR_RESPONSE_TO_ACID_CHEMICAL	0.392593	-0.166667	1.94328	0.0577222	0.0757843	-5.05301
GOBP_CELLULAR_RESPONSE_TO_ESTRADIOL_STIMULUS	0.392593	-0.166667	1.94328	0.0577222	0.0757843	-5.05301
GOBP_POSITIVE_REGULATION_OF_PROTEIN_SERINE_THREONINE_KINASE_ACTIVITY	0.392593	-0.166667	1.94328	0.0577222	0.0757843	-5.05301
GOBP_ESTABLISHMENT_OF_PROTEIN_LOCALIZATION_TO_MEMBRANE	0.392593	-0.166667	1.94328	0.0577222	0.0757843	-5.05301
GOBP_POSITIVE_REGULATION_OF_CANONICAL_WNT_SIGNALING_PATHWAY	0.392593	-0.166667	1.94328	0.0577222	0.0757843	-5.05301
GOBP_SKIN_EPIDERMIS_DEVELOPMENT	0.392593	-0.166667	1.94328	0.0577222	0.0757843	-5.05301
GOBP_CELL_CELL_SIGNALING_BY_WNT	0.392593	-0.166667	1.94328	0.0577222	0.0757843	-5.05301
GOBP_REGULATION_OF_PROTEIN_KINASE_C_ACTIVITY	0.392593	-0.166667	1.94328	0.0577222	0.0757843	-5.05301
GOBP_POSITIVE_REGULATION_OF_G1_S_TRANSITION_OF_MITOTIC_CELL_CYCLE	0.392593	-0.166667	1.94328	0.0577222	0.0757843	-5.05301
GOBP_REGULATION_OF_PHOSPHOLIPASE_C_ACTIVITY	0.392593	-0.166667	1.94328	0.0577222	0.0757843	-5.05301
GOBP_NEGATIVE_REGULATION_OF_ERBB_SIGNALING_PATHWAY	0.392593	-0.166667	1.94328	0.0577222	0.0757843	-5.05301
GOBP_REGULATION_OF_NIK_NF_KAPPAB_SIGNALING	0.392593	-0.166667	1.94328	0.0577222	0.0757843	-5.05301
GOBP_POSITIVE_REGULATION_OF_NIK_NF_KAPPAB_SIGNALING	0.392593	-0.166667	1.94328	0.0577222	0.0757843	-5.05301
GOBP_POSITIVE_REGULATION_OF_CELL_CYCLE_G1_S_PHASE_TRANSITION	0.392593	-0.166667	1.94328	0.0577222	0.0757843	-5.05301
GOBP_CELL_SURFACE_RECEPTOR_SIGNALING_PATHWAY_INVOLVED_IN_CELL_CELL_SIGNALING	0.392593	-0.166667	1.94328	0.0577222	0.0757843	-5.05301
GOBP_REGULATION_OF_CARDIOCYTE_DIFFERENTIATION	0.392593	-0.166667	1.94328	0.0577222	0.0757843	-5.05301
GOBP_NEGATIVE_REGULATION_OF_CARDIOCYTE_DIFFERENTIATION	0.392593	-0.166667	1.94328	0.0577222	0.0757843	-5.05301
GOBP_POSITIVE_REGULATION_OF_RESPONSE_TO_DNA_DAMAGE_STIMULUS	0.392593	-0.166667	1.94328	0.0577222	0.0757843	-5.05301
GOCC_GOLGI_MEMBRANE	0.392593	-0.166667	1.94328	0.0577222	0.0757843	-5.05301
GOCC_RUFFLE	0.392593	-0.166667	1.94328	0.0577222	0.0757843	-5.05301
GOCC_MULTIVESICULAR_BODY	0.392593	-0.166667	1.94328	0.0577222	0.0757843	-5.05301
GOCC_CELL_SURFACE	0.392593	-0.166667	1.94328	0.0577222	0.0757843	-5.05301
GOCC_BASOLATERAL_PLASMA_MEMBRANE	0.392593	-0.166667	1.94328	0.0577222	0.0757843	-5.05301
GOCC_COATED_VESICLE	0.392593	-0.166667	1.94328	0.0577222	0.0757843	-5.05301
GOCC_CLATHRIN_COATED_VESICLE	0.392593	-0.166667	1.94328	0.0577222	0.0757843	-5.05301
GOCC_ENDOCYTIC_VESICLE	0.392593	-0.166667	1.94328	0.0577222	0.0757843	-5.05301
GOCC_COATED_VESICLE_MEMBRANE	0.392593	-0.166667	1.94328	0.0577222	0.0757843	-5.05301
GOCC_CLATHRIN_COATED_VESICLE_MEMBRANE	0.392593	-0.166667	1.94328	0.0577222	0.0757843	-5.05301
GOCC_ENDOCYTIC_VESICLE_MEMBRANE	0.392593	-0.166667	1.94328	0.0577222	0.0757843	-5.05301
GOCC_CLATHRIN_COATED_ENDOCYTIC_VESICLE_MEMBRANE	0.392593	-0.166667	1.94328	0.0577222	0.0757843	-5.05301
GOCC_CELL_LEADING_EDGE	0.392593	-0.166667	1.94328	0.0577222	0.0757843	-5.05301
GOCC_CELL_PROJECTION_MEMBRANE	0.392593	-0.166667	1.94328	0.0577222	0.0757843	-5.05301
GOCC_LEADING_EDGE_MEMBRANE	0.392593	-0.166667	1.94328	0.0577222	0.0757843	-5.05301
GOCC_RUFFLE_MEMBRANE	0.392593	-0.166667	1.94328	0.0577222	0.0757843	-5.05301
GOCC_RECEPTOR_COMPLEX	0.392593	-0.166667	1.94328	0.0577222	0.0757843	-5.05301
GOCC_SPANNING_COMPONENT_OF_PLASMA_MEMBRANE	0.392593	-0.166667	1.94328	0.0577222	0.0757843	-5.05301
GOCC_CLATHRIN_COATED_ENDOCYTIC_VESICLE	0.392593	-0.166667	1.94328	0.0577222	0.0757843	-5.05301
GOCC_SPANNING_COMPONENT_OF_MEMBRANE	0.392593	-0.166667	1.94328	0.0577222	0.0757843	-5.05301
GOCC_MEMBRANE_PROTEIN_COMPLEX	0.392593	-0.166667	1.94328	0.0577222	0.0757843	-5.05301
GOCC_PLASMA_MEMBRANE_PROTEIN_COMPLEX	0.392593	-0.166667	1.94328	0.0577222	0.0757843	-5.05301
GOMF_ACTIN_BINDING	0.392593	-0.166667	1.94328	0.0577222	0.0757843	-5.05301
GOMF_MAP_KINASE_KINASE_KINASE_ACTIVITY	0.392593	-0.166667	1.94328	0.0577222	0.0757843	-5.05301
GOMF_PROTEIN_TYROSINE_KINASE_ACTIVITY	0.392593	-0.166667	1.94328	0.0577222	0.0757843	-5.05301
GOMF_TRANSMEMBRANE_RECEPTOR_PROTEIN_TYROSINE_KINASE_ACTIVITY	0.392593	-0.166667	1.94328	0.0577222	0.0757843	-5.05301
GOMF_CYTOSKELETAL_PROTEIN_BINDING	0.392593	-0.166667	1.94328	0.0577222	0.0757843	-5.05301
GOMF_TRANSMEMBRANE_RECEPTOR_PROTEIN_KINASE_ACTIVITY	0.392593	-0.166667	1.94328	0.0577222	0.0757843	-5.05301
GOMF_GROWTH_FACTOR_BINDING	0.392593	-0.166667	1.94328	0.0577222	0.0757843	-5.05301
GOMF_NITRIC_OXIDE_SYNTHASE_REGULATOR_ACTIVITY	0.392593	-0.166667	1.94328	0.0577222	0.0757843	-5.05301
GOMF_PROTEIN_TYROSINE_KINASE_ACTIVATOR_ACTIVITY	0.392593	-0.166667	1.94328	0.0577222	0.0757843	-5.05301
GOMF_TRANSMEMBRANE_RECEPTOR_PROTEIN_TYROSINE_KINASE_ACTIVATOR_ACTIVITY	0.392593	-0.166667	1.94328	0.0577222	0.0757843	-5.05301
GOMF_SIGNALING_RECEPTOR_REGULATOR_ACTIVITY	0.392593	-0.166667	1.94328	0.0577222	0.0757843	-5.05301
GOMF_HORMONE_BINDING	0.392593	-0.166667	1.94328	0.0577222	0.0757843	-5.05301
GOMF_ACTIN_FILAMENT_BINDING	0.392593	-0.166667	1.94328	0.0577222	0.0757843	-5.05301
GOMF_ATPASE_BINDING	0.392593	-0.166667	1.94328	0.0577222	0.0757843	-5.05301
GOBP_IMMUNE_RESPONSE	-0.308119	0.186298	-1.93253	0.0590693	0.0773608	-5.07255
GOBP_RESPONSE_TO_ENDOPLASMIC_RETICULUM_STRESS	-0.308119	0.186298	-1.93253	0.0590693	0.0773608	-5.07255
GOCC_NUCLEAR_PERIPHERY	-0.308119	0.186298	-1.93253	0.0590693	0.0773608	-5.07255
GOBP_REGULATION_OF_CELL_POPULATION_PROLIFERATION	0.214907	0.101285	1.92432	0.0601154	0.0786659	-5.08739
GOBP_CHEMICAL_HOMEOSTASIS	-0.240381	0.277831	-1.9026	0.0629614	0.0823221	-5.12643
GOBP_HEART_DEVELOPMENT	-0.246029	-0.0271441	-1.87607	0.0665923	0.0869978	-5.17359
GOBP_NEGATIVE_REGULATION_OF_PHOSPHORUS_METABOLIC_PROCESS	-0.250946	0.129087	-1.87216	0.0671425	0.0876444	-5.1805
GOMF_KINASE_BINDING	0.294003	-0.0244865	1.85821	0.0691354	0.0901717	-5.20502
GOBP_RESPONSE_TO_OXIDATIVE_STRESS	-0.248307	0.0710831	-1.84116	0.0716386	0.0932066	-5.23477
GOBP_CELLULAR_RESPONSE_TO_OXIDATIVE_STRESS	-0.248307	0.0710831	-1.84116	0.0716386	0.0932066	-5.23477
GOBP_CELLULAR_RESPONSE_TO_CHEMICAL_STRESS	-0.248307	0.0710831	-1.84116	0.0716386	0.0932066	-5.23477
GOBP_REGULATION_OF_GLUCONEOGENESIS	-0.392593	0.0714286	-1.82173	0.0745855	0.0949379	-5.26839
GOBP_CELLULAR_BIOGENIC_AMINE_METABOLIC_PROCESS	-0.392593	0.0714286	-1.82173	0.0745855	0.0949379	-5.26839
GOBP_POLYAMINE_METABOLIC_PROCESS	-0.392593	0.0714286	-1.82173	0.0745855	0.0949379	-5.26839
GOBP_POLYAMINE_BIOSYNTHETIC_PROCESS	-0.392593	0.0714286	-1.82173	0.0745855	0.0949379	-5.26839
GOBP_VITAMIN_METABOLIC_PROCESS	-0.392593	0.0714286	-1.82173	0.0745855	0.0949379	-5.26839
GOBP_WATER_SOLUBLE_VITAMIN_METABOLIC_PROCESS	-0.392593	0.0714286	-1.82173	0.0745855	0.0949379	-5.26839
GOBP_AMINE_METABOLIC_PROCESS	-0.392593	0.0714286	-1.82173	0.0745855	0.0949379	-5.26839
GOBP_AMINE_BIOSYNTHETIC_PROCESS	-0.392593	0.0714286	-1.82173	0.0745855	0.0949379	-5.26839
GOBP_ALKALOID_METABOLIC_PROCESS	-0.392593	0.0714286	-1.82173	0.0745855	0.0949379	-5.26839
GOBP_POSITIVE_REGULATION_OF_CELLULAR_CARBOHYDRATE_METABOLIC_PROCESS	-0.392593	0.0714286	-1.82173	0.0745855	0.0949379	-5.26839
GOBP_POSITIVE_REGULATION_OF_GLUCOSE_METABOLIC_PROCESS	-0.392593	0.0714286	-1.82173	0.0745855	0.0949379	-5.26839
GOBP_PYRIDINE_NUCLEOTIDE_BIOSYNTHETIC_PROCESS	-0.392593	0.0714286	-1.82173	0.0745855	0.0949379	-5.26839
GOBP_ANIMAL_ORGAN_REGENERATION	-0.392593	0.0714286	-1.82173	0.0745855	0.0949379	-5.26839
GOBP_REGULATION_OF_CELLULAR_AMINE_METABOLIC_PROCESS	-0.392593	0.0714286	-1.82173	0.0745855	0.0949379	-5.26839
GOBP_NAD_BIOSYNTHESIS_VIA_NICOTINAMIDE_RIBOSIDE_SALVAGE_PATHWAY	-0.392593	0.0714286	-1.82173	0.0745855	0.0949379	-5.26839
GOBP_REGULATION_OF_CARBOHYDRATE_BIOSYNTHETIC_PROCESS	-0.392593	0.0714286	-1.82173	0.0745855	0.0949379	-5.26839
GOBP_POSITIVE_REGULATION_OF_GLUCONEOGENESIS	-0.392593	0.0714286	-1.82173	0.0745855	0.0949379	-5.26839
GOBP_POSITIVE_REGULATION_OF_CARBOHYDRATE_METABOLIC_PROCESS	-0.392593	0.0714286	-1.82173	0.0745855	0.0949379	-5.26839
GOBP_HISTONE_H3_K4_METHYLATION	-0.392593	0.0714286	-1.82173	0.0745855	0.0949379	-5.26839
GOBP_REGULATION_OF_HISTONE_H3_K4_METHYLATION	-0.392593	0.0714286	-1.82173	0.0745855	0.0949379	-5.26839
GOBP_POSITIVE_REGULATION_OF_SMALL_MOLECULE_METABOLIC_PROCESS	-0.392593	0.0714286	-1.82173	0.0745855	0.0949379	-5.26839
GOBP_PYRIDINE_CONTAINING_COMPOUND_BIOSYNTHETIC_PROCESS	-0.392593	0.0714286	-1.82173	0.0745855	0.0949379	-5.26839
GOBP_NUCLEOSIDE_PHOSPHATE_BIOSYNTHETIC_PROCESS	-0.392593	0.0714286	-1.82173	0.0745855	0.0949379	-5.26839
GOBP_ORGANONITROGEN_COMPOUND_BIOSYNTHETIC_PROCESS	-0.392593	0.0714286	-1.82173	0.0745855	0.0949379	-5.26839
GOMF_N_METHYLTRANSFERASE_ACTIVITY	-0.392593	0.0714286	-1.82173	0.0745855	0.0949379	-5.26839
GOMF_S_ADENOSYLMETHIONINE_DEPENDENT_METHYLTRANSFERASE_ACTIVITY	-0.392593	0.0714286	-1.82173	0.0745855	0.0949379	-5.26839
GOMF_TRANSFERASE_ACTIVITY_TRANSFERRING_ONE_CARBON_GROUPS	-0.392593	0.0714286	-1.82173	0.0745855	0.0949379	-5.26839
GOBP_NEGATIVE_REGULATION_OF_SIGNALING	-0.278162	-0.033803	-1.78772	0.0799889	0.101571	-5.32649
GOBP_REGULATION_OF_PEPTIDYL_TYROSINE_PHOSPHORYLATION	-0.278162	-0.033803	-1.78772	0.0799889	0.101571	-5.32649
GOBP_POSITIVE_REGULATION_OF_PEPTIDYL_TYROSINE_PHOSPHORYLATION	-0.278162	-0.033803	-1.78772	0.0799889	0.101571	-5.32649
GOBP_AMEBOIDAL_TYPE_CELL_MIGRATION	0.245724	0.127721	1.75272	0.0858882	0.108368	-5.38528
GOBP_INTRINSIC_APOPTOTIC_SIGNALING_PATHWAY_IN_RESPONSE_TO_OXIDATIVE_STRESS	0.245724	0.127721	1.75272	0.0858882	0.108368	-5.38528
GOBP_PROTEASOMAL_PROTEIN_CATABOLIC_PROCESS	0.245724	0.127721	1.75272	0.0858882	0.108368	-5.38528
GOBP_CELL_DEATH_IN_RESPONSE_TO_OXIDATIVE_STRESS	0.245724	0.127721	1.75272	0.0858882	0.108368	-5.38528
GOBP_POSITIVE_REGULATION_OF_PROTEOLYSIS	0.245724	0.127721	1.75272	0.0858882	0.108368	-5.38528
GOBP_MAINTENANCE_OF_LOCATION	0.245724	0.127721	1.75272	0.0858882	0.108368	-5.38528
GOBP_REGULATION_OF_PROTEOLYSIS_INVOLVED_IN_PROTEIN_CATABOLIC_PROCESS	0.245724	0.127721	1.75272	0.0858882	0.108368	-5.38528
GOBP_REGULATION_OF_UBIQUITIN_DEPENDENT_PROTEIN_CATABOLIC_PROCESS	0.245724	0.127721	1.75272	0.0858882	0.108368	-5.38528
GOMF_CHROMATIN_BINDING	0.193566	-0.0236066	1.75165	0.0860733	0.108515	-5.38706
GOBP_CELL_CYCLE_G2_M_PHASE_TRANSITION	0.208556	0.0276494	1.73974	0.0881662	0.110977	-5.40683
GOBP_REGULATION_OF_CELL_CYCLE_G2_M_PHASE_TRANSITION	0.208556	0.0276494	1.73974	0.0881662	0.110977	-5.40683
GOBP_POSITIVE_REGULATION_OF_MACROMOLECULE_BIOSYNTHETIC_PROCESS	-0.201473	0.0688619	-1.73514	0.0889842	0.11183	-5.41442
GOBP_POSITIVE_REGULATION_OF_RNA_METABOLIC_PROCESS	-0.201473	0.0688619	-1.73514	0.0889842	0.11183	-5.41442
GOMF_PROTEIN_SERINE_THREONINE_KINASE_ACTIVITY	0.204536	-0.0283225	1.72243	0.0912806	0.114625	-5.43532
GOBP_POSITIVE_REGULATION_OF_CELL_DEATH	0.238023	0.12603	1.70879	0.0938004	0.117696	-5.45762
GOBP_EXPORT_FROM_CELL	-0.259636	0.174166	-1.70051	0.0953564	0.119554	-5.47106
GOBP_RESPONSE_TO_METAL_ION	-0.233647	-0.0925786	-1.68399	0.0985271	0.123237	-5.49773
GOBP_RESPONSE_TO_ORGANIC_CYCLIC_COMPOUND	-0.233647	-0.0925786	-1.68399	0.0985271	0.123237	-5.49773
GOBP_CARDIOCYTE_DIFFERENTIATION	-0.233647	-0.0925786	-1.68399	0.0985271	0.123237	-5.49773
GOCC_PML_BODY	-0.283955	0.134129	-1.6742	0.100446	0.125439	-5.51342
GOMF_ZINC_ION_BINDING	-0.283955	0.134129	-1.6742	0.100446	0.125439	-5.51342
GOBP_POSITIVE_REGULATION_OF_CATALYTIC_ACTIVITY	0.196291	0.0676317	1.66256	0.102767	0.128135	-5.53197
GOBP_POSITIVE_REGULATION_OF_MOLECULAR_FUNCTION	0.196291	0.0676317	1.66256	0.102767	0.128135	-5.53197
GOBP_CELLULAR_METAL_ION_HOMEOSTASIS	-0.30851	0.146194	-1.65027	0.105266	0.130841	-5.55144
GOBP_METAL_ION_HOMEOSTASIS	-0.30851	0.146194	-1.65027	0.105266	0.130841	-5.55144
GOBP_CALCIUM_ION_HOMEOSTASIS	-0.30851	0.146194	-1.65027	0.105266	0.130841	-5.55144
GOBP_DIVALENT_INORGANIC_CATION_HOMEOSTASIS	-0.30851	0.146194	-1.65027	0.105266	0.130841	-5.55144
GOBP_POSITIVE_REGULATION_OF_TRANSCRIPTION_BY_RNA_POLYMERASE_II	-0.187153	0.014678	-1.6428	0.10681	0.132655	-5.56321
GOBP_PROTEIN_TARGETING	0.276142	0.096143	1.57898	0.120758	0.149394	-5.66178
GOBP_POSITIVE_REGULATION_OF_INTRACELLULAR_TRANSPORT	0.276142	0.096143	1.57898	0.120758	0.149394	-5.66178
GOBP_REGULATION_OF_INTRACELLULAR_PROTEIN_TRANSPORT	0.276142	0.096143	1.57898	0.120758	0.149394	-5.66178
GOBP_POSITIVE_REGULATION_OF_INTRACELLULAR_PROTEIN_TRANSPORT	0.276142	0.096143	1.57898	0.120758	0.149394	-5.66178
GOBP_POSITIVE_REGULATION_OF_ESTABLISHMENT_OF_PROTEIN_LOCALIZATION	0.276142	0.096143	1.57898	0.120758	0.149394	-5.66178
GOBP_LEUKOCYTE_PROLIFERATION	-0.149759	0.0886967	-1.56964	0.122918	0.151947	-5.67591
GOBP_DNA_REPAIR	-0.230226	0.0389751	-1.55534	0.126283	0.155985	-5.69739
GOBP_REGULATION_OF_TRANSFERASE_ACTIVITY	-0.187124	0.0382603	-1.55071	0.127388	0.157228	-5.7043
GOBP_CALCIUM_ION_TRANSPORT	-0.186987	0.0886956	-1.53312	0.13166	0.161121	-5.73042
GOBP_REGULATION_OF_METAL_ION_TRANSPORT	-0.186987	0.0886956	-1.53312	0.13166	0.161121	-5.73042
GOBP_METAL_ION_TRANSPORT	-0.186987	0.0886956	-1.53312	0.13166	0.161121	-5.73042
GOBP_REGULATION_OF_TRANSMEMBRANE_TRANSPORT	-0.186987	0.0886956	-1.53312	0.13166	0.161121	-5.73042
GOBP_REGULATION_OF_ION_TRANSMEMBRANE_TRANSPORT	-0.186987	0.0886956	-1.53312	0.13166	0.161121	-5.73042
GOBP_REGULATION_OF_ION_TRANSPORT	-0.186987	0.0886956	-1.53312	0.13166	0.161121	-5.73042
GOBP_REGULATION_OF_CALCIUM_ION_TRANSPORT	-0.186987	0.0886956	-1.53312	0.13166	0.161121	-5.73042
GOBP_CALCIUM_ION_TRANSMEMBRANE_TRANSPORT	-0.186987	0.0886956	-1.53312	0.13166	0.161121	-5.73042
GOBP_INORGANIC_ION_TRANSMEMBRANE_TRANSPORT	-0.186987	0.0886956	-1.53312	0.13166	0.161121	-5.73042
GOBP_REGULATION_OF_CALCIUM_ION_TRANSMEMBRANE_TRANSPORT	-0.186987	0.0886956	-1.53312	0.13166	0.161121	-5.73042
GOBP_REGULATION_OF_CATION_TRANSMEMBRANE_TRANSPORT	-0.186987	0.0886956	-1.53312	0.13166	0.161121	-5.73042
GOBP_MORPHOGENESIS_OF_AN_EPITHELIUM	0.261469	-0.0440853	1.51498	0.136185	0.165382	-5.75707
GOBP_REGULATION_OF_DNA_REPAIR	0.261469	-0.0440853	1.51498	0.136185	0.165382	-5.75707
GOBP_TISSUE_MORPHOGENESIS	0.261469	-0.0440853	1.51498	0.136185	0.165382	-5.75707
GOBP_REGULATION_OF_HYDROLASE_ACTIVITY	0.261469	-0.0440853	1.51498	0.136185	0.165382	-5.75707
GOBP_POSITIVE_REGULATION_OF_HYDROLASE_ACTIVITY	0.261469	-0.0440853	1.51498	0.136185	0.165382	-5.75707
GOCC_ENDOSOME_MEMBRANE	0.261469	-0.0440853	1.51498	0.136185	0.165382	-5.75707
GOCC_VESICLE_MEMBRANE	0.261469	-0.0440853	1.51498	0.136185	0.165382	-5.75707
GOCC_EARLY_ENDOSOME_MEMBRANE	0.261469	-0.0440853	1.51498	0.136185	0.165382	-5.75707
GOCC_ORGANELLE_SUBCOMPARTMENT	0.261469	-0.0440853	1.51498	0.136185	0.165382	-5.75707
GOCC_NUCLEAR_OUTER_MEMBRANE_ENDOPLASMIC_RETICULUM_MEMBRANE_NETWORK	0.261469	-0.0440853	1.51498	0.136185	0.165382	-5.75707
GOBP_NEGATIVE_REGULATION_OF_CELL_DIFFERENTIATION	-0.20415	-0.0479966	-1.41648	0.162944	0.197346	-5.89671
GOBP_REGULATION_OF_LOCOMOTION	-0.19346	0.00225648	-1.41542	0.163252	0.197346	-5.89816
GOBP_POSITIVE_REGULATION_OF_MAPK_CASCADE	-0.19346	0.00225648	-1.41542	0.163252	0.197346	-5.89816
GOBP_ERK1_AND_ERK2_CASCADE	-0.19346	0.00225648	-1.41542	0.163252	0.197346	-5.89816
GOBP_POSITIVE_REGULATION_OF_ERK1_AND_ERK2_CASCADE	-0.19346	0.00225648	-1.41542	0.163252	0.197346	-5.89816
GOCC_GOLGI_APPARATUS	-0.19346	0.00225648	-1.41542	0.163252	0.197346	-5.89816
GOBP_ENDOMEMBRANE_SYSTEM_ORGANIZATION	-0.239879	0.086018	-1.40199	0.167205	0.201817	-5.91653
GOBP_VESICLE_MEDIATED_TRANSPORT	-0.239879	0.086018	-1.40199	0.167205	0.201817	-5.91653
GOBP_DNA_METABOLIC_PROCESS	-0.169528	0.0861665	-1.3303	0.18956	0.228625	-6.01178
GOBP_VIRAL_LIFE_CYCLE	-0.223078	-0.0888859	-1.31763	0.19374	0.232253	-6.02814
GOBP_BIOLOGICAL_PROCESS_INVOLVED_IN_SYMBIOTIC_INTERACTION	-0.223078	-0.0888859	-1.31763	0.19374	0.232253	-6.02814
GOBP_ENTRY_INTO_HOST	-0.223078	-0.0888859	-1.31763	0.19374	0.232253	-6.02814
GOBP_BIOLOGICAL_PROCESS_INVOLVED_IN_INTERACTION_WITH_HOST	-0.223078	-0.0888859	-1.31763	0.19374	0.232253	-6.02814
GOCC_INTRINSIC_COMPONENT_OF_PLASMA_MEMBRANE	-0.223078	-0.0888859	-1.31763	0.19374	0.232253	-6.02814
GOCC_BASAL_PART_OF_CELL	-0.223078	-0.0888859	-1.31763	0.19374	0.232253	-6.02814
GOMF_MOLECULAR_TRANSDUCER_ACTIVITY	-0.223078	-0.0888859	-1.31763	0.19374	0.232253	-6.02814
GOMF_EXOGENOUS_PROTEIN_BINDING	-0.223078	-0.0888859	-1.31763	0.19374	0.232253	-6.02814
GOBP_REGULATION_OF_RESPONSE_TO_STRESS	0.121363	0.124037	1.2804	0.206415	0.247262	-6.07534
GOBP_SMALL_GTPASE_MEDIATED_SIGNAL_TRANSDUCTION	0.197765	0.0668104	1.27744	0.207448	0.248124	-6.07904
GOBP_RAS_PROTEIN_SIGNAL_TRANSDUCTION	0.197765	0.0668104	1.27744	0.207448	0.248124	-6.07904
GOBP_MITOCHONDRION_ORGANIZATION	0.167874	0.0886337	1.26691	0.21116	0.252374	-6.09214
GOBP_IMPORT_INTO_NUCLEUS	0.176562	0.115268	1.23041	0.224403	0.267797	-6.13674
GOCC_NUCLEAR_BODY	0.176562	0.115268	1.23041	0.224403	0.267797	-6.13674
GOCC_CHROMOSOME	-0.155074	0.151703	-1.22874	0.225023	0.268336	-6.13875
GOMF_ENZYME_REGULATOR_ACTIVITY	0.167703	-0.0195988	1.20244	0.234955	0.279968	-6.17008
GOBP_GLAND_DEVELOPMENT	-0.157416	0.0673386	-1.18909	0.240117	0.285906	-6.18574
GOBP_POSITIVE_REGULATION_OF_CELL_POPULATION_PROLIFERATION	0.14605	0.045129	1.18568	0.241451	0.287277	-6.18972
GOBP_ORGANOPHOSPHATE_BIOSYNTHETIC_PROCESS	-0.206049	-0.00914225	-1.15907	0.252028	0.299638	-6.22036
GOBP_PROTEOLYSIS	0.13483	0.122171	1.14501	0.25775	0.306211	-6.23628
GOBP_SMALL_MOLECULE_BIOSYNTHETIC_PROCESS	-0.147889	0.0105039	-1.13975	0.259918	0.308555	-6.2422
GOBP_SECRETION	-0.173274	0.132519	-1.13634	0.261324	0.309993	-6.24601
GOBP_POSITIVE_REGULATION_OF_SIGNALING	-0.123042	0.0910374	-1.10442	0.274789	0.319071	-6.28122
GOBP_REGULATION_OF_INTRACELLULAR_SIGNAL_TRANSDUCTION	-0.123042	0.0910374	-1.10442	0.274789	0.319071	-6.28122
GOBP_CELL_CYCLE	0.123687	0.102975	1.10095	0.276281	0.319071	-6.28499
GOBP_MORPHOGENESIS_OF_A_BRANCHING_STRUCTURE	0.184127	-0.0136054	1.08536	0.28306	0.319071	-6.3018
GOBP_NEGATIVE_REGULATION_OF_CYTOKINE_PRODUCTION	0.184127	-0.0136054	1.08536	0.28306	0.319071	-6.3018
GOBP_PROTEIN_ACETYLATION	0.184127	-0.0136054	1.08536	0.28306	0.319071	-6.3018
GOBP_ACTIVATION_OF_CYSTEINE_TYPE_ENDOPEPTIDASE_ACTIVITY_INVOLVED_IN_APOPTOTIC_PROCESS	0.184127	-0.0136054	1.08536	0.28306	0.319071	-6.3018
GOBP_NUCLEUS_ORGANIZATION	0.184127	-0.0136054	1.08536	0.28306	0.319071	-6.3018
GOBP_COMMON_PARTNER_SMAD_PROTEIN_PHOSPHORYLATION	0.184127	-0.0136054	1.08536	0.28306	0.319071	-6.3018
GOBP_POSITIVE_REGULATION_OF_CYTOSOLIC_CALCIUM_ION_CONCENTRATION	0.184127	-0.0136054	1.08536	0.28306	0.319071	-6.3018
GOBP_RESPONSE_TO_VIRUS	0.184127	-0.0136054	1.08536	0.28306	0.319071	-6.3018
GOBP_REGULATION_OF_CALCIUM_ION_TRANSPORT_INTO_CYTOSOL	0.184127	-0.0136054	1.08536	0.28306	0.319071	-6.3018
GOBP_FIBROBLAST_MIGRATION	0.184127	-0.0136054	1.08536	0.28306	0.319071	-6.3018
GOBP_POSITIVE_REGULATION_OF_PEPTIDASE_ACTIVITY	0.184127	-0.0136054	1.08536	0.28306	0.319071	-6.3018
GOBP_PROTEIN_SUMOYLATION	0.184127	-0.0136054	1.08536	0.28306	0.319071	-6.3018
GOBP_PEPTIDYL_LYSINE_ACETYLATION	0.184127	-0.0136054	1.08536	0.28306	0.319071	-6.3018
GOBP_INTRACELLULAR_RECEPTOR_SIGNALING_PATHWAY	0.184127	-0.0136054	1.08536	0.28306	0.319071	-6.3018
GOBP_NUCLEAR_BODY_ORGANIZATION	0.184127	-0.0136054	1.08536	0.28306	0.319071	-6.3018
GOBP_PML_BODY_ORGANIZATION	0.184127	-0.0136054	1.08536	0.28306	0.319071	-6.3018
GOBP_MAMMARY_GLAND_DEVELOPMENT	0.184127	-0.0136054	1.08536	0.28306	0.319071	-6.3018
GOBP_PROTEIN_CONTAINING_COMPLEX_LOCALIZATION	0.184127	-0.0136054	1.08536	0.28306	0.319071	-6.3018
GOBP_ENDOPLASMIC_RETICULUM_CALCIUM_ION_HOMEOSTASIS	0.184127	-0.0136054	1.08536	0.28306	0.319071	-6.3018
GOBP_MAINTENANCE_OF_PROTEIN_LOCATION_IN_CELL	0.184127	-0.0136054	1.08536	0.28306	0.319071	-6.3018
GOBP_INTERLEUKIN_1_PRODUCTION	0.184127	-0.0136054	1.08536	0.28306	0.319071	-6.3018
GOBP_NEGATIVE_REGULATION_OF_INTERLEUKIN_1_BETA_PRODUCTION	0.184127	-0.0136054	1.08536	0.28306	0.319071	-6.3018
GOBP_NEGATIVE_REGULATION_OF_INTERLEUKIN_1_PRODUCTION	0.184127	-0.0136054	1.08536	0.28306	0.319071	-6.3018
GOBP_CIRCADIAN_REGULATION_OF_GENE_EXPRESSION	0.184127	-0.0136054	1.08536	0.28306	0.319071	-6.3018
GOBP_PROTEIN_ACYLATION	0.184127	-0.0136054	1.08536	0.28306	0.319071	-6.3018
GOBP_SUPPRESSION_OF_VIRAL_RELEASE_BY_HOST	0.184127	-0.0136054	1.08536	0.28306	0.319071	-6.3018
GOBP_MAINTENANCE_OF_PROTEIN_LOCATION	0.184127	-0.0136054	1.08536	0.28306	0.319071	-6.3018
GOBP_RETINOIC_ACID_RECEPTOR_SIGNALING_PATHWAY	0.184127	-0.0136054	1.08536	0.28306	0.319071	-6.3018
GOBP_BRANCHING_MORPHOGENESIS_OF_AN_EPITHELIAL_TUBE	0.184127	-0.0136054	1.08536	0.28306	0.319071	-6.3018
GOBP_MAINTENANCE_OF_PROTEIN_LOCATION_IN_NUCLEUS	0.184127	-0.0136054	1.08536	0.28306	0.319071	-6.3018
GOBP_MAINTENANCE_OF_LOCATION_IN_CELL	0.184127	-0.0136054	1.08536	0.28306	0.319071	-6.3018
GOBP_REGULATION_OF_PEPTIDASE_ACTIVITY	0.184127	-0.0136054	1.08536	0.28306	0.319071	-6.3018
GOBP_CALCIUM_ION_TRANSPORT_INTO_CYTOSOL	0.184127	-0.0136054	1.08536	0.28306	0.319071	-6.3018
GOBP_MAMMARY_GLAND_MORPHOGENESIS	0.184127	-0.0136054	1.08536	0.28306	0.319071	-6.3018
GOBP_BRANCHING_INVOLVED_IN_MAMMARY_GLAND_DUCT_MORPHOGENESIS	0.184127	-0.0136054	1.08536	0.28306	0.319071	-6.3018
GOBP_EPITHELIAL_TUBE_MORPHOGENESIS	0.184127	-0.0136054	1.08536	0.28306	0.319071	-6.3018
GOBP_MAMMARY_GLAND_DUCT_MORPHOGENESIS	0.184127	-0.0136054	1.08536	0.28306	0.319071	-6.3018
GOBP_MAMMARY_GLAND_EPITHELIUM_DEVELOPMENT	0.184127	-0.0136054	1.08536	0.28306	0.319071	-6.3018
GOBP_RESPONSE_TO_INTERLEUKIN_4	0.184127	-0.0136054	1.08536	0.28306	0.319071	-6.3018
GOBP_MAINTENANCE_OF_PROTEIN_LOCALIZATION_IN_ORGANELLE	0.184127	-0.0136054	1.08536	0.28306	0.319071	-6.3018
GOBP_EXTRINSIC_APOPTOTIC_SIGNALING_PATHWAY	0.184127	-0.0136054	1.08536	0.28306	0.319071	-6.3018
GOBP_CALCIUM_ION_TRANSMEMBRANE_IMPORT_INTO_CYTOSOL	0.184127	-0.0136054	1.08536	0.28306	0.319071	-6.3018
GOBP_DEFENSE_RESPONSE_TO_SYMBIONT	0.184127	-0.0136054	1.08536	0.28306	0.319071	-6.3018
GOBP_POSITIVE_REGULATION_OF_SIGNAL_TRANSDUCTION_BY_P53_CLASS_MEDIATOR	0.184127	-0.0136054	1.08536	0.28306	0.319071	-6.3018
GOBP_REGULATION_OF_PROTEIN_ACETYLATION	0.184127	-0.0136054	1.08536	0.28306	0.319071	-6.3018
GOBP_POSITIVE_REGULATION_OF_PROTEIN_ACETYLATION	0.184127	-0.0136054	1.08536	0.28306	0.319071	-6.3018
GOBP_NEGATIVE_REGULATION_OF_PROTEOLYSIS_INVOLVED_IN_PROTEIN_CATABOLIC_PROCESS	0.184127	-0.0136054	1.08536	0.28306	0.319071	-6.3018
GOBP_RESPONSE_TO_LEUKEMIA_INHIBITORY_FACTOR	0.184127	-0.0136054	1.08536	0.28306	0.319071	-6.3018
GOBP_NEGATIVE_REGULATION_OF_UBIQUITIN_DEPENDENT_PROTEIN_CATABOLIC_PROCESS	0.184127	-0.0136054	1.08536	0.28306	0.319071	-6.3018
GOBP_REGULATION_OF_CYSTEINE_TYPE_ENDOPEPTIDASE_ACTIVITY	0.184127	-0.0136054	1.08536	0.28306	0.319071	-6.3018
GOBP_REGULATION_OF_PEPTIDYL_LYSINE_ACETYLATION	0.184127	-0.0136054	1.08536	0.28306	0.319071	-6.3018
GOBP_POSITIVE_REGULATION_OF_PEPTIDYL_LYSINE_ACETYLATION	0.184127	-0.0136054	1.08536	0.28306	0.319071	-6.3018
GOBP_REGULATION_OF_DOUBLE_STRAND_BREAK_REPAIR	0.184127	-0.0136054	1.08536	0.28306	0.319071	-6.3018
GOBP_POSITIVE_REGULATION_OF_CYSTEINE_TYPE_ENDOPEPTIDASE_ACTIVITY	0.184127	-0.0136054	1.08536	0.28306	0.319071	-6.3018
GOBP_REGULATION_OF_EXTRINSIC_APOPTOTIC_SIGNALING_PATHWAY	0.184127	-0.0136054	1.08536	0.28306	0.319071	-6.3018
GOBP_POSITIVE_REGULATION_OF_EXTRINSIC_APOPTOTIC_SIGNALING_PATHWAY	0.184127	-0.0136054	1.08536	0.28306	0.319071	-6.3018
GOCC_CHROMOSOME_TELOMERIC_REGION	0.184127	-0.0136054	1.08536	0.28306	0.319071	-6.3018
GOCC_HETEROCHROMATIN	0.184127	-0.0136054	1.08536	0.28306	0.319071	-6.3018
GOCC_EXTRINSIC_COMPONENT_OF_MEMBRANE	0.184127	-0.0136054	1.08536	0.28306	0.319071	-6.3018
GOCC_EXTRINSIC_COMPONENT_OF_ORGANELLE_MEMBRANE	0.184127	-0.0136054	1.08536	0.28306	0.319071	-6.3018
GOCC_EXTRINSIC_COMPONENT_OF_ENDOPLASMIC_RETICULUM_MEMBRANE	0.184127	-0.0136054	1.08536	0.28306	0.319071	-6.3018
GOCC_CHROMOSOMAL_REGION	0.184127	-0.0136054	1.08536	0.28306	0.319071	-6.3018
GOMF_UBIQUITIN_LIKE_PROTEIN_TRANSFERASE_ACTIVITY	0.184127	-0.0136054	1.08536	0.28306	0.319071	-6.3018
GOMF_SUMO_TRANSFERASE_ACTIVITY	0.184127	-0.0136054	1.08536	0.28306	0.319071	-6.3018
GOMF_SUMO_BINDING	0.184127	-0.0136054	1.08536	0.28306	0.319071	-6.3018
GOMF_SMAD_BINDING	0.184127	-0.0136054	1.08536	0.28306	0.319071	-6.3018
GOMF_UBIQUITINATION_LIKE_MODIFICATION_DEPENDENT_PROTEIN_BINDING	0.184127	-0.0136054	1.08536	0.28306	0.319071	-6.3018
GOBP_CELLULAR_HOMEOSTASIS	-0.130927	0.192976	-1.07899	0.285861	0.321999	-6.3086
GOBP_REGULATION_OF_INTRACELLULAR_TRANSPORT	-0.151223	0.155163	-1.07664	0.286901	0.322941	-6.3111
GOBP_AUTOPHAGY_OF_MITOCHONDRION	-0.192956	0.117911	-1.04902	0.299303	0.335948	-6.34007
GOBP_REGULATION_OF_MITOCHONDRION_ORGANIZATION	-0.192956	0.117911	-1.04902	0.299303	0.335948	-6.34007
GOBP_CELLULAR_COMPONENT_DISASSEMBLY	-0.192956	0.117911	-1.04902	0.299303	0.335948	-6.34007
GOBP_ORGANELLE_DISASSEMBLY	-0.192956	0.117911	-1.04902	0.299303	0.335948	-6.34007
GOBP_NEGATIVE_REGULATION_OF_GENE_EXPRESSION	0.136687	0.0404366	1.00281	0.320866	0.359642	-6.38694
GOBP_REGULATION_OF_CELL_CYCLE_G1_S_PHASE_TRANSITION	0.136687	0.0404366	1.00281	0.320866	0.359642	-6.38694
GOMF_UBIQUITIN_LIKE_PROTEIN_LIGASE_BINDING	0.127655	0.111275	0.971966	0.335828	0.376146	-6.41709
GOBP_CELL_MOTILITY	-0.123377	0.181349	-0.94957	0.346978	0.388361	-6.43842
GOBP_REGULATION_OF_PHOSPHORUS_METABOLIC_PROCESS	-0.114115	0.0995471	-0.946177	0.348688	0.39	-6.44161
GOBP_RESPONSE_TO_INORGANIC_SUBSTANCE	0.11443	-0.0541378	0.942894	0.350348	0.39158	-6.44468
GOBP_REGULATION_OF_IMMUNE_SYSTEM_PROCESS	0.110859	0.095403	0.897801	0.37367	0.416766	-6.48588
GOBP_REGULATION_OF_BINDING	0.110859	0.095403	0.897801	0.37367	0.416766	-6.48588
GOBP_NEGATIVE_REGULATION_OF_BINDING	0.110859	0.095403	0.897801	0.37367	0.416766	-6.48588
GOBP_REACTIVE_OXYGEN_SPECIES_METABOLIC_PROCESS	0.117503	0.024156	0.847347	0.40091	0.44652	-6.52966
GOBP_REGULATION_OF_REACTIVE_OXYGEN_SPECIES_METABOLIC_PROCESS	0.117503	0.024156	0.847347	0.40091	0.44652	-6.52966
GOBP_REGULATION_OF_TRANSPORT	0.0832974	0.164775	0.842773	0.403439	0.44902	-6.5335
GOBP_NEGATIVE_REGULATION_OF_PROTEIN_METABOLIC_PROCESS	0.100915	0.0460836	0.834376	0.408108	0.453898	-6.54051
GOBP_REGULATION_OF_MITOTIC_CELL_CYCLE	0.104722	0.0607756	0.805678	0.42431	0.471588	-6.56396
GOBP_REGULATION_OF_MULTICELLULAR_ORGANISMAL_DEVELOPMENT	-0.101302	0.103743	-0.73378	0.466569	0.518193	-6.61918
GOBP_PROTEIN_METHYLATION	0.143339	0.0225871	0.728822	0.46957	0.519706	-6.6228
GOBP_HISTONE_METHYLATION	0.143339	0.0225871	0.728822	0.46957	0.519706	-6.6228
GOBP_PEPTIDYL_LYSINE_METHYLATION	0.143339	0.0225871	0.728822	0.46957	0.519706	-6.6228
GOBP_REGULATION_OF_HISTONE_METHYLATION	0.143339	0.0225871	0.728822	0.46957	0.519706	-6.6228
GOBP_METHYLATION	0.143339	0.0225871	0.728822	0.46957	0.519706	-6.6228
GOBP_CELL_ACTIVATION	-0.0953973	0.0496981	-0.672693	0.504294	0.551593	-6.66213
GOBP_CELLULAR_RESPONSE_TO_UV	-0.0953973	0.0496981	-0.672693	0.504294	0.551593	-6.66213
GOBP_B_CELL_ACTIVATION	-0.0953973	0.0496981	-0.672693	0.504294	0.551593	-6.66213
GOBP_DNA_DAMAGE_RESPONSE_SIGNAL_TRANSDUCTION_RESULTING_IN_TRANSCRIPTION	-0.0953973	0.0496981	-0.672693	0.504294	0.551593	-6.66213
GOBP_NEGATIVE_REGULATION_OF_CATALYTIC_ACTIVITY	-0.0953973	0.0496981	-0.672693	0.504294	0.551593	-6.66213
GOBP_LYMPHOCYTE_ACTIVATION	-0.0953973	0.0496981	-0.672693	0.504294	0.551593	-6.66213
GOBP_NEGATIVE_REGULATION_OF_DNA_METABOLIC_PROCESS	-0.0953973	0.0496981	-0.672693	0.504294	0.551593	-6.66213
GOBP_NEGATIVE_REGULATION_OF_TRANSFERASE_ACTIVITY	-0.0953973	0.0496981	-0.672693	0.504294	0.551593	-6.66213
GOBP_CELLULAR_RESPONSE_TO_RADIATION	-0.0953973	0.0496981	-0.672693	0.504294	0.551593	-6.66213
GOBP_CELLULAR_RESPONSE_TO_IONIZING_RADIATION	-0.0953973	0.0496981	-0.672693	0.504294	0.551593	-6.66213
GOBP_CELLULAR_RESPONSE_TO_GAMMA_RADIATION	-0.0953973	0.0496981	-0.672693	0.504294	0.551593	-6.66213
GOBP_CELLULAR_RESPONSE_TO_LIGHT_STIMULUS	-0.0953973	0.0496981	-0.672693	0.504294	0.551593	-6.66213
GOBP_REPLICATIVE_SENESCENCE	-0.0953973	0.0496981	-0.672693	0.504294	0.551593	-6.66213
GOBP_STRESS_INDUCED_PREMATURE_SENESCENCE	-0.0953973	0.0496981	-0.672693	0.504294	0.551593	-6.66213
GOBP_NEGATIVE_REGULATION_OF_DNA_BIOSYNTHETIC_PROCESS	-0.0953973	0.0496981	-0.672693	0.504294	0.551593	-6.66213
GOBP_POSITIVE_REGULATION_OF_REACTIVE_OXYGEN_SPECIES_METABOLIC_PROCESS	-0.0953973	0.0496981	-0.672693	0.504294	0.551593	-6.66213
GOMF_MOLECULAR_FUNCTION_ACTIVATOR_ACTIVITY	-0.0953973	0.0496981	-0.672693	0.504294	0.551593	-6.66213
GOBP_RESPONSE_TO_RADIATION	0.0835646	0.018822	0.599175	0.551809	0.60149	-6.70896
GOBP_RESPONSE_TO_UV	0.0835646	0.018822	0.599175	0.551809	0.60149	-6.70896
GOBP_RESPONSE_TO_LIGHT_STIMULUS	0.0835646	0.018822	0.599175	0.551809	0.60149	-6.70896
GOBP_FIBROBLAST_PROLIFERATION	0.0835646	0.018822	0.599175	0.551809	0.60149	-6.70896
GOBP_REGULATION_OF_FIBROBLAST_PROLIFERATION	0.0835646	0.018822	0.599175	0.551809	0.60149	-6.70896
GOBP_POSITIVE_REGULATION_OF_PROTEIN_MODIFICATION_PROCESS	0.0584429	0.0991449	0.595781	0.554056	0.603111	-6.71099
GOBP_POSITIVE_REGULATION_OF_PROTEIN_METABOLIC_PROCESS	0.0584429	0.0991449	0.595781	0.554056	0.603111	-6.71099
GOBP_DEFENSE_RESPONSE	-0.0613789	0.174311	-0.589871	0.55798	0.606966	-6.7145
GOBP_OSSIFICATION	-0.0803022	0.0214246	-0.587267	0.559713	0.607601	-6.71604
GOCC_NUCLEAR_ENVELOPE	-0.0803022	0.0214246	-0.587267	0.559713	0.607601	-6.71604
GOCC_ENVELOPE	-0.0803022	0.0214246	-0.587267	0.559713	0.607601	-6.71604
GOBP_PEPTIDYL_LYSINE_MODIFICATION	0.0931784	0.105203	0.541825	0.590388	0.640462	-6.74178
GOBP_LEUKOCYTE_DIFFERENTIATION	-0.0561048	0.10185	-0.493037	0.624183	0.676198	-6.76714
GOBP_MITOCHONDRIAL_TRANSPORT	-0.0561048	0.10185	-0.493037	0.624183	0.676198	-6.76714
GOBP_TUBE_DEVELOPMENT	0.0642413	0.105908	0.49088	0.625697	0.677376	-6.7682
GOBP_NEGATIVE_REGULATION_OF_RNA_METABOLIC_PROCESS	0.0575948	0.102505	0.477978	0.634786	0.686746	-6.77449
GOMF_PROTEIN_HOMODIMERIZATION_ACTIVITY	0.0754032	0.0168898	0.468594	0.641432	0.693464	-6.77895
GOBP_TELENCEPHALON_DEVELOPMENT	-0.0825486	-0.0528702	-0.418266	0.677575	0.729554	-6.8014
GOBP_PALLIUM_DEVELOPMENT	-0.0825486	-0.0528702	-0.418266	0.677575	0.729554	-6.8014
GOBP_CEREBRAL_CORTEX_DEVELOPMENT	-0.0825486	-0.0528702	-0.418266	0.677575	0.729554	-6.8014
GOBP_FOREBRAIN_DEVELOPMENT	-0.0825486	-0.0528702	-0.418266	0.677575	0.729554	-6.8014
GOMF_CADHERIN_BINDING	-0.0825486	-0.0528702	-0.418266	0.677575	0.729554	-6.8014
GOMF_CELL_ADHESION_MOLECULE_BINDING	-0.0825486	-0.0528702	-0.418266	0.677575	0.729554	-6.8014
GOBP_DEVELOPMENTAL_GROWTH	-0.0557984	-0.00241307	-0.396192	0.693679	0.746387	-6.81045
GOBP_APOPTOTIC_SIGNALING_PATHWAY	0.0466628	0.125447	0.348571	0.7289	0.782692	-6.82831
GOBP_INTRINSIC_APOPTOTIC_SIGNALING_PATHWAY	0.0466628	0.125447	0.348571	0.7289	0.782692	-6.82831
GOCC_NUCLEOLUS	0.0466628	0.125447	0.348571	0.7289	0.782692	-6.82831
GOBP_NEGATIVE_REGULATION_OF_RESPONSE_TO_STIMULUS	-0.0461271	0.0235513	-0.309429	0.758304	0.813714	-6.84128
GOMF_TRANSITION_METAL_ION_BINDING	-0.0496948	0.161003	-0.307594	0.759691	0.814652	-6.84185
GOBP_LOCOMOTION	0.0354445	0.0508966	0.277124	0.782847	0.838916	-6.85084
GOBP_CELL_CYCLE_CHECKPOINT_SIGNALING	-0.0366739	0.110424	-0.263035	0.793623	0.839124	-6.85467
GOBP_DNA_DAMAGE_RESPONSE_SIGNAL_TRANSDUCTION_BY_P53_CLASS_MEDIATOR_RESULTING_IN_CELL_CYCLE_ARREST	-0.0366739	0.110424	-0.263035	0.793623	0.839124	-6.85467
GOBP_MITOTIC_CELL_CYCLE_CHECKPOINT_SIGNALING	-0.0366739	0.110424	-0.263035	0.793623	0.839124	-6.85467
GOBP_INTRINSIC_APOPTOTIC_SIGNALING_PATHWAY_IN_RESPONSE_TO_DNA_DAMAGE	-0.0366739	0.110424	-0.263035	0.793623	0.839124	-6.85467
GOBP_RESPONSE_TO_IONIZING_RADIATION	-0.0366739	0.110424	-0.263035	0.793623	0.839124	-6.85467
GOBP_RESPONSE_TO_GAMMA_RADIATION	-0.0366739	0.110424	-0.263035	0.793623	0.839124	-6.85467
GOBP_NEGATIVE_REGULATION_OF_CELL_CYCLE_PROCESS	-0.0366739	0.110424	-0.263035	0.793623	0.839124	-6.85467
GOBP_DNA_DAMAGE_RESPONSE_SIGNAL_TRANSDUCTION_BY_P53_CLASS_MEDIATOR	-0.0366739	0.110424	-0.263035	0.793623	0.839124	-6.85467
GOBP_DNA_INTEGRITY_CHECKPOINT_SIGNALING	-0.0366739	0.110424	-0.263035	0.793623	0.839124	-6.85467
GOBP_SIGNAL_TRANSDUCTION_IN_RESPONSE_TO_DNA_DAMAGE	-0.0366739	0.110424	-0.263035	0.793623	0.839124	-6.85467
GOBP_INTRINSIC_APOPTOTIC_SIGNALING_PATHWAY_IN_RESPONSE_TO_DNA_DAMAGE_BY_P53_CLASS_MEDIATOR	-0.0366739	0.110424	-0.263035	0.793623	0.839124	-6.85467
GOBP_MITOTIC_DNA_INTEGRITY_CHECKPOINT_SIGNALING	-0.0366739	0.110424	-0.263035	0.793623	0.839124	-6.85467
GOBP_MITOTIC_G1_S_TRANSITION_CHECKPOINT_SIGNALING	-0.0366739	0.110424	-0.263035	0.793623	0.839124	-6.85467
GOBP_NEGATIVE_REGULATION_OF_CELL_CYCLE	-0.0366739	0.110424	-0.263035	0.793623	0.839124	-6.85467
GOBP_NEGATIVE_REGULATION_OF_MITOTIC_CELL_CYCLE	-0.0366739	0.110424	-0.263035	0.793623	0.839124	-6.85467
GOBP_SIGNAL_TRANSDUCTION_BY_P53_CLASS_MEDIATOR	-0.0366739	0.110424	-0.263035	0.793623	0.839124	-6.85467
GOBP_INTRINSIC_APOPTOTIC_SIGNALING_PATHWAY_BY_P53_CLASS_MEDIATOR	-0.0366739	0.110424	-0.263035	0.793623	0.839124	-6.85467
GOBP_CELLULAR_SENESCENCE	-0.0366739	0.110424	-0.263035	0.793623	0.839124	-6.85467
GOBP_NEGATIVE_REGULATION_OF_MITOTIC_CELL_CYCLE_PHASE_TRANSITION	-0.0366739	0.110424	-0.263035	0.793623	0.839124	-6.85467
GOBP_NEGATIVE_REGULATION_OF_CELL_CYCLE_G1_S_PHASE_TRANSITION	-0.0366739	0.110424	-0.263035	0.793623	0.839124	-6.85467
GOBP_POSITIVE_REGULATION_OF_IMMUNE_SYSTEM_PROCESS	0.0336092	0.0707659	0.257087	0.798185	0.840585	-6.85623
GOBP_NEGATIVE_REGULATION_OF_PROTEIN_BINDING	0.0336092	0.0707659	0.257087	0.798185	0.840585	-6.85623
GOBP_REGULATION_OF_PROTEIN_BINDING	0.0336092	0.0707659	0.257087	0.798185	0.840585	-6.85623
GOBP_REGULATION_OF_LEUKOCYTE_PROLIFERATION	0.0336092	0.0707659	0.257087	0.798185	0.840585	-6.85623
GOBP_POSITIVE_REGULATION_OF_LEUKOCYTE_PROLIFERATION	0.0336092	0.0707659	0.257087	0.798185	0.840585	-6.85623
GOBP_RESPONSE_TO_AMINO_ACID_STARVATION	0.0336092	0.0707659	0.257087	0.798185	0.840585	-6.85623
GOBP_REGULATION_OF_PROTEIN_PHOSPHORYLATION	0.0311836	0.0501175	0.222794	0.82462	0.866698	-6.86453
GOBP_POSITIVE_REGULATION_OF_PHOSPHORUS_METABOLIC_PROCESS	0.0311836	0.0501175	0.222794	0.82462	0.866698	-6.86453
GOBP_POSITIVE_REGULATION_OF_PHOSPHORYLATION	0.0311836	0.0501175	0.222794	0.82462	0.866698	-6.86453
GOBP_REGULATION_OF_PROTEIN_MODIFICATION_PROCESS	-0.0195792	0.0964171	-0.209149	0.835197	0.877233	-6.86751
GOBP_NEGATIVE_REGULATION_OF_CELL_GROWTH	-0.0262608	0.0428557	-0.198671	0.84334	0.884615	-6.86966
GOBP_NEGATIVE_REGULATION_OF_GROWTH	-0.0262608	0.0428557	-0.198671	0.84334	0.884615	-6.86966
GOBP_CELLULAR_RESPONSE_TO_DNA_DAMAGE_STIMULUS	0.0196613	0.0783648	0.192165	0.848405	0.889339	-6.87095
GOBP_NEGATIVE_REGULATION_OF_MULTICELLULAR_ORGANISMAL_PROCESS	0.0230005	0.036012	0.166881	0.868149	0.909435	-6.87553
GOCC_LATE_ENDOSOME	-0.0233453	-0.0315667	-0.141896	0.887742	0.929346	-6.87942
GOBP_CIRCULATORY_SYSTEM_DEVELOPMENT	0.0189925	0.0580168	0.139039	0.889988	0.931082	-6.87983
GOBP_HISTONE_MODIFICATION	-0.0167736	0.0890051	-0.123106	0.902525	0.943576	-6.88194
GOCC_ENDOSOME	-0.0160613	0.0426022	-0.103646	0.917872	0.958989	-6.88416
GOMF_OXIDOREDUCTASE_ACTIVITY	-0.0106602	-0.0488216	-0.0947344	0.924911	0.965707	-6.88506
GOBP_PROTEIN_LOCALIZATION_TO_NUCLEUS	-0.0100564	0.181742	-0.0851275	0.932506	0.972357	-6.88593
GOBP_NUCLEAR_TRANSPORT	-0.0100564	0.181742	-0.0851275	0.932506	0.972357	-6.88593
GOBP_REGULATION_OF_CELL_DIFFERENTIATION	-0.0113982	-0.0104313	-0.0806805	0.936024	0.975384	-6.8863
GOBP_PHOSPHORYLATION	0.0101648	0.0961964	0.0720148	0.942882	0.981886	-6.88697
GOBP_IN_UTERO_EMBRYONIC_DEVELOPMENT	-0.0035366	-0.0359849	-0.0288626	0.977091	0.984221	-6.88917
GOBP_EMBRYO_DEVELOPMENT_ENDING_IN_BIRTH_OR_EGG_HATCHING	-0.0035366	-0.0359849	-0.0288626	0.977091	0.984221	-6.88917
GOBP_MUSCLE_SYSTEM_PROCESS	-0.0042328	-0.0544218	-0.0206607	0.9836	0.984221	-6.88937
GOBP_PHYSIOLOGICAL_CARDIAC_MUSCLE_HYPERTROPHY	-0.0042328	-0.0544218	-0.0206607	0.9836	0.984221	-6.88937
GOBP_ALCOHOL_METABOLIC_PROCESS	-0.0042328	-0.0544218	-0.0206607	0.9836	0.984221	-6.88937
GOBP_PEPTIDE_METABOLIC_PROCESS	-0.0042328	-0.0544218	-0.0206607	0.9836	0.984221	-6.88937
GOBP_CELLULAR_MODIFIED_AMINO_ACID_METABOLIC_PROCESS	-0.0042328	-0.0544218	-0.0206607	0.9836	0.984221	-6.88937
GOBP_STEROID_BIOSYNTHETIC_PROCESS	-0.0042328	-0.0544218	-0.0206607	0.9836	0.984221	-6.88937
GOBP_GLUTATHIONE_METABOLIC_PROCESS	-0.0042328	-0.0544218	-0.0206607	0.9836	0.984221	-6.88937
GOBP_SULFUR_COMPOUND_METABOLIC_PROCESS	-0.0042328	-0.0544218	-0.0206607	0.9836	0.984221	-6.88937
GOBP_STEROID_METABOLIC_PROCESS	-0.0042328	-0.0544218	-0.0206607	0.9836	0.984221	-6.88937
GOBP_RESPONSE_TO_IRON_ION	-0.0042328	-0.0544218	-0.0206607	0.9836	0.984221	-6.88937
GOBP_STRIATED_MUSCLE_TISSUE_DEVELOPMENT	-0.0042328	-0.0544218	-0.0206607	0.9836	0.984221	-6.88937
GOBP_NEGATIVE_REGULATION_OF_MUSCLE_HYPERTROPHY	-0.0042328	-0.0544218	-0.0206607	0.9836	0.984221	-6.88937
GOBP_REGULATION_OF_MUSCLE_HYPERTROPHY	-0.0042328	-0.0544218	-0.0206607	0.9836	0.984221	-6.88937
GOBP_MUSCLE_HYPERTROPHY	-0.0042328	-0.0544218	-0.0206607	0.9836	0.984221	-6.88937
GOBP_STEROL_METABOLIC_PROCESS	-0.0042328	-0.0544218	-0.0206607	0.9836	0.984221	-6.88937
GOBP_STEROL_BIOSYNTHETIC_PROCESS	-0.0042328	-0.0544218	-0.0206607	0.9836	0.984221	-6.88937
GOBP_RESPONSE_TO_FOOD	-0.0042328	-0.0544218	-0.0206607	0.9836	0.984221	-6.88937
GOBP_POSITIVE_REGULATION_OF_TRANSMEMBRANE_TRANSPORT	-0.0042328	-0.0544218	-0.0206607	0.9836	0.984221	-6.88937
GOBP_POSITIVE_REGULATION_OF_ION_TRANSMEMBRANE_TRANSPORT	-0.0042328	-0.0544218	-0.0206607	0.9836	0.984221	-6.88937
GOBP_ORGAN_GROWTH	-0.0042328	-0.0544218	-0.0206607	0.9836	0.984221	-6.88937
GOBP_MUSCLE_CELL_DIFFERENTIATION	-0.0042328	-0.0544218	-0.0206607	0.9836	0.984221	-6.88937
GOBP_POSITIVE_REGULATION_OF_ION_TRANSPORT	-0.0042328	-0.0544218	-0.0206607	0.9836	0.984221	-6.88937
GOBP_MUSCLE_ADAPTATION	-0.0042328	-0.0544218	-0.0206607	0.9836	0.984221	-6.88937
GOBP_REGULATION_OF_MUSCLE_ADAPTATION	-0.0042328	-0.0544218	-0.0206607	0.9836	0.984221	-6.88937
GOBP_RESPONSE_TO_ETHANOL	-0.0042328	-0.0544218	-0.0206607	0.9836	0.984221	-6.88937
GOBP_ALCOHOL_BIOSYNTHETIC_PROCESS	-0.0042328	-0.0544218	-0.0206607	0.9836	0.984221	-6.88937
GOBP_RIBOSE_PHOSPHATE_BIOSYNTHETIC_PROCESS	-0.0042328	-0.0544218	-0.0206607	0.9836	0.984221	-6.88937
GOBP_REGULATION_OF_ORGAN_GROWTH	-0.0042328	-0.0544218	-0.0206607	0.9836	0.984221	-6.88937
GOBP_NEGATIVE_REGULATION_OF_ORGAN_GROWTH	-0.0042328	-0.0544218	-0.0206607	0.9836	0.984221	-6.88937
GOBP_DEVELOPMENTAL_CELL_GROWTH	-0.0042328	-0.0544218	-0.0206607	0.9836	0.984221	-6.88937
GOBP_STRIATED_MUSCLE_CELL_DIFFERENTIATION	-0.0042328	-0.0544218	-0.0206607	0.9836	0.984221	-6.88937
GOBP_REGULATION_OF_MUSCLE_CELL_DIFFERENTIATION	-0.0042328	-0.0544218	-0.0206607	0.9836	0.984221	-6.88937
GOBP_NEGATIVE_REGULATION_OF_MUSCLE_CELL_DIFFERENTIATION	-0.0042328	-0.0544218	-0.0206607	0.9836	0.984221	-6.88937
GOBP_REGULATION_OF_STRIATED_MUSCLE_CELL_DIFFERENTIATION	-0.0042328	-0.0544218	-0.0206607	0.9836	0.984221	-6.88937
GOBP_NEGATIVE_REGULATION_OF_STRIATED_MUSCLE_CELL_DIFFERENTIATION	-0.0042328	-0.0544218	-0.0206607	0.9836	0.984221	-6.88937
GOBP_POSITIVE_REGULATION_OF_CALCIUM_ION_TRANSPORT	-0.0042328	-0.0544218	-0.0206607	0.9836	0.984221	-6.88937
GOBP_MUSCLE_CELL_DEVELOPMENT	-0.0042328	-0.0544218	-0.0206607	0.9836	0.984221	-6.88937
GOBP_CARDIAC_CELL_DEVELOPMENT	-0.0042328	-0.0544218	-0.0206607	0.9836	0.984221	-6.88937
GOBP_CARDIAC_MUSCLE_CELL_DIFFERENTIATION	-0.0042328	-0.0544218	-0.0206607	0.9836	0.984221	-6.88937
GOBP_NEGATIVE_REGULATION_OF_CARDIAC_MUSCLE_TISSUE_GROWTH	-0.0042328	-0.0544218	-0.0206607	0.9836	0.984221	-6.88937
GOBP_HEART_GROWTH	-0.0042328	-0.0544218	-0.0206607	0.9836	0.984221	-6.88937
GOBP_REGULATION_OF_HEART_GROWTH	-0.0042328	-0.0544218	-0.0206607	0.9836	0.984221	-6.88937
GOBP_MUSCLE_TISSUE_DEVELOPMENT	-0.0042328	-0.0544218	-0.0206607	0.9836	0.984221	-6.88937
GOBP_REGULATION_OF_CELL_GROWTH_INVOLVED_IN_CARDIAC_MUSCLE_CELL_DEVELOPMENT	-0.0042328	-0.0544218	-0.0206607	0.9836	0.984221	-6.88937
GOBP_NEGATIVE_REGULATION_OF_CELL_GROWTH_INVOLVED_IN_CARDIAC_MUSCLE_CELL_DEVELOPMENT	-0.0042328	-0.0544218	-0.0206607	0.9836	0.984221	-6.88937
GOBP_MUSCLE_STRUCTURE_DEVELOPMENT	-0.0042328	-0.0544218	-0.0206607	0.9836	0.984221	-6.88937
GOBP_CALCIUM_ION_TRANSMEMBRANE_TRANSPORT_VIA_HIGH_VOLTAGE_GATED_CALCIUM_CHANNEL	-0.0042328	-0.0544218	-0.0206607	0.9836	0.984221	-6.88937
GOBP_REGULATION_OF_MUSCLE_SYSTEM_PROCESS	-0.0042328	-0.0544218	-0.0206607	0.9836	0.984221	-6.88937
GOBP_RESPONSE_TO_ALCOHOL	-0.0042328	-0.0544218	-0.0206607	0.9836	0.984221	-6.88937
GOBP_CARBOHYDRATE_DERIVATIVE_BIOSYNTHETIC_PROCESS	-0.0042328	-0.0544218	-0.0206607	0.9836	0.984221	-6.88937
GOBP_ORGANIC_HYDROXY_COMPOUND_BIOSYNTHETIC_PROCESS	-0.0042328	-0.0544218	-0.0206607	0.9836	0.984221	-6.88937
GOBP_SECONDARY_ALCOHOL_METABOLIC_PROCESS	-0.0042328	-0.0544218	-0.0206607	0.9836	0.984221	-6.88937
GOBP_POSITIVE_REGULATION_OF_CALCIUM_ION_TRANSMEMBRANE_TRANSPORT	-0.0042328	-0.0544218	-0.0206607	0.9836	0.984221	-6.88937
GOCC_CYTOPLASMIC_SIDE_OF_PLASMA_MEMBRANE	-0.0042328	-0.0544218	-0.0206607	0.9836	0.984221	-6.88937
GOCC_CENTRIOLAR_SATELLITE	-0.0042328	-0.0544218	-0.0206607	0.9836	0.984221	-6.88937
GOCC_SIDE_OF_MEMBRANE	-0.0042328	-0.0544218	-0.0206607	0.9836	0.984221	-6.88937
GOCC_CYTOPLASMIC_SIDE_OF_MEMBRANE	-0.0042328	-0.0544218	-0.0206607	0.9836	0.984221	-6.88937
GOMF_GLUCOSE_BINDING	-0.0042328	-0.0544218	-0.0206607	0.9836	0.984221	-6.88937
GOMF_CARBOHYDRATE_BINDING	-0.0042328	-0.0544218	-0.0206607	0.9836	0.984221	-6.88937
GOMF_MONOSACCHARIDE_BINDING	-0.0042328	-0.0544218	-0.0206607	0.9836	0.984221	-6.88937
GOBP_INTRACELLULAR_TRANSPORT	0.000369641	0.197746	0.00395595	0.99686	0.99686	-6.88958

## Sheet: KEGG
ID	logFC	AveExpr	t	P.Value	adj.P.Val	B
KEGG_COLORECTAL_CANCER	-1.27241	0.140737	-10.219	9.06195e-16	2.85451e-14	25.4171
KEGG_THYROID_CANCER	-1.27241	0.140737	-10.219	9.06195e-16	2.85451e-14	25.4171
KEGG_NEUROTROPHIN_SIGNALING_PATHWAY	-1.12956	0.180094	-9.44524	2.51229e-14	5.2758e-13	22.1165
KEGG_APOPTOSIS	-1.18095	0.0544218	-8.79404	4.21922e-13	2.95345e-12	19.3159
KEGG_WNT_SIGNALING_PATHWAY	-1.18095	0.0544218	-8.79404	4.21922e-13	2.95345e-12	19.3159
KEGG_AMYOTROPHIC_LATERAL_SCLEROSIS_ALS	-1.18095	0.0544218	-8.79404	4.21922e-13	2.95345e-12	19.3159
KEGG_HUNTINGTONS_DISEASE	-1.18095	0.0544218	-8.79404	4.21922e-13	2.95345e-12	19.3159
KEGG_BASAL_CELL_CARCINOMA	-1.18095	0.0544218	-8.79404	4.21922e-13	2.95345e-12	19.3159
KEGG_SMALL_CELL_LUNG_CANCER	-1.18095	0.0544218	-8.79404	4.21922e-13	2.95345e-12	19.3159
KEGG_CHEMOKINE_SIGNALING_PATHWAY	-1.06772	0.105442	-8.32738	3.20751e-12	6.12342e-12	17.304
KEGG_MTOR_SIGNALING_PATHWAY	-1.06772	0.105442	-8.32738	3.20751e-12	6.12342e-12	17.304
KEGG_VASCULAR_SMOOTH_MUSCLE_CONTRACTION	-1.06772	0.105442	-8.32738	3.20751e-12	6.12342e-12	17.304
KEGG_TGF_BETA_SIGNALING_PATHWAY	-1.06772	0.105442	-8.32738	3.20751e-12	6.12342e-12	17.304
KEGG_AXON_GUIDANCE	-1.06772	0.105442	-8.32738	3.20751e-12	6.12342e-12	17.304
KEGG_VEGF_SIGNALING_PATHWAY	-1.06772	0.105442	-8.32738	3.20751e-12	6.12342e-12	17.304
KEGG_TOLL_LIKE_RECEPTOR_SIGNALING_PATHWAY	-1.06772	0.105442	-8.32738	3.20751e-12	6.12342e-12	17.304
KEGG_NOD_LIKE_RECEPTOR_SIGNALING_PATHWAY	-1.06772	0.105442	-8.32738	3.20751e-12	6.12342e-12	17.304
KEGG_NATURAL_KILLER_CELL_MEDIATED_CYTOTOXICITY	-1.06772	0.105442	-8.32738	3.20751e-12	6.12342e-12	17.304
KEGG_T_CELL_RECEPTOR_SIGNALING_PATHWAY	-1.06772	0.105442	-8.32738	3.20751e-12	6.12342e-12	17.304
KEGG_B_CELL_RECEPTOR_SIGNALING_PATHWAY	-1.06772	0.105442	-8.32738	3.20751e-12	6.12342e-12	17.304
KEGG_FC_EPSILON_RI_SIGNALING_PATHWAY	-1.06772	0.105442	-8.32738	3.20751e-12	6.12342e-12	17.304
KEGG_FC_GAMMA_R_MEDIATED_PHAGOCYTOSIS	-1.06772	0.105442	-8.32738	3.20751e-12	6.12342e-12	17.304
KEGG_LONG_TERM_POTENTIATION	-1.06772	0.105442	-8.32738	3.20751e-12	6.12342e-12	17.304
KEGG_LONG_TERM_DEPRESSION	-1.06772	0.105442	-8.32738	3.20751e-12	6.12342e-12	17.304
KEGG_INSULIN_SIGNALING_PATHWAY	-1.06772	0.105442	-8.32738	3.20751e-12	6.12342e-12	17.304
KEGG_PROGESTERONE_MEDIATED_OOCYTE_MATURATION	-1.06772	0.105442	-8.32738	3.20751e-12	6.12342e-12	17.304
KEGG_MELANOGENESIS	-1.06772	0.105442	-8.32738	3.20751e-12	6.12342e-12	17.304
KEGG_TYPE_II_DIABETES_MELLITUS	-1.06772	0.105442	-8.32738	3.20751e-12	6.12342e-12	17.304
KEGG_ALDOSTERONE_REGULATED_SODIUM_REABSORPTION	-1.06772	0.105442	-8.32738	3.20751e-12	6.12342e-12	17.304
KEGG_ALZHEIMERS_DISEASE	-1.06772	0.105442	-8.32738	3.20751e-12	6.12342e-12	17.304
KEGG_PRION_DISEASES	-1.06772	0.105442	-8.32738	3.20751e-12	6.12342e-12	17.304
KEGG_LEISHMANIA_INFECTION	-1.06772	0.105442	-8.32738	3.20751e-12	6.12342e-12	17.304
KEGG_RENAL_CELL_CARCINOMA	-1.06772	0.105442	-8.32738	3.20751e-12	6.12342e-12	17.304
KEGG_OOCYTE_MEIOSIS	-0.894909	0.174542	-6.40646	1.24755e-08	2.31164e-08	9.13372
KEGG_MAPK_SIGNALING_PATHWAY	-0.748763	-0.00283945	-5.63696	3.00794e-07	4.98685e-07	6.00926
KEGG_PANCREATIC_CANCER	-0.748763	-0.00283945	-5.63696	3.00794e-07	4.98685e-07	6.00926
KEGG_ENDOMETRIAL_CANCER	-0.748763	-0.00283945	-5.63696	3.00794e-07	4.98685e-07	6.00926
KEGG_NON_SMALL_CELL_LUNG_CANCER	-0.748763	-0.00283945	-5.63696	3.00794e-07	4.98685e-07	6.00926
KEGG_ARACHIDONIC_ACID_METABOLISM	0.586243	-0.0340136	4.98175	4.03514e-06	6.51831e-06	3.47627
KEGG_ACUTE_MYELOID_LEUKEMIA	-0.631741	0.122789	-4.34164	4.44152e-05	6.99539e-05	1.15572
KEGG_CHRONIC_MYELOID_LEUKEMIA	-0.505063	0.0990861	-4.04837	0.000126051	0.000193688	0.154856
KEGG_PENTOSE_PHOSPHATE_PATHWAY	-0.415748	-0.0984057	-2.90758	0.00481009	0.00704734	-3.27119
KEGG_GLUTATHIONE_METABOLISM	-0.415748	-0.0984057	-2.90758	0.00481009	0.00704734	-3.27119
KEGG_DORSO_VENTRAL_AXIS_FORMATION	-0.366608	-0.0668375	-2.55655	0.012631	0.0162398	-4.14923
KEGG_FOCAL_ADHESION	-0.366608	-0.0668375	-2.55655	0.012631	0.0162398	-4.14923
KEGG_ADHERENS_JUNCTION	-0.366608	-0.0668375	-2.55655	0.012631	0.0162398	-4.14923
KEGG_GAP_JUNCTION	-0.366608	-0.0668375	-2.55655	0.012631	0.0162398	-4.14923
KEGG_REGULATION_OF_ACTIN_CYTOSKELETON	-0.366608	-0.0668375	-2.55655	0.012631	0.0162398	-4.14923
KEGG_GNRH_SIGNALING_PATHWAY	-0.366608	-0.0668375	-2.55655	0.012631	0.0162398	-4.14923
KEGG_GLIOMA	-0.283619	0.0120025	-2.25909	0.0268365	0.0319	-4.81887
KEGG_PROSTATE_CANCER	-0.283619	0.0120025	-2.25909	0.0268365	0.0319	-4.81887
KEGG_MELANOMA	-0.283619	0.0120025	-2.25909	0.0268365	0.0319	-4.81887
KEGG_BLADDER_CANCER	-0.283619	0.0120025	-2.25909	0.0268365	0.0319	-4.81887
KEGG_CALCIUM_SIGNALING_PATHWAY	0.392593	-0.166667	2.16011	0.0340172	0.0375979	-5.02578
KEGG_CYTOKINE_CYTOKINE_RECEPTOR_INTERACTION	0.392593	-0.166667	2.16011	0.0340172	0.0375979	-5.02578
KEGG_ENDOCYTOSIS	0.392593	-0.166667	2.16011	0.0340172	0.0375979	-5.02578
KEGG_EPITHELIAL_CELL_SIGNALING_IN_HELICOBACTER_PYLORI_INFECTION	0.392593	-0.166667	2.16011	0.0340172	0.0375979	-5.02578
KEGG_NICOTINATE_AND_NICOTINAMIDE_METABOLISM	-0.392593	0.0714286	-2.04694	0.0442316	0.0480447	-5.25234
KEGG_PATHWAYS_IN_CANCER	-0.254353	0.0650841	-1.95569	0.0542937	0.0579747	-5.42707
KEGG_CELL_CYCLE	-0.250946	0.129087	-1.88128	0.0638846	0.0670788	-5.56423
KEGG_UBIQUITIN_MEDIATED_PROTEOLYSIS	0.245724	0.127721	1.78649	0.0781347	0.0806965	-5.73197
KEGG_ERBB_SIGNALING_PATHWAY	0.180838	-0.0289169	1.43119	0.156603	0.159129	-6.2889
KEGG_P53_SIGNALING_PATHWAY	-0.0953973	0.0496981	-0.688054	0.493579	0.493579	-7.07013
