# Supplementary material for: Identification of ferroptosis-related molecular clusters and genes for diabetic osteoporosis based on the machine learning
Source: Front Endocrinol (Lausanne). 2023 Aug 14;14:1189513. doi: 10.3389/fendo.2023.1189513 (PMC10461391; doi:10.3389/fendo.2023.1189513)
Supplement: Supplementary Table 3 — The details of database genes, DEGs, module-related genes of WGCNA and intersecting genes. [file Table_3.xlsx]

## Sheet: CTD
Gene Symbol	Gene ID	Disease Name	Disease ID	Direct Evidence	Inference Network	Inference Score	Reference Count
CAT	847	Diabetes Mellitus	MESH:D003920	marker/mechanism	2,2',4,4'-tetrabromodiphenyl ether|2,4,5,2',4',5'-hexachlorobiphenyl|2,4,5-Trichlorophenoxyacetic Acid|Air Pollutants|alachlor|Alloxan|aminoacetone|aroclor 1260|Arsenic|Arsenicals|arsenite|Aspirin|Atrazine|Berberine|Bezafibrate|bisphenol A|Blood Glucose|Cadmium|Chlordan|Chlorodiphenyl (54% Chlorine)|Chlorpromazine|Chlorpyrifos|Chromium|Clozapine|Copper|Cyclosporine|DDT|Diazinon|Dichlorodiphenyl D…	197.65	140
TGFB1	7040	Diabetic Nephropathies	MESH:D003928	marker/mechanism	1-hexacosanol|2-dodecyl-6-methoxycyclohexa-2,5-diene-1,4-dione|3-((6-(2-methoxyphenyl)pyrimidin-4-yl)amino)phenyl)methane sulfonamide|4-(4-(3-adamantan-1-ylureido)cyclohexyloxy)benzoic acid|acetovanillone|Ascorbic Acid|Aspirin|benazepril|Blood Glucose|candesartan cilexetil|Carbamazepine|Cobalt|cobaltous chloride|Curcumin|danggui buxue decoction|dapagliflozin|Dietary Fats|Drugs, Chinese Herbal|Ena…	186.27	160
SOD1	6647	Diabetes Mellitus	MESH:D003920	marker/mechanism	2,2',4,4'-tetrabromodiphenyl ether|2,4,5,2',4',5'-hexachlorobiphenyl|Air Pollutants|Alloxan|aminoacetone|Arsenic|arsenite|Atrazine|Berberine|Bezafibrate|bisphenol A|Blood Glucose|Cadmium|Chlordan|Chlorodiphenyl (54% Chlorine)|Chlorpromazine|Chlorpyrifos|Chromium|Clozapine|Copper|Cyclosporine|DDT|Diazinon|Dichlorodiphenyl Dichloroethylene|Dichlorvos|Dieldrin|dimethylarsinous acid|Docosahexaenoic A…	172.03	120
TNF	7124	Diabetes Mellitus, Experimental	MESH:D003921	marker/mechanism	Aldosterone|Alloxan|Anthocyanins|astaxanthine|Berberine|Bezafibrate|Bile Acids and Salts|bis(maltolato)oxovanadium(IV)|Blood Glucose|Capsaicin|Cholesterol|Cholesterol, HDL|Chromium|cinnamaldehyde|cobaltiprotoporphyrin|corilagin|costunolide|Cromolyn Sodium|Cyclophosphamide|Dibutyl Phthalate|Dietary Fats|Dietary Sucrose|Dietary Sugars|Diethylhexyl Phthalate|Diosmin|Dronabinol|Enalapril|Eplerenone|E…	163.69	605
INS1	16333	Diabetes Mellitus, Type 2	MESH:D003924	marker/mechanism	3-((4-chlorobenzyl)oxy)-N-((1S)-1-phenylethyl)-2-thiophenecarboxamide|Acarbose|Air Pollutants|Alloxan|alpha-Tocopherol|Amino Acids|Arsenic|Ascorbic Acid|astaxanthine|Bezafibrate|bis(4-hydroxyphenyl)sulfone|bisphenol A|Blood Glucose|BLX 1002|Cadmium|Calcium|Chromium|Copper|coumarin|Curcumin|Dietary Fats|Diethylnitrosamine|epigallocatechin gallate|Exenatide|Fatty Acids, Nonesterified|Folic Acid|Fru…	161.7	182
RELA	5970	Diabetes Mellitus, Experimental	MESH:D003921	marker/mechanism	12-Hydroxy-5,8,10,14-eicosatetraenoic Acid|Aldosterone|Alloxan|Anthocyanins|astaxanthine|Berberine|Bezafibrate|Bile Acids and Salts|Blood Glucose|Capsaicin|Cholesterol|Cholesterol, HDL|Chromium|cinnamaldehyde|cobaltiprotoporphyrin|Cromolyn Sodium|Cyclophosphamide|Dibutyl Phthalate|Dietary Fats|Diethylhexyl Phthalate|Diltiazem|Diosmin|Dronabinol|Enalapril|Eucalyptol|Fenretinide|fenugreek seed meal…	158.33	597
PPARG	5468	Diabetes Mellitus, Experimental	MESH:D003921	marker/mechanism	12-Hydroxy-5,8,10,14-eicosatetraenoic Acid|2,2-dichloro-12-(p-chlorophenyl)-dodecanoic acid|2-methyl-c-5-(4-(5-methyl-2-(4-methylphenyl)-4-oxazolyl)butyl)-1,3-dioxane-r-2-carboxylic acid|Aldosterone|Benzamides|Berberine|Bezafibrate|Blood Glucose|Capsaicin|Cholesterol|cinnamaldehyde|cobaltiprotoporphyrin|corilagin|Cyclophosphamide|Dibutyl Phthalate|Dietary Fats|Dietary Sucrose|Diethylhexyl Phthala…	156.7	580
RELA	5970	Diabetic Nephropathies	MESH:D003928	marker/mechanism	2-dodecyl-6-methoxycyclohexa-2,5-diene-1,4-dione|3,4-dihydroxyphenylethanol|4-(4-(3-adamantan-1-ylureido)cyclohexyloxy)benzoic acid|acetovanillone|Alloxan|Angiotensin Receptor Antagonists|arjunolic acid|Ascorbic Acid|Aspirin|benazepril|benphothiamine|Blood Glucose|Carbamazepine|Cobalt|cobaltous chloride|Curcumin|dapagliflozin|Dietary Fats|diminazene aceturate|Drugs, Chinese Herbal|Enalapril|Estra…	156.35	162
IL6	3569	Diabetes Mellitus, Experimental	MESH:D003921	marker/mechanism	Aldosterone|Alloxan|astaxanthine|Berberine|Bezafibrate|Bile Acids and Salts|bis(maltolato)oxovanadium(IV)|Blood Glucose|Capsaicin|Cholesterol|Chromium|cinnamaldehyde|cobaltiprotoporphyrin|Coconut Oil|corilagin|Cyclophosphamide|Dibutyl Phthalate|Dietary Fats|Dietary Sucrose|Dietary Sugars|Diethylhexyl Phthalate|Diosmin|Dronabinol|Enalapril|Eucalyptol|Exenatide|Fatty Acids, Nonesterified|Fatty Acid…	153.8	599
TGFB1	7040	Diabetes Mellitus, Experimental	MESH:D003921	marker/mechanism	Aldosterone|Anthocyanins|astaxanthine|Berberine|Bezafibrate|Bile Acids and Salts|Blood Glucose|Capsaicin|Cholesterol|Chromium|cinnamaldehyde|cobaltiprotoporphyrin|Cromolyn Sodium|Cyclophosphamide|danggui buxue decoction|Dibutyl Phthalate|Dietary Fats|Dietary Sucrose|Diethylhexyl Phthalate|Dronabinol|Enalapril|Eplerenone|Fatty Acids, Nonesterified|fenugreek seed meal|Fructose|Gallic Acid|Glucose|G…	153.19	574
IL1B	3553	Diabetes Mellitus, Experimental	MESH:D003921	marker/mechanism	8-epi-prostaglandin F2alpha|Alloxan|Anthocyanins|astaxanthine|Berberine|Bezafibrate|Blood Glucose|Capsaicin|Cholesterol|Chromium|cinnamaldehyde|cobaltiprotoporphyrin|Coconut Oil|copper bis(3,5-diisopropylsalicylate)|Cyclophosphamide|Dibutyl Phthalate|Dietary Fats|Dietary Sucrose|Diethylhexyl Phthalate|Dronabinol|Enalapril|Fatty Acids, Nonesterified|Fatty Acids, Omega-3|Fenretinide|fenugreek seed …	151.74	599
FN1	2335	Diabetes Mellitus	MESH:D003920	marker/mechanism	2,4,5,2',4',5'-hexachlorobiphenyl|Air Pollutants|Allergens|Arsenic|Arsenicals|arsenite|Aspirin|Atrazine|Berberine|Bezafibrate|bisphenol A|Blood Glucose|Cadmium|Chlordan|Chlorpyrifos|Copper|Cyclosporine|DDT|Diazinon|Dichlorodiphenyl Dichloroethylene|dimethylarsinous acid|Gallic Acid|Glyburide|Heptachlor|Hexachlorobenzene|Lead|Mercury|Metformin|Nitrogen Dioxide|Olanzapine|Ozone|Particulate Matter|P…	145.45	117
NOS3	4846	Diabetic Nephropathies	MESH:D003928	marker/mechanism	1-hexacosanol|4-(4-(3-adamantan-1-ylureido)cyclohexyloxy)benzoic acid|acetovanillone|Alloxan|Ascorbic Acid|Aspirin|Blood Glucose|candesartan cilexetil|cobaltous chloride|Curcumin|Dietary Fats|Drugs, Chinese Herbal|Enalapril|Eplerenone|Estradiol|Fructose|Furosemide|Gliclazide|Glucose|Hydrogen Peroxide|Losartan|Metformin|Metoprolol|Nicotine|Nifedipine|Nitrites|notoginsenoside R1|olmesartan|pimagedi…	140.53	153
NOS3	4846	Diabetes Mellitus, Experimental	MESH:D003921	marker/mechanism	Alloxan|Bezafibrate|bis(maltolato)oxovanadium(IV)|Blood Glucose|Capsaicin|Cholesterol|Cholesterol, HDL|Chromium|cobaltiprotoporphyrin|Cyclophosphamide|Dibutyl Phthalate|Dietary Fats|Dietary Sucrose|Diethylhexyl Phthalate|Dronabinol|Enalapril|Eplerenone|Fatty Acids, Nonesterified|Fructose|ginsenoside Re|Gliclazide|Glucose|Hemin|Hydrogen Peroxide|Losartan|Manganese|Metformin|Nicotine|Nitric Oxide|N…	138.89	590
PTGS2	5743	Diabetes Mellitus	MESH:D003920	marker/mechanism	2,2',4,4'-tetrabromodiphenyl ether|2,4,5,2',4',5'-hexachlorobiphenyl|Air Pollutants|Allergens|Arsenic|Arsenicals|arsenite|Aspirin|Atrazine|Berberine|bisphenol A|Blood Glucose|Cadmium|Chlorpyrifos|Copper|Cyclosporine|DDT|Diazinon|Dichlorodiphenyl Dichloroethylene|dimethylarsinous acid|Docosahexaenoic Acids|docosapentaenoic acid|Fatty Acids, Omega-3|Gallic Acid|Glyburide|Hexachlorobenzene|Iron|Lead…	136.45	123
VEGFA	7422	Diabetic Nephropathies	MESH:D003928	marker/mechanism	3,4-dihydroxyphenylethanol|Ascorbic Acid|Aspirin|benazepril|Captopril|Carbamazepine|Cobalt|cobaltous chloride|Coptidis rhizoma extract|Curcumin|Dietary Fats|Drugs, Chinese Herbal|Enalapril|Estradiol|Fructose|Furosemide|Gallic Acid|Glucose|Hydrogen Peroxide|Lisinopril|Losartan|mangiferin|Metformin|Metoprolol|Nicotine|Nifedipine|Organoselenium Compounds|Pentoxifylline|Perindopril|Pioglitazone|Plant…	133.54	156
NOS2	4843	Diabetes Mellitus, Experimental	MESH:D003921	marker/mechanism	Alloxan|Anthocyanins|astaxanthine|Berberine|Blood Glucose|Capsaicin|Cholesterol|cinnamaldehyde|cobaltiprotoporphyrin|costunolide|Cyclophosphamide|Dibutyl Phthalate|Dietary Fats|Dietary Sucrose|Diethylhexyl Phthalate|Diosmin|Dronabinol|Enalapril|Fructose|Gallic Acid|ginsenoside Re|Glucose|Glyburide|Heme|Hemin|honokiol|Hydrogen Peroxide|Losartan|Malondialdehyde|Manganese|mangiferin|Metformin|Naprox…	130.91	593
CCL2	6347	Diabetic Nephropathies	MESH:D003928	marker/mechanism	4-(4-(3-adamantan-1-ylureido)cyclohexyloxy)benzoic acid|acetovanillone|Alloxan|Ascorbic Acid|Aspirin|benazepril|Blood Glucose|Cobalt|cobaltous chloride|Curcumin|dapagliflozin|Dietary Fats|diminazene aceturate|Drugs, Chinese Herbal|Enalapril|Estradiol|fenugreek seed meal|Fructose|Gallic Acid|Glucagon|Glucose|Hydrogen Peroxide|Hydrolyzable Tannins|Irbesartan|Losartan|mangiferin|Metformin|moutan cor…	129.85	163
GSR	2936	Diabetes Mellitus, Experimental	MESH:D003921	marker/mechanism	Alloxan|Anthocyanins|astaxanthine|Berberine|Bezafibrate|Blood Glucose|Capsaicin|Chromium|cinnamaldehyde|Coconut Oil|corilagin|Cyclophosphamide|Desmodium gangeticum extract|Dibutyl Phthalate|Dietary Fats|Dietary Sucrose|Diethylhexyl Phthalate|Diosmin|Dronabinol|Fructose|Gallic Acid|Gliclazide|Glucose|Glyburide|Hemin|Hydrogen Peroxide|Inositol|Manganese|mangiferin|Metformin|Monocrotophos|Niacinamid…	129.77	587
SOD1	6647	Diabetes Mellitus, Type 2	MESH:D003924	marker/mechanism	Air Pollutants|Alloxan|alpha-Tocopherol|Arsenic|Ascorbic Acid|astaxanthine|Berberine|Bezafibrate|bis(4-hydroxyphenyl)sulfone|bisphenol A|Blood Glucose|Cadmium|Calcium|Chromium|Clozapine|Copper|Curcumin|Dibutyl Phthalate|Dichlorodiphenyl Dichloroethylene|Dietary Fats|Diethylnitrosamine|Drugs, Chinese Herbal|Enalapril|epigallocatechin gallate|Fatty Acids, Nonesterified|Folic Acid|Fructose|Genistein…	129.11	159
NOS2	4843	Diabetes Mellitus, Type 2	MESH:D003924	marker/mechanism	Air Pollutants|Alloxan|alpha-Tocopherol|Arsenic|Ascorbic Acid|astaxanthine|Benzoic Acid|Berberine|bis(4-hydroxyphenyl)sulfone|bisphenol A|Blood Glucose|Cadmium|cinnamaldehyde|Copper|coumarin|Curcumin|Cysteine|daidzein|Dibutyl Phthalate|Dichlorodiphenyl Dichloroethylene|Dietary Fats|Diethylnitrosamine|Diosmin|Drugs, Chinese Herbal|Enalapril|epigallocatechin gallate|Folic Acid|Fructose|Genistein|gi…	126.89	168
TGFB1	7040	Diabetes Mellitus, Type 2	MESH:D003924	marker/mechanism	2-dodecyl-6-methoxycyclohexa-2,5-diene-1,4-dione|Air Pollutants|alpha-Tocopherol|Angiotensin-Converting Enzyme Inhibitors|Arsenic|Ascorbic Acid|astaxanthine|Berberine|Bezafibrate|bis(4-hydroxyphenyl)sulfone|bisphenol A|Blood Glucose|Cadmium|Calcium|Chromium|cinnamaldehyde|Copper|coumarin|Curcumin|Cysteine|Dibutyl Phthalate|Dichlorodiphenyl Dichloroethylene|Dietary Fats|Diethylnitrosamine|Drugs, C…	126.83	174
PTGS2	5743	Diabetes Mellitus, Experimental	MESH:D003921	marker/mechanism	8-epi-prostaglandin F2alpha|Anthocyanins|astaxanthine|Berberine|Bile Acids and Salts|Blood Glucose|Capsaicin|Cholesterol|cinnamaldehyde|cobaltiprotoporphyrin|costunolide|Cyclophosphamide|Dibutyl Phthalate|Dietary Fats|Dietary Sucrose|Diethylhexyl Phthalate|Diosmin|Dronabinol|Enalapril|Fatty Acids, Nonesterified|Fatty Acids, Omega-3|Fenretinide|Fructose|Gallic Acid|ginsenoside Re|Glucose|Glyburide…	125.61	571
RELA	5970	Diabetes Mellitus, Type 2	MESH:D003924	marker/mechanism	2-dodecyl-6-methoxycyclohexa-2,5-diene-1,4-dione|Air Pollutants|Alloxan|alpha-Tocopherol|Angiotensin Receptor Antagonists|Arsenic|Ascorbic Acid|astaxanthine|Berberine|Bezafibrate|bis(4-hydroxyphenyl)sulfone|bisphenol A|Blood Glucose|Cadmium|Cholesterol, HDL|Chromium|cinnamaldehyde|Clozapine|Copper|Curcumin|Cysteine|daidzein|Dibutyl Phthalate|Dichlorodiphenyl Dichloroethylene|Dietary Fats|Diethyln…	125.06	181
CPT1A	1374	Diabetes Mellitus	MESH:D003920	marker/mechanism	2,2',4,4'-tetrabromodiphenyl ether|2,4,5,2',4',5'-hexachlorobiphenyl|Air Pollutants|aroclor 1260|Arsenic|arsenite|Aspirin|Atrazine|Berberine|Bezafibrate|bisphenol A|Cadmium|Chlorodiphenyl (54% Chlorine)|Chlorpyrifos|Copper|Cyclosporine|Dichlorodiphenyl Dichloroethylene|Docosahexaenoic Acids|Fatty Acids, Omega-3|Iron|Metformin|osthol|Ozone|Particulate Matter|Pesticides|Phenformin|Pioglitazone|Plan…	124.99	102
PPARA	5465	Diabetes Mellitus, Experimental	MESH:D003921	marker/mechanism	12-Hydroxy-5,8,10,14-eicosatetraenoic Acid|2,2-dichloro-12-(p-chlorophenyl)-dodecanoic acid|2-methyl-c-5-(4-(5-methyl-2-(4-methylphenyl)-4-oxazolyl)butyl)-1,3-dioxane-r-2-carboxylic acid|Benzamides|Berberine|Bezafibrate|Bile Acids and Salts|Capsaicin|Cholesterol|Cholesterol, HDL|Chromium|cobaltiprotoporphyrin|Cyclophosphamide|Dibutyl Phthalate|Dietary Fats|Dietary Sucrose|Diethylhexyl Phthalate|D…	124.8	574
ADIPOQ	9370	Diabetes Mellitus	MESH:D003920	marker/mechanism	2,2',4,4'-tetrabromodiphenyl ether|2,4,5,2',4',5'-hexachlorobiphenyl|Air Pollutants|Allergens|Arsenic|Arsenicals|Berberine|Bezafibrate|bisphenol A|Clozapine|Copper|Cyclosporine|Dichlorodiphenyl Dichloroethylene|Docosahexaenoic Acids|Fatty Acids, Omega-3|Flavonoids|Hexachlorobenzene|Metformin|Niacin|Olanzapine|Ozone|Particulate Matter|Pioglitazone|Plant Extracts|Plant Preparations|Polychlorinated …	124.59	103
BCL2	596	Diabetes Mellitus, Experimental	MESH:D003921	marker/mechanism	Alloxan|Anthocyanins|Berberine|Bezafibrate|Blood Glucose|Capsaicin|Cholesterol|cinnamaldehyde|cobaltiprotoporphyrin|corilagin|Cromolyn Sodium|Cyclophosphamide|Dibutyl Phthalate|Dietary Fats|Diethylhexyl Phthalate|Diosmin|Dronabinol|Enalapril|Exenatide|Fatty Acids, Nonesterified|Fenretinide|Fructose|Gallic Acid|ginsenoside Re|Gliclazide|Glucose|Glyburide|Hemin|Hydrogen Peroxide|Imatinib Mesylate|L…	119.78	597
LEP	3952	Diabetes Mellitus, Experimental	MESH:D003921	marker/mechanism	Bezafibrate|bis(maltolato)oxovanadium(IV)|Blood Glucose|Capsaicin|Cholesterol|Chromium|cobaltiprotoporphyrin|Coconut Oil|Dietary Fats|Dietary Sucrose|Diethylhexyl Phthalate|diphtheria toxin fragment A|Dronabinol|Enalapril|Eucalyptol|Fatty Acids, Omega-3|Fenretinide|Fructose|Glucose|Heme|Hydrogen Peroxide|Manganese|Metformin|Naproxen|Nicotine|Nitric Oxide|N-(oxo-5,6-dihydrophenanthridin-2-yl)-N,N-…	119.77	566
SOD1	6647	Diabetes Mellitus, Experimental	MESH:D003921	marker/mechanism	Aldosterone|Alloxan|astaxanthine|Berberine|Bezafibrate|Blood Glucose|Chromium|cobaltiprotoporphyrin|copper bis(3,5-diisopropylsalicylate)|Cyclophosphamide|Dibutyl Phthalate|Dietary Fats|Dietary Sucrose|Diethylhexyl Phthalate|Dronabinol|Enalapril|Eplerenone|Fatty Acids, Nonesterified|Fenretinide|Fructose|ginsenoside Re|Glucose|honokiol|Hydrogen Peroxide|Inositol|Lithocholic Acid|Malondialdehyde|Ma…	119.64	595
IL6	3569	Diabetes Mellitus, Type 2	MESH:D003924	marker/mechanism	Air Pollutants|Alloxan|alpha-Tocopherol|Arsenic|Ascorbic Acid|astaxanthine|Benzoic Acid|Berberine|Bezafibrate|bis(4-hydroxyphenyl)sulfone|bisphenol A|Blood Glucose|Boron|Cadmium|Calcium|Chromium|cinnamaldehyde|Copper|coumarin|Curcumin|daidzein|Dibutyl Phthalate|Dichlorodiphenyl Dichloroethylene|Dietary Fats|Dietary Sugars|Diethylnitrosamine|Diosmin|Drugs, Chinese Herbal|efavirenz|Enalapril|epigal…	119.61	185
BAX	581	Diabetes Mellitus, Experimental	MESH:D003921	marker/mechanism	Alloxan|Anthocyanins|astaxanthine|Berberine|Bezafibrate|Blood Glucose|Capsaicin|Cholesterol|Chromium|cinnamaldehyde|corilagin|Cyclophosphamide|Dibutyl Phthalate|Dietary Fats|Diethylhexyl Phthalate|Diosmin|Dronabinol|Enalapril|Exenatide|Fenretinide|Fructose|Gallic Acid|ginsenoside Re|Glucose|Glyburide|Hemin|honokiol|Hydrogen Peroxide|Imatinib Mesylate|Lithocholic Acid|Losartan|Manganese|mangiferin…	118.95	594
MPO	4353	Diabetes Mellitus, Experimental	MESH:D003921	marker/mechanism	2-Hydroxypropyl-beta-cyclodextrin|Alloxan|Anthocyanins|Berberine|Bile Acids and Salts|Blood Glucose|Capsaicin|cinnamaldehyde|cobaltiprotoporphyrin|Cyclophosphamide|Dietary Fats|Diethylhexyl Phthalate|Diosmin|Enalapril|Fatty Acids, Omega-3|Gallic Acid|ginsenoside Re|Gliclazide|Glucose|Glyburide|Heme|Hemin|Hydrogen Peroxide|Manganese|mangiferin|Metformin|Naproxen|Nicotine|Nitric Oxide|N-(oxo-5,6-di…	118.36	585
CASP3	836	Diabetes Mellitus, Experimental	MESH:D003921	marker/mechanism	Aldosterone|Alloxan|Anthocyanins|astaxanthine|Berberine|Bezafibrate|Blood Glucose|Capsaicin|Cholesterol|Chromium|cinnamaldehyde|Clioquinol|cobaltiprotoporphyrin|corilagin|Cyclophosphamide|Dibutyl Phthalate|Dietary Fats|Dietary Sucrose|Diethylhexyl Phthalate|Diltiazem|Diosmin|Dronabinol|Enalapril|Fatty Acids, Nonesterified|Fenretinide|Fructose|Gallic Acid|ginsenoside Re|Gliclazide|Glucose|Glyburid…	117.27	594
NOS3	4846	Diabetes Mellitus, Type 2	MESH:D003924	marker/mechanism	Air Pollutants|Alloxan|alpha-Tocopherol|Arsenic|Ascorbic Acid|Benzoic Acid|Bezafibrate|bis(4-hydroxyphenyl)sulfone|bisphenol A|Blood Glucose|Cadmium|Calcium|Cholesterol, HDL|Chromium|Curcumin|daidzein|Dibutyl Phthalate|Dichlorodiphenyl Dichloroethylene|Dietary Fats|Diethylnitrosamine|Drugs, Chinese Herbal|Enalapril|epigallocatechin gallate|Fatty Acids, Nonesterified|Folic Acid|Fructose|Genistein|…	115.96	156
BCL2	596	Diabetes Mellitus, Type 2	MESH:D003924	marker/mechanism	Air Pollutants|Alloxan|alpha-Tocopherol|Amino Acids|Angiotensin-Converting Enzyme Inhibitors|Arsenic|Ascorbic Acid|Benzoic Acid|Berberine|Bezafibrate|bis(4-hydroxyphenyl)sulfone|bisphenol A|Blood Glucose|Boron|Cadmium|cinnamaldehyde|Clozapine|Copper|coumarin|Curcumin|daidzein|Dibutyl Phthalate|Dichlorodiphenyl Dichloroethylene|Dietary Fats|Diethylnitrosamine|Diosmin|Drugs, Chinese Herbal|Enalapri…	112.52	182
TNF	7124	Diabetes Mellitus, Type 2	MESH:D003924	marker/mechanism	Acarbose|Air Pollutants|Alloxan|alpha-Tocopherol|Arsenic|Ascorbic Acid|astaxanthine|Berberine|Bezafibrate|bis(4-hydroxyphenyl)sulfone|bisphenol A|Blood Glucose|Boron|Cadmium|Calcium|Cholesterol, HDL|Chromium|cinnamaldehyde|Clozapine|Copper|coumarin|Curcumin|Cysteine|daidzein|Dibutyl Phthalate|Dichlorodiphenyl Dichloroethylene|Dietary Fats|Dietary Sugars|Diethylnitrosamine|Diosmin|Drugs, Chinese H…	112.5	190
SERPINE1	5054	Diabetic Nephropathies	MESH:D003928	marker/mechanism	acetovanillone|Ascorbic Acid|benazepril|Blood Glucose|Carbamazepine|Cobalt|cobaltous chloride|Curcumin|Dietary Fats|Drugs, Chinese Herbal|Enalapril|Eplerenone|Estradiol|Fructose|Glucose|Hydrogen Peroxide|Irbesartan|Losartan|mangiferin|Metformin|Nicotine|notoginsenoside R1|Pentoxifylline|pimagedine|Pioglitazone|Plant Extracts|Raloxifene Hydrochloride|Resveratrol|Rosiglitazone|Sirolimus|Spironolact…	112.27	152
PPARGC1A	10891	Diabetes Mellitus, Experimental	MESH:D003921	marker/mechanism	Aldosterone|Alloxan|Berberine|Bezafibrate|Blood Glucose|Capsaicin|cobaltiprotoporphyrin|Coconut Oil|Dibutyl Phthalate|Dietary Fats|Dietary Sucrose|Diethylhexyl Phthalate|Dronabinol|Enalapril|Fenretinide|Fructose|Glucose|Hemin|honokiol|Hydrogen Peroxide|Inositol|Losartan|Manganese|mangiferin|Metformin|Niacinamide|Nicotine|Palm Oil|pimagedine|Pioglitazone|Plant Extracts|platycodin D|pterostilbene|p…	111.94	587
SOD2	6648	Diabetic Nephropathies	MESH:D003928	marker/mechanism	3,4-dihydroxyphenylethanol|acetovanillone|arjunolic acid|Ascorbic Acid|Aspirin|Atenolol|Blood Glucose|candesartan cilexetil|Carbamazepine|Cobalt|cobaltous chloride|Creatinine|Curcumin|Dietary Fats|Drugs, Chinese Herbal|Enalapril|Eplerenone|Estradiol|Gliclazide|Glucose|Hydrogen Peroxide|Inositol|Levodopa|Losartan|Metformin|Nicotine|Nifedipine|Nitrites|pimagedine|Pioglitazone|Plant Extracts|Pyridox…	111.87	153
SOD2	6648	Diabetes Mellitus, Type 2	MESH:D003924	marker/mechanism	Air Pollutants|alpha-Tocopherol|Arsenic|Ascorbic Acid|Berberine|bis(4-hydroxyphenyl)sulfone|bisphenol A|Blood Glucose|Cadmium|Calcium|Chromium|cinnamaldehyde|Clozapine|Copper|Curcumin|Cysteine|daidzein|Dibutyl Phthalate|Dichlorodiphenyl Dichloroethylene|Dietary Fats|Diethylnitrosamine|Drugs, Chinese Herbal|Enalapril|epigallocatechin gallate|Fatty Acids, Nonesterified|Folic Acid|Genistein|ginsenos…	109.59	151
IFNG	3458	Diabetes Mellitus, Experimental	MESH:D003921	marker/mechanism	astaxanthine|Berberine|Bezafibrate|Capsaicin|Cholesterol|Chromium|cinnamaldehyde|cobaltiprotoporphyrin|Cyclophosphamide|Dibutyl Phthalate|Dietary Fats|Dietary Sucrose|Diethylhexyl Phthalate|Dronabinol|Fatty Acids, Omega-3|Gallic Acid|ginsenoside Re|Glucose|Glyburide|Heme|Hemin|Hydrogen Peroxide|Imatinib Mesylate|Losartan|Malondialdehyde|Manganese|mangiferin|Metformin|Naproxen|Niacinamide|Nicotine…	108.76	566
NCF1	653361	Diabetes Mellitus	MESH:D003920	marker/mechanism	2,4,5,2',4',5'-hexachlorobiphenyl|Air Pollutants|Aldrin|Arsenic|Aspirin|Atrazine|Bezafibrate|bisphenol A|Cadmium|Chlorpyrifos|Dichlorodiphenyl Dichloroethylene|Gallic Acid|Gliclazide|Glyburide|Metformin|Niacin|Ozone|Particulate Matter|Phenformin|Plant Extracts|Plant Preparations|Potassium|Reactive Oxygen Species|Resveratrol|Rosiglitazone|Streptozocin|Telmisartan|Tetrachlorodibenzodioxin|Tobacco S…	107.96	97
ICAM1	3383	Diabetes Mellitus, Experimental	MESH:D003921	marker/mechanism	Alloxan|Bezafibrate|Blood Glucose|Capsaicin|Cholesterol|Chromium|cinnamaldehyde|cobaltiprotoporphyrin|Cyclophosphamide|Dibutyl Phthalate|Dietary Fats|Dronabinol|Enalapril|Eucalyptol|Fatty Acids, Nonesterified|Fenretinide|Fructose|Gallic Acid|Gliclazide|Glucose|honokiol|Hydrogen Peroxide|Imatinib Mesylate|Lithocholic Acid|Losartan|mangiferin|Metformin|Niacinamide|Nicotine|Nitric Oxide|N-(oxo-5,6-d…	107.95	591
VEGFA	7422	Diabetes Mellitus, Experimental	MESH:D003921	marker/mechanism	12-Hydroxy-5,8,10,14-eicosatetraenoic Acid|Berberine|Capsaicin|Cholesterol|Clioquinol|cobaltiprotoporphyrin|Cyclophosphamide|Dibutyl Phthalate|Dietary Fats|Dietary Sucrose|Diethylhexyl Phthalate|Dronabinol|Enalapril|Fatty Acids, Omega-3|Fenretinide|Fructose|Gallic Acid|Glucose|honokiol|Hydrogen Peroxide|Imatinib Mesylate|Lithocholic Acid|Losartan|Manganese|mangiferin|Metformin|Naproxen|Nicotine|N…	107.07	570
SLC2A4	6517	Diabetes Mellitus, Experimental	MESH:D003921	marker/mechanism	Alloxan|Berberine|Bezafibrate|bis(alpha-furancarboxylato)oxovanadium(IV)|bis(maltolato)oxovanadium(IV)|Capsaicin|Chromium|cinnamaldehyde|Dietary Fats|Dietary Sucrose|Dietary Sugars|Diethylhexyl Phthalate|Fatty Acids, Omega-3|Fructose|ginsenoside Re|Glucose|Glyburide|Hemin|mangiferin|Metformin|Niacinamide|picolinic acid|Pioglitazone|Plant Extracts|platycodin D|Quercetin|Resveratrol|Rosiglitazone|s…	105.98	584
CPT1A	1374	Diabetes Mellitus, Experimental	MESH:D003921	marker/mechanism	Benzamides|Berberine|Bezafibrate|Bile Acids and Salts|Capsaicin|Cholesterol|cobaltiprotoporphyrin|Dibutyl Phthalate|Dietary Fats|Dietary Sucrose|Diethylhexyl Phthalate|Dronabinol|Exenatide|Fatty Acids, Nonesterified|Fatty Acids, Omega-3|Fenretinide|Fructose|Glucose|Losartan|mangiferin|Metformin|N-(oxo-5,6-dihydrophenanthridin-2-yl)-N,N-dimethylacetamide hydrochloride|Phlorhizin|Pioglitazone|Plant…	105.73	565
BAX	581	Diabetes Mellitus, Type 2	MESH:D003924	marker/mechanism	Air Pollutants|Alloxan|alpha-Tocopherol|Amino Acids|Angiotensin-Converting Enzyme Inhibitors|Arsenic|Ascorbic Acid|astaxanthine|Berberine|Bezafibrate|bis(4-hydroxyphenyl)sulfone|bisphenol A|Blood Glucose|Boron|Cadmium|Chromium|cinnamaldehyde|Clozapine|Copper|coumarin|Curcumin|Dibutyl Phthalate|Dichlorodiphenyl Dichloroethylene|Dietary Fats|Diethylnitrosamine|Diosmin|Drugs, Chinese Herbal|Enalapri…	105.54	179
IRS1	3667	Diabetes Mellitus	MESH:D003920	marker/mechanism	2,4,5,2',4',5'-hexachlorobiphenyl|Alloxan|Arsenic|arsenite|Aspirin|Atrazine|bisphenol A|Cadmium|Chlorpyrifos|Chromium|Copper|Cyclosporine|Docosahexaenoic Acids|Glyburide|Hexachlorobenzene|Mercury|Metformin|Ozone|Particulate Matter|Pesticides|Plant Extracts|Plant Preparations|Pyruvaldehyde|Resveratrol|Rosiglitazone|Serotonin|Sodium Selenite|Streptozocin|Sulpiride|Tetrachlorodibenzodioxin|Tobacco S…	105.19	101
SREBF1	6720	Diabetes Mellitus, Experimental	MESH:D003921	marker/mechanism	Berberine|Bezafibrate|Cholesterol|cinnamaldehyde|cobaltiprotoporphyrin|Dibutyl Phthalate|Dietary Fats|Dietary Sucrose|Diethylhexyl Phthalate|Exenatide|Fatty Acids, Nonesterified|fenugreek seed meal|Fructose|ginsenoside Re|Glucose|honokiol|Hydrogen Peroxide|Lithocholic Acid|Losartan|mangiferin|Metformin|Monocrotophos|Niacinamide|Nicotine|N-(oxo-5,6-dihydrophenanthridin-2-yl)-N,N-dimethylacetamide …	103.78	561
FN1	2335	Diabetic Nephropathies	MESH:D003928	marker/mechanism	4-(4-(3-adamantan-1-ylureido)cyclohexyloxy)benzoic acid|acetovanillone|Ascorbic Acid|Aspirin|benazepril|Blood Glucose|Carbamazepine|Cobalt|cobaltous chloride|Curcumin|Dietary Fats|Eplerenone|Estradiol|fenugreek seed meal|Gallic Acid|Glucose|Hydrogen Peroxide|Losartan|mangiferin|Metformin|Nicotine|notoginsenoside R1|Organoselenium Compounds|Palm Oil|Perindopril|Plant Extracts|Pyruvaldehyde|Raloxif…	103.69	143
PPARGC1A	10891	Diabetes Mellitus, Type 2	MESH:D003924	marker/mechanism	Acarbose|Air Pollutants|Alloxan|alpha-Tocopherol|Arsenic|Ascorbic Acid|Berberine|Bezafibrate|bis(4-hydroxyphenyl)sulfone|bisphenol A|Blood Glucose|Cadmium|Copper|Curcumin|Dibutyl Phthalate|Dichlorodiphenyl Dichloroethylene|Dietary Fats|Enalapril|epigallocatechin gallate|Folic Acid|Fructose|Genistein|Glucose|Glutathione|Hemin|Linagliptin|Liraglutide|Manganese|mangiferin|Metformin|Niacinamide|Nicke…	103.14	149
AKT1	207	Diabetes Mellitus, Type 2	MESH:D003924	marker/mechanism	Air Pollutants|Alloxan|alpha-Tocopherol|Arsenic|Ascorbic Acid|astaxanthine|Berberine|Bezafibrate|bis(4-hydroxyphenyl)sulfone|bisphenol A|Cadmium|Calcium|Cholesterol, HDL|Chromium|cinnamaldehyde|Clozapine|Copper|coumarin|Curcumin|Cysteine|Dibutyl Phthalate|Dietary Fats|Dietary Sugars|Diethylnitrosamine|Drugs, Chinese Herbal|Enalapril|epigallocatechin gallate|Exenatide|Folic Acid|Fructose|Genistein…	103.13	175
PPARA	5465	Diabetes Mellitus, Type 2	MESH:D003924	marker/mechanism	2,2-dichloro-12-(p-chlorophenyl)-dodecanoic acid|2-methyl-c-5-(4-(5-methyl-2-(4-methylphenyl)-4-oxazolyl)butyl)-1,3-dioxane-r-2-carboxylic acid|Air Pollutants|alpha-Tocopherol|Arsenic|Berberine|Bezafibrate|bis(4-hydroxyphenyl)sulfone|bisphenol A|Cadmium|Calcium|Cholesterol, HDL|Chromium|Copper|Dibutyl Phthalate|Dietary Fats|Diethylnitrosamine|Drugs, Chinese Herbal|Enalapril|Exenatide|Fatty Acids,…	102.97	158
PON1	5444	Diabetes Mellitus	MESH:D003920	marker/mechanism	2,4,5,2',4',5'-hexachlorobiphenyl|Air Pollutants|Arsenic|Aspirin|bisphenol A|Cadmium|Chlorpyrifos|Copper|Cyclosporine|Diazinon|Dichlorvos|Dieldrin|Docosahexaenoic Acids|Insecticides|Iron|Lead|Mercury|Metformin|Ozone|Parathion|Particulate Matter|Pesticides|Plant Preparations|Polychlorinated Biphenyls|Pyruvaldehyde|Reactive Oxygen Species|Resveratrol|Rosiglitazone|Selenium|Sodium Selenite|Streptozo…	102.55	96
ADIPOQ	9370	Diabetes Mellitus, Type 2	MESH:D003924	marker/mechanism	Acarbose|Air Pollutants|Arsenic|Berberine|Bezafibrate|bis(4-hydroxyphenyl)sulfone|bisphenol A|Clozapine|Copper|Curcumin|Dichlorodiphenyl Dichloroethylene|Dietary Fats|Dietary Sugars|efavirenz|Enalapril|Fatty Acids, Nonesterified|Fructose|ginsenoside Re|Glucose|Hemin|Liraglutide|Metformin|Nelfinavir|Niacinamide|Orlistat|Particulate Matter|perfluorohexanesulfonic acid|perfluorooctane sulfonic acid|…	101.52	149
GPX1	2876	Diabetes Mellitus, Type 2	MESH:D003924	marker/mechanism	Air Pollutants|Arsenic|Ascorbic Acid|Berberine|bis(4-hydroxyphenyl)sulfone|bisphenol A|Bromine|Cadmium|Chromium|cinnamaldehyde|Clozapine|Copper|coumarin|Curcumin|Dibutyl Phthalate|Dichlorodiphenyl Dichloroethylene|Dietary Fats|Diethylnitrosamine|Drugs, Chinese Herbal|epigallocatechin gallate|Fatty Acids, Nonesterified|Folic Acid|Fructose|Genistein|ginsenoside Re|Glucose|Glutathione|Iron|Lead|Merc…	101.28	125
MMP2	4313	Diabetes Mellitus, Experimental	MESH:D003921	marker/mechanism	Berberine|Bile Acids and Salts|Blood Glucose|Capsaicin|Chromium|cinnamaldehyde|Clioquinol|cobaltiprotoporphyrin|Cromolyn Sodium|Dibutyl Phthalate|Dietary Fats|Diethylhexyl Phthalate|Dronabinol|Fenretinide|Fructose|Gallic Acid|Glucose|Hydrogen Peroxide|Lithocholic Acid|Losartan|Manganese|Metformin|Naproxen|Nicotine|Nitric Oxide|N-(oxo-5,6-dihydrophenanthridin-2-yl)-N,N-dimethylacetamide hydrochlor…	100.9	560
NR1I2	8856	Diabetes Mellitus	MESH:D003920	marker/mechanism	2,2',4,4'-tetrabromodiphenyl ether|2,4,5,2',4',5'-hexachlorobiphenyl|Air Pollutants|alachlor|Aldrin|aroclor 1260|arsenite|Berberine|Bezafibrate|bisphenol A|Chlordan|Chlorpromazine|Chlorpyrifos|Clozapine|Coumaphos|Cyclosporine|DDT|Diazinon|Dichlorodiphenyl Dichloroethylene|Dieldrin|dimethylarsinous acid|Fatty Acids, Omega-3|Glucocorticoids|Heptachlor|Lead|Metformin|o,p'-DDT|Parathion|Particulate M…	100.76	62
SIRT1	23411	Diabetes Mellitus, Experimental	MESH:D003921	marker/mechanism	Berberine|Blood Glucose|Capsaicin|Cholesterol|cobaltiprotoporphyrin|Dibutyl Phthalate|Dietary Fats|Dietary Sucrose|Diethylhexyl Phthalate|Dronabinol|Fructose|Gallic Acid|Glucose|Hydrogen Peroxide|Inositol|Lithocholic Acid|Malondialdehyde|Manganese|Metformin|Niacinamide|Nicotine|Nitric Oxide|N-(oxo-5,6-dihydrophenanthridin-2-yl)-N,N-dimethylacetamide hydrochloride|pimagedine|Plant Extracts|pterost…	100.04	555
NFKB1	4790	Diabetes Mellitus, Type 2	MESH:D003924	marker/mechanism	Air Pollutants|alpha-Tocopherol|Arsenic|Ascorbic Acid|Berberine|Bezafibrate|bis(4-hydroxyphenyl)sulfone|bisphenol A|Blood Glucose|Cadmium|cinnamaldehyde|Clozapine|Copper|coumarin|Curcumin|daidzein|Dibutyl Phthalate|Dichlorodiphenyl Dichloroethylene|Dietary Fats|Diethylnitrosamine|Drugs, Chinese Herbal|Enalapril|epigallocatechin gallate|Folic Acid|Genistein|Glucose|Glutathione|Heme|Irbesartan|Iron…	99.77	131
PPARG	5468	Diabetic Nephropathies	MESH:D003928	marker/mechanism	3,4-dihydroxyphenylethanol|Ascorbic Acid|Aspirin|Blood Glucose|Carbamazepine|cobaltous chloride|Curcumin|Dietary Fats|Drugs, Chinese Herbal|Enalapril|Estradiol|Fructose|Gallic Acid|Gliclazide|Glucose|Hydrogen Peroxide|Linoleic Acids, Conjugated|Losartan|mangiferin|Metformin|Nicotine|notoginsenoside R1|Palm Oil|Perindopril|Pioglitazone|Plant Extracts|Polysaccharides|puerarin|Pyruvaldehyde|Reactive…	99.76	146
CPT1A	1374	Diabetes Mellitus, Type 2	MESH:D003924	marker/mechanism	Air Pollutants|alpha-Tocopherol|Arsenic|Berberine|Bezafibrate|bis(4-hydroxyphenyl)sulfone|bisphenol A|Cadmium|Copper|Curcumin|daidzein|Dibutyl Phthalate|Dichlorodiphenyl Dichloroethylene|Dietary Fats|Exenatide|Fatty Acids, Nonesterified|Folic Acid|Fructose|Genistein|Glucose|Glutathione|Iron|Liraglutide|mangiferin|Metformin|Orlistat|Particulate Matter|perfluorodecanoic acid|perfluorohexanesulfonic…	99.59	147
SIRT1	23411	Diabetes Mellitus	MESH:D003920	marker/mechanism	2,4,5,2',4',5'-hexachlorobiphenyl|Air Pollutants|arsenite|Aspirin|Atrazine|Berberine|bisphenol A|Blood Glucose|Cadmium|Chlorpyrifos|Copper|Cyclosporine|Diazinon|Gallic Acid|Iron|Lead|Metformin|Methylprednisolone|Particulate Matter|Perindopril|Phenformin|Plant Extracts|Potassium|puerarin|Pyruvaldehyde|Ramipril|Reactive Oxygen Species|Resveratrol|Rosiglitazone|Selenium|Streptozocin|Tetrachlorodiben…	99.14	97
CP	1356	Diabetes Mellitus	MESH:D003920	marker/mechanism	2,2',4,4'-tetrabromodiphenyl ether|Air Pollutants|aminoacetone|Atrazine|bisphenol A|Cadmium|Chlorodiphenyl (54% Chlorine)|Copper|Cyclosporine|Diazinon|Glyburide|Hexachlorobenzene|Iron|Lead|Mercury|Olanzapine|Ozone|Particulate Matter|Pesticides|Plant Extracts|Plant Preparations|Polychlorinated Biphenyls|Pyruvaldehyde|Rosiglitazone|Streptozocin|Tacrolimus|Tetrachlorodibenzodioxin|Tobacco Smoke Poll…	99.02	92
SLC2A4	6517	Diabetes Mellitus, Type 2	MESH:D003924	marker/mechanism	Acarbose|Alloxan|Arsenic|Ascorbic Acid|Berberine|Bezafibrate|bisphenol A|Cadmium|Calcium|Chromium|cinnamaldehyde|Copper|Dichlorodiphenyl Dichloroethylene|Dietary Fats|Dietary Sugars|epigallocatechin gallate|Fructose|Genistein|ginsenoside Re|Glucose|Glyburide|Hemin|mangiferin|Mercury|Metformin|Niacinamide|Particulate Matter|perfluorooctane sulfonic acid|perfluorooctanoic acid|Pioglitazone|Plant Ex…	97.6	151
TIMP1	7076	Diabetes Mellitus, Experimental	MESH:D003921	marker/mechanism	Anthocyanins|Bezafibrate|Blood Glucose|Capsaicin|Cholesterol, LDL|Chromium|cobaltiprotoporphyrin|Cyclophosphamide|Dibutyl Phthalate|Dietary Fats|Diethylhexyl Phthalate|Diltiazem|Dronabinol|Fenretinide|Gallic Acid|Glucose|honokiol|Hydrogen Peroxide|Lithocholic Acid|Losartan|Naproxen|Nicotine|Palm Oil|pimagedine|Pioglitazone|Plant Extracts|Plant Preparations|puerarin|Quercetin|Resveratrol|Rosiglita…	97.37	561
ACE	1636	Diabetic Nephropathies	MESH:D003928	marker/mechanism	Ascorbic Acid|Aspirin|benazepril|Captopril|cobaltous chloride|Curcumin|Dietary Fats|Enalapril|Estradiol|Fructose|Glucose|Hydrogen Peroxide|Lisinopril|Losartan|Metoprolol|Nicotine|Perindopril|pimagedine|Pioglitazone|Plant Extracts|Pregabalin|Quinapril|Raloxifene Hydrochloride|Ramipril|Resveratrol|Spironolactone|Streptozocin|Telmisartan|Thioctic Acid|Valsartan	95.82	148
NCF1	653361	Diabetes Mellitus, Experimental	MESH:D003921	marker/mechanism	Bezafibrate|Cholesterol|cinnamaldehyde|cobaltiprotoporphyrin|Dietary Fats|Dietary Sucrose|Dronabinol|Eplerenone|Fenretinide|Gallic Acid|ginsenoside Re|Gliclazide|Glucose|Glyburide|honokiol|Hydrogen Peroxide|Losartan|Metformin|Nicotine|N-(oxo-5,6-dihydrophenanthridin-2-yl)-N,N-dimethylacetamide hydrochloride|Palm Oil|Plant Extracts|Plant Preparations|Quercetin|Resveratrol|Rosiglitazone|sodium arse…	95.39	553
IRS2	8660	Diabetes Mellitus, Type 2	MESH:D003924	marker/mechanism	Air Pollutants|Arsenic|bis(4-hydroxyphenyl)sulfone|bisphenol A|Cadmium|Copper|coumarin|Curcumin|Dibutyl Phthalate|Dichlorodiphenyl Dichloroethylene|Dietary Fats|Diethylnitrosamine|epigallocatechin gallate|Folic Acid|Fructose|fumosorinone|Genistein|Glucose|Glyburide|Lactic Acid|Metformin|Nickel|Particulate Matter|Plant Extracts|platyconic acid|Resveratrol|Rosiglitazone|Silver|Streptozocin|TAK-875|…	94.65	140
ADIPOQ	9370	Diabetic Nephropathies	MESH:D003928	marker/mechanism	3,4-dihydroxyphenylethanol|cobaltous chloride|Curcumin|Dietary Fats|Enalapril|Estradiol|fenugreek seed meal|Fructose|Glucagon|Glucose|Hydrogen Peroxide|Linoleic Acids, Conjugated|Losartan|Metformin|Palm Oil|Pioglitazone|Plant Extracts|Polysaccharides|Raloxifene Hydrochloride|Ramipril|Reactive Oxygen Species|Resveratrol|Rosiglitazone|sarpogrelate|Spironolactone|Streptozocin|sulforaphane|Telmisarta…	93.97	146
CASP3	836	Diabetes Mellitus, Type 2	MESH:D003924	marker/mechanism	Air Pollutants|Alloxan|alpha-Tocopherol|Amino Acids|Arsenic|Ascorbic Acid|astaxanthine|Berberine|Bezafibrate|bis(4-hydroxyphenyl)sulfone|bisphenol A|Blood Glucose|Boron|Cadmium|Calcium|Chromium|cinnamaldehyde|Clozapine|Copper|coumarin|Curcumin|daidzein|Dibutyl Phthalate|Dichlorodiphenyl Dichloroethylene|Dietary Fats|Diethylnitrosamine|Diosmin|Drugs, Chinese Herbal|efavirenz|Enalapril|epigallocate…	93.66	182
LEPR	3953	Diabetes Mellitus, Type 2	MESH:D003924	marker/mechanism	Air Pollutants|Arsenic|astaxanthine|bis(4-hydroxyphenyl)sulfone|bisphenol A|Blood Glucose|Calcium|Cholesterol, HDL|Cholesterol, LDL|Chromium|Dibutyl Phthalate|Dietary Fats|Diethylnitrosamine|Drugs, Chinese Herbal|Exenatide|Folic Acid|Fructose|Genistein|Glucose|Glutathione|Lactic Acid|Mercury|Nickel|Nicotine|Pantothenic Acid|Particulate Matter|perfluorooctanoic acid|Pioglitazone|Resveratrol|Rosigl…	93.32	128
SLC2A2	6514	Diabetes Mellitus, Experimental	MESH:D003921	marker/mechanism	5-thio-D-glucose|Alloxan|Bezafibrate|Cholesterol|copper bis(3,5-diisopropylsalicylate)|Cyclophosphamide|Dibutyl Phthalate|Dietary Fats|Dietary Sucrose|Diethylhexyl Phthalate|Dronabinol|fenugreek seed meal|Fructose|Glucose|Glyburide|Hydrogen Peroxide|L 783281|Metformin|Phlorhizin|Plant Extracts|Plant Preparations|Quercetin|Resveratrol|Rosiglitazone|sodium arsenite|Sodium Glutamate|Sodium Selenite|…	93.21	580
IRS1	3667	Diabetes Mellitus, Type 2	MESH:D003924	marker/mechanism	Alloxan|Arsenic|Ascorbic Acid|bis(4-hydroxyphenyl)sulfone|bisphenol A|Cadmium|Chromium|Copper|coumarin|Curcumin|Dietary Fats|Dietary Sugars|Diethylnitrosamine|Folic Acid|Fructose|Genistein|ginsenoside Re|Glucose|Glyburide|Mercury|Metformin|Nickel|Nicotine|nymphayol|Particulate Matter|perfluorooctane sulfonic acid|Pesticides|Plant Extracts|Resveratrol|Rosiglitazone|Streptozocin|TAK-875|titanium di…	92.93	154
CD36	948	Diabetes Mellitus, Type 2	MESH:D003924	marker/mechanism	Air Pollutants|alpha-Tocopherol|Arsenic|Berberine|Bezafibrate|bis(4-hydroxyphenyl)sulfone|bisphenol A|Cadmium|Copper|Curcumin|Dibutyl Phthalate|Dichlorodiphenyl Dichloroethylene|Dietary Fats|Dietary Sugars|Diethylnitrosamine|Folic Acid|Fructose|Genistein|Glucose|Glutathione|Iron|Malathion|Malondialdehyde|mangiferin|Nickel|Particulate Matter|perfluorohexanesulfonic acid|perfluorooctane sulfonic ac…	92.78	118
IRS1	3667	Diabetes Mellitus, Experimental	MESH:D003921	marker/mechanism	Alloxan|bis(alpha-furancarboxylato)oxovanadium(IV)|Capsaicin|Cholesterol|Chromium|Coconut Oil|Cyclophosphamide|Dietary Fats|Dietary Sugars|Diethylhexyl Phthalate|Fructose|ginsenoside Re|Glucose|Glyburide|Metformin|Nicotine|Phycocyanin|Plant Extracts|Plant Preparations|Quercetin|Resveratrol|Rosiglitazone|sarpogrelate|Sertraline|sodium arsenite|Sodium Selenite|Streptozocin|Taurine|tesaglitazar|trib…	92.65	580
TP53	7157	Diabetes Mellitus, Experimental	MESH:D003921	marker/mechanism	astaxanthine|Berberine|Bile Acids and Salts|Capsaicin|Cholesterol|Chromium|cinnamaldehyde|Clioquinol|cobaltiprotoporphyrin|Cyclophosphamide|Dibutyl Phthalate|Dietary Fats|Diethylhexyl Phthalate|Diosmin|Dronabinol|Exenatide|Fatty Acids, Omega-3|Fenretinide|Gallic Acid|Gliclazide|Glucose|Glyburide|Hydrogen Peroxide|Imatinib Mesylate|Losartan|Malondialdehyde|Manganese|mangiferin|Metformin|Monocrotop…	91.19	562
ICAM1	3383	Diabetes Mellitus, Type 2	MESH:D003924	marker/mechanism	Air Pollutants|Alloxan|alpha-Tocopherol|Arsenic|Ascorbic Acid|Bezafibrate|bis(4-hydroxyphenyl)sulfone|bisphenol A|Blood Glucose|Cadmium|Chromium|cinnamaldehyde|Copper|Curcumin|Cysteine|Dibutyl Phthalate|Dietary Fats|Diethylnitrosamine|Drugs, Chinese Herbal|Enalapril|Fatty Acids, Nonesterified|Fructose|Genistein|Gliclazide|Glucose|Glutathione|Iron|Lactic Acid|Lithocholic Acid|mangiferin|Metformin|…	90.51	151
CYBB	1536	Diabetes Mellitus	MESH:D003920	marker/mechanism	2,2',4,4'-tetrabromodiphenyl ether|2,4,5,2',4',5'-hexachlorobiphenyl|Air Pollutants|Arsenic|arsenite|Aspirin|Atrazine|Bezafibrate|bisphenol A|Cadmium|Chlorpyrifos|Dichlorvos|Flavonoids|Glyburide|Lead|Metformin|Ozone|Particulate Matter|Plant Extracts|Plant Preparations|Ramipril|Reactive Oxygen Species|Resveratrol|Rosiglitazone|Streptozocin|Telmisartan|Tetrachlorodibenzodioxin|Tobacco Smoke Polluti…	90.47	90
SIRT1	23411	Diabetes Mellitus, Type 2	MESH:D003924	marker/mechanism	Air Pollutants|Amino Acids|Berberine|bis(4-hydroxyphenyl)sulfone|bisphenol A|Blood Glucose|Cadmium|Copper|Curcumin|Dibutyl Phthalate|Dietary Fats|Diethylnitrosamine|epigallocatechin gallate|Folic Acid|Fructose|Genistein|Glucose|Glutathione|Iron|Lead|Linagliptin|Lithocholic Acid|Malondialdehyde|Manganese|Metformin|Niacinamide|Nicotine|Particulate Matter|perfluorooctane sulfonic acid|perfluorooctan…	90.3	126
MT2A	4502	Diabetes Mellitus	MESH:D003920	marker/mechanism	Arsenic|arsenite|Atrazine|bisphenol A|Blood Glucose|Cadmium|Chromium|Copper|Cyclosporine|DDT|Dichlorodiphenyl Dichloroethylene|Glucocorticoids|Iron|Lead|Mercury|Metformin|Ozone|Parathion|Particulate Matter|Phenformin|Plant Extracts|Plant Preparations|Raloxifene Hydrochloride|Reactive Oxygen Species|Streptozocin|Tetrachlorodibenzodioxin|Tobacco Smoke Pollution|Troglitazone|Uranium|Zinc	90.07	92
PCK1	5105	Diabetes Mellitus, Experimental	MESH:D003921	marker/mechanism	Alloxan|Bezafibrate|bis(maltolato)oxovanadium(IV)|Chromium|cinnamaldehyde|Dietary Fats|Dietary Sucrose|Dietary Sugars|Diethylhexyl Phthalate|Dronabinol|Fatty Acids, Omega-3|Fructose|ginsenoside Re|Glucose|Glyburide|Hydrogen Peroxide|Metformin|Palm Oil|Phlorhizin|Pioglitazone|Plant Extracts|Plant Preparations|Quercetin|Resveratrol|Rosiglitazone|sodium arsenite|Sodium Glutamate|Sodium Selenite|Stre…	89.79	580
FAS	355	Diabetes Mellitus, Type 2	MESH:D003924	marker/mechanism	Air Pollutants|Angiotensin-Converting Enzyme Inhibitors|Arsenic|Berberine|Bezafibrate|bisphenol A|Cadmium|cinnamaldehyde|Clozapine|Copper|Curcumin|Dichlorodiphenyl Dichloroethylene|Dietary Fats|Diethylnitrosamine|Drugs, Chinese Herbal|Folic Acid|Fructose|Genistein|ginsenoside Re|Glucose|Glutathione|Kangen-karyu|Lead|Lithocholic Acid|mangiferin|Mercury|Metformin|Nickel|Nicotine|Orlistat|Particulat…	87.7	151
SERPINE1	5054	Diabetes Mellitus, Experimental	MESH:D003921	marker/mechanism	Aldosterone|Bezafibrate|Blood Glucose|Capsaicin|cinnamaldehyde|Coconut Oil|Cyclophosphamide|Dibutyl Phthalate|Dietary Fats|Diethylhexyl Phthalate|Dronabinol|Enalapril|Eplerenone|Fructose|Glucose|honokiol|Hydrogen Peroxide|Losartan|Manganese|mangiferin|Metformin|Nicotine|N-(oxo-5,6-dihydrophenanthridin-2-yl)-N,N-dimethylacetamide hydrochloride|pimagedine|Pioglitazone|Plant Extracts|Quercetin|Resve…	86.97	563
RAC1	5879	Diabetes Mellitus	MESH:D003920	marker/mechanism	2,4,5,2',4',5'-hexachlorobiphenyl|Air Pollutants|Arsenic|arsenite|Aspirin|Atrazine|bisphenol A|Cadmium|Clozapine|Copper|Cyclosporine|Flavonoids|Gallic Acid|Magnesium|Mercury|Ozone|Particulate Matter|Plant Extracts|Reactive Oxygen Species|Resveratrol|Rosiglitazone|Sodium Selenite|Streptozocin|Tacrolimus|Tetrachlorodibenzodioxin|Tobacco Smoke Pollution|Uranium	86.92	77
EDN1	1906	Diabetes Mellitus, Type 2	MESH:D003924	marker/mechanism	Air Pollutants|Angiotensin-Converting Enzyme Inhibitors|Ascorbic Acid|benidipine|Bezafibrate|bis(4-hydroxyphenyl)sulfone|bisphenol A|Cadmium|Calcium|Copper|Dibutyl Phthalate|Dietary Fats|Diethylnitrosamine|Drugs, Chinese Herbal|Enalapril|epigallocatechin gallate|Folic Acid|Fructose|Genistein|Glucose|Glyburide|Irbesartan|Iron|Metformin|Nickel|Nicotine|nymphayol|Particulate Matter|perfluorooctanoic…	86.65	147
SLC2A1	6513	Diabetes Mellitus, Type 2	MESH:D003924	marker/mechanism	Acarbose|Air Pollutants|Arsenic|Ascorbic Acid|bis(4-hydroxyphenyl)sulfone|bisphenol A|Blood Glucose|Cadmium|Calcium|Chromium|cinnamaldehyde|Copper|Curcumin|Cysteine|daidzein|Dietary Fats|Diethylnitrosamine|Drugs, Chinese Herbal|epigallocatechin gallate|Folic Acid|Genistein|Glucose|Lead|Lithocholic Acid|Nickel|nymphayol|Particulate Matter|perfluorooctane sulfonic acid|perfluorooctanoic acid|Plant …	85.64	117
AGT	183	Diabetes Mellitus, Experimental	MESH:D003921	marker/mechanism	8-epi-prostaglandin F2alpha|Aldosterone|Bezafibrate|Cholesterol|Cholesterol, LDL|Chromium|cobaltiprotoporphyrin|Cromolyn Sodium|Dietary Fats|Diethylhexyl Phthalate|Dronabinol|Enalapril|Eplerenone|Fatty Acids, Nonesterified|Fructose|Glucose|Hydrogen Peroxide|Losartan|Malondialdehyde|Manganese|mangiferin|Metformin|Nitric Oxide|N-(oxo-5,6-dihydrophenanthridin-2-yl)-N,N-dimethylacetamide hydrochlorid…	85.58	562
NR1I3	9970	Diabetes Mellitus	MESH:D003920	marker/mechanism	2,2',4,4'-tetrabromodiphenyl ether|2,4,5,2',4',5'-hexachlorobiphenyl|alachlor|Aldrin|aroclor 1260|arsenite|Berberine|Bezafibrate|bisphenol A|Cadmium|Chlordan|Chlorpromazine|Chlorpyrifos|Cyclosporine|DDT|Diazinon|Dichlorodiphenyl Dichloroethylene|Dieldrin|Flavonoids|Glucocorticoids|Heptachlor|Hexachlorobenzene|Metformin|o,p'-DDT|Parathion|Plant Extracts|Polychlorinated Biphenyls|pregna-4,17-diene-…	85.04	56
CYBB	1536	Diabetes Mellitus, Experimental	MESH:D003921	marker/mechanism	astaxanthine|Bezafibrate|Capsaicin|Cholesterol|Dietary Fats|Dronabinol|Fructose|Glucose|Glyburide|Hemin|Hydrogen Peroxide|Losartan|Malondialdehyde|Metformin|N-(oxo-5,6-dihydrophenanthridin-2-yl)-N,N-dimethylacetamide hydrochloride|Palm Oil|Plant Extracts|Plant Preparations|Quercetin|Ramipril|Resveratrol|Rosiglitazone|sodium arsenite|Streptozocin|Superoxides|tangeretin|Taurine|Telmisartan|tributyl…	82.88	551
UCP2	7351	Diabetes Mellitus, Experimental	MESH:D003921	marker/mechanism	Berberine|Bezafibrate|Blood Glucose|Capsaicin|copper bis(3,5-diisopropylsalicylate)|Dietary Fats|Dietary Sucrose|Diethylhexyl Phthalate|Dronabinol|Fenretinide|Glucose|Hydrogen Peroxide|Losartan|Metformin|Niacinamide|Palm Oil|Plant Extracts|puerarin|Quercetin|Resveratrol|Rosiglitazone|sodium arsenite|Sodium Glutamate|Sodium Selenite|Streptozocin|Superoxides|Telmisartan|tesaglitazar|tributyltin|Tro…	82.26	555
AKT2	208	Diabetes Mellitus, Type 2	MESH:D003924	marker/mechanism	3-((4-chlorobenzyl)oxy)-N-((1S)-1-phenylethyl)-2-thiophenecarboxamide|Air Pollutants|Ascorbic Acid|Berberine|bis(4-hydroxyphenyl)sulfone|bisphenol A|Blood Glucose|Clozapine|Copper|Curcumin|Dietary Fats|Diethylnitrosamine|Genistein|Glucose|Lead|Malathion|Mercury|Metformin|Nickel|Nicotine|Particulate Matter|perfluorooctane sulfonic acid|perfluoroundecanoic acid|Phthalic Acids|Plant Extracts|Resvera…	81.72	96
EDN1	1906	Diabetes Mellitus, Experimental	MESH:D003921	marker/mechanism	Aldosterone|Bezafibrate|Capsaicin|Cyclophosphamide|Dibutyl Phthalate|Dietary Fats|Diethylhexyl Phthalate|Enalapril|Fenretinide|Fructose|Glucose|Glyburide|Hydrogen Peroxide|Losartan|Metformin|Nicotine|Nitric Oxide|N-(oxo-5,6-dihydrophenanthridin-2-yl)-N,N-dimethylacetamide hydrochloride|pimagedine|Pioglitazone|Plant Extracts|Plant Preparations|Quercetin|Resveratrol|Rosiglitazone|sodium arsenite|St…	80.88	561
FAS	355	Diabetes Mellitus, Experimental	MESH:D003921	marker/mechanism	Anthocyanins|Berberine|Bezafibrate|Capsaicin|Cholesterol|cinnamaldehyde|Cyclophosphamide|Dietary Fats|Diethylhexyl Phthalate|Dronabinol|Fructose|ginsenoside Re|Glucose|honokiol|Hydrogen Peroxide|Lithocholic Acid|mangiferin|Metformin|Naproxen|Nicotine|Nitric Oxide|Palm Oil|Phlorhizin|Plant Extracts|platycodin D|pterostilbene|Quercetin|Resveratrol|Rosiglitazone|S-allylcysteine|sodium arsenite|Strep…	80	562
CYBA	1535	Diabetes Mellitus, Experimental	MESH:D003921	marker/mechanism	Bezafibrate|Dietary Fats|Diethylhexyl Phthalate|Dronabinol|Enalapril|Eplerenone|ginsenoside Re|Glucose|Hydrogen Peroxide|Losartan|Metformin|Niacinamide|Palm Oil|pimagedine|Pioglitazone|Plant Extracts|Plant Preparations|Quercetin|Ramipril|Resveratrol|Rosiglitazone|sodium arsenite|Streptozocin|Superoxides|Tacrolimus|Telmisartan|Troglitazone|Vitamin E	79.69	552
GPX1	2876	Diabetes Mellitus, Experimental	MESH:D003921	marker/mechanism	Berberine|Capsaicin|Chromium|cinnamaldehyde|Cyclophosphamide|Dibutyl Phthalate|Dietary Fats|Dietary Sucrose|Diethylhexyl Phthalate|Dronabinol|Fatty Acids, Nonesterified|Fenretinide|Fructose|ginsenoside Re|Glucose|Hydrogen Peroxide|Nicotine|Nitric Oxide|N-(oxo-5,6-dihydrophenanthridin-2-yl)-N,N-dimethylacetamide hydrochloride|Palm Oil|Phlorhizin|pimagedine|Plant Extracts|Plant Preparations|pterost…	79.41	557
PRKCA	5578	Diabetes Mellitus, Experimental	MESH:D003921	marker/mechanism	Aldosterone|Berberine|Bile Acids and Salts|Capsaicin|Dibutyl Phthalate|Dietary Fats|Diethylhexyl Phthalate|Dronabinol|Enalapril|Fenretinide|Fructose|Gallic Acid|Glucose|Hydrogen Peroxide|Manganese|Metformin|Nicotine|Nitric Oxide|Palm Oil|Pioglitazone|Plant Extracts|Quercetin|Resveratrol|Rosiglitazone|sodium arsenite|Sodium Selenite|Streptozocin|Superoxides|Taurine|tributyltin	79.3	552
CYP1A1	1543	Diabetes Mellitus, Experimental	MESH:D003921	marker/mechanism	2-Hydroxypropyl-beta-cyclodextrin|astaxanthine|Berberine|Bezafibrate|Blood Glucose|Capsaicin|Cholesterol|Chromium|cinnamaldehyde|cobaltiprotoporphyrin|Cyclophosphamide|Dibutyl Phthalate|Dietary Fats|Dietary Sucrose|Diethylhexyl Phthalate|Dronabinol|Fatty Acids, Omega-3|Fenretinide|Fructose|Glucose|Glyburide|Hemin|Hydrogen Peroxide|Imatinib Mesylate|Lithocholic Acid|Losartan|mangiferin|Metformin|M…	77.46	567
ATF3	467	Diabetes Mellitus, Type 2	MESH:D003924	marker/mechanism	Arsenic|Ascorbic Acid|bis(4-hydroxyphenyl)sulfone|bisphenol A|Cadmium|cinnamaldehyde|Copper|Curcumin|Dibutyl Phthalate|Dichlorodiphenyl Dichloroethylene|Dietary Fats|Diethylnitrosamine|Drugs, Chinese Herbal|epigallocatechin gallate|Folic Acid|Genistein|Lactic Acid|Metformin|Nelfinavir|Nickel|Nicotine|Particulate Matter|perfluorodecanoic acid|perfluorooctane sulfonic acid|perfluorooctanoic acid|pe…	76.74	122
ACOX1	51	Diabetes Mellitus, Experimental	MESH:D003921	marker/mechanism	Alloxan|Berberine|Bezafibrate|Capsaicin|Cholesterol|Chromium|Dibutyl Phthalate|Dietary Fats|Dietary Sucrose|Diethylhexyl Phthalate|Dronabinol|Fatty Acids, Nonesterified|Fatty Acids, Omega-3|Fructose|Hydrogen Peroxide|N-(oxo-5,6-dihydrophenanthridin-2-yl)-N,N-dimethylacetamide hydrochloride|Phlorhizin|Plant Extracts|pterostilbene|puerarin|Resveratrol|Rosiglitazone|sodium arsenite|Sodium Glutamate|…	76.55	581
INSR	3643	Diabetes Mellitus, Experimental	MESH:D003921	marker/mechanism	Alloxan|Chromium|Dietary Fats|Diethylhexyl Phthalate|Exenatide|fenugreek seed meal|Fructose|Glucose|glucose tolerance factor|Hydrogen Peroxide|Manganese|Metformin|Nicotine|N-(oxo-5,6-dihydrophenanthridin-2-yl)-N,N-dimethylacetamide hydrochloride|Phycocyanin|picolinic acid|Plant Extracts|puerarin|Quercetin|Resveratrol|Rosiglitazone|sodium arsenite|Streptozocin|Taurine|tributyltin|Troglitazone|Vita…	76.21	575
POMC	5443	Diabetes Mellitus	MESH:D003920	marker/mechanism	2,2',4,4'-tetrabromodiphenyl ether|Adrenal Cortex Hormones|Air Pollutants|Atrazine|Bezafibrate|bisphenol A|Cadmium|Chlorodiphenyl (54% Chlorine)|Chlorpyrifos|DDT|Dichlorodiphenyl Dichloroethylene|Dichlorvos|Dieldrin|Insecticides|Lead|Magnesium|Metformin|morroniside|Olanzapine|Particulate Matter|Potassium|Prednisolone|Prednisone|Resveratrol|Sodium Selenite|Streptozocin|Tetrachlorodibenzodioxin|tri…	75.43	85
MMP9	4318	Diabetes Mellitus, Experimental	MESH:D003921	marker/mechanism	Anthocyanins|Berberine|Blood Glucose|Capsaicin|Cholesterol, HDL|Clioquinol|Dibutyl Phthalate|Dietary Fats|Diethylhexyl Phthalate|Dronabinol|Fenretinide|Fructose|Gallic Acid|Glucose|Hydrogen Peroxide|Lithocholic Acid|Losartan|mangiferin|Metformin|Niacinamide|Nicotine|Nitric Oxide|N-(oxo-5,6-dihydrophenanthridin-2-yl)-N,N-dimethylacetamide hydrochloride|pimagedine|Pioglitazone|Plant Extracts|platyc…	75.25	560
LEPR	3953	Diabetes Mellitus, Experimental	MESH:D003921	marker/mechanism	astaxanthine|Blood Glucose|Cholesterol|Cholesterol, HDL|Cholesterol, LDL|Chromium|cobaltiprotoporphyrin|Dibutyl Phthalate|Dietary Fats|Dronabinol|Exenatide|Fatty Acids, Omega-3|Fructose|Glucose|Hydrogen Peroxide|Nicotine|N-(oxo-5,6-dihydrophenanthridin-2-yl)-N,N-dimethylacetamide hydrochloride|Pioglitazone|Quercetin|Resveratrol|Rosiglitazone|sodium arsenite|Streptozocin|Superoxides|Taurine|Telmis…	75.19	566
BCL2L1	598	Diabetes Mellitus, Experimental	MESH:D003921	marker/mechanism	Alloxan|Anthocyanins|Berberine|Capsaicin|Cholesterol|cobaltiprotoporphyrin|Cyclophosphamide|Dietary Fats|Fatty Acids, Nonesterified|Fenretinide|Fructose|Glucose|Hydrogen Peroxide|Imatinib Mesylate|Lithocholic Acid|Manganese|mangiferin|Metformin|Nicotine|Nitric Oxide|N-(oxo-5,6-dihydrophenanthridin-2-yl)-N,N-dimethylacetamide hydrochloride|Phlorhizin|Plant Extracts|platycodin D|pterostilbene|Querc…	74.98	585
TIMP1	7076	Diabetes Mellitus, Type 2	MESH:D003924	marker/mechanism	Air Pollutants|Ascorbic Acid|Bezafibrate|bis(4-hydroxyphenyl)sulfone|bisphenol A|Blood Glucose|Bromine|Cadmium|Cholesterol, LDL|Chromium|Copper|Curcumin|Cysteine|Dibutyl Phthalate|Dietary Fats|Diethylnitrosamine|Drugs, Chinese Herbal|epigallocatechin gallate|Folic Acid|Genistein|Glucose|Lactic Acid|Lithocholic Acid|Mercury|Nickel|Nicotine|Particulate Matter|Pentoxifylline|perfluorooctanoic acid|P…	74.98	114
CBS	875	Diabetes Mellitus, Type 2	MESH:D003924	marker/mechanism	Air Pollutants|Amino Acids|Arsenic|Ascorbic Acid|bis(4-hydroxyphenyl)sulfone|bisphenol A|Blood Glucose|Cadmium|Copper|Cysteine|Dichlorodiphenyl Dichloroethylene|Dietary Fats|Diethylnitrosamine|Folic Acid|Genistein|Glucose|Glutathione|Lactic Acid|Particulate Matter|perfluorooctanoic acid|Plant Extracts|Reactive Oxygen Species|Resveratrol|Rosiglitazone|S-Adenosylmethionine|Streptozocin|Superoxides|…	74.92	106
BCL2L1	598	Diabetes Mellitus, Type 2	MESH:D003924	marker/mechanism	Alloxan|alpha-Tocopherol|Amino Acids|Arsenic|Ascorbic Acid|Berberine|bis(4-hydroxyphenyl)sulfone|bisphenol A|Cadmium|Copper|Curcumin|daidzein|Dichlorodiphenyl Dichloroethylene|Dietary Fats|Diethylnitrosamine|Drugs, Chinese Herbal|epigallocatechin gallate|Fatty Acids, Nonesterified|Folic Acid|Fructose|Genistein|Glucose|Glutathione|Iron|Lead|Lithocholic Acid|Manganese|mangiferin|Metformin|Nicotine|…	72.74	145
EDNRB	1910	Diabetes Mellitus, Type 2	MESH:D003924	marker/mechanism	Air Pollutants|Alloxan|AMG-837|Arsenic|Ascorbic Acid|benidipine|bis(4-hydroxyphenyl)sulfone|bisphenol A|Blood Glucose|Cadmium|Chromium|Copper|Dibutyl Phthalate|Dietary Fats|Diethylnitrosamine|epigallocatechin gallate|Folic Acid|Genistein|Lactic Acid|Nicotine|Particulate Matter|perfluoroundecanoic acid|Rosiglitazone|TAK-875|Telmisartan|titanium dioxide|Troglitazone|Vehicle Emissions|Zinc	72.48	92
CYBA	1535	Diabetes Mellitus, Type 2	MESH:D003924	marker/mechanism	Arsenic|Ascorbic Acid|Bezafibrate|bis(4-hydroxyphenyl)sulfone|bisphenol A|Dichlorodiphenyl Dichloroethylene|Dietary Fats|Diethylnitrosamine|Enalapril|Folic Acid|Genistein|ginsenoside Re|Glucose|Kangen-karyu|Lactic Acid|Metformin|Niacinamide|Nickel|Particulate Matter|Pioglitazone|Plant Extracts|Reactive Oxygen Species|Resveratrol|Rosiglitazone|Streptozocin|Superoxides|Telmisartan|titanium dioxide|…	71.7	132
GSTM1	2944	Diabetes Mellitus, Type 2	MESH:D003924	marker/mechanism	Air Pollutants|alpha-Tocopherol|Arsenic|Ascorbic Acid|bisphenol A|Cadmium|Chromium|cinnamaldehyde|Clozapine|Copper|Cysteine|Dichlorodiphenyl Dichloroethylene|Dietary Fats|Diethylnitrosamine|epigallocatechin gallate|Folic Acid|Glutathione|Hemin|Iron|Lead|Lithocholic Acid|Mercury|Nickel|Particulate Matter|perfluorooctane sulfonic acid|perfluorooctanoic acid|Pesticides|Plant Extracts|Resveratrol|Ros…	69.94	101
HNF4A	3172	Diabetes Mellitus, Type 2	MESH:D003924	marker/mechanism	Air Pollutants|Berberine|bis(4-hydroxyphenyl)sulfone|bisphenol A|Calcium|Copper|Dietary Fats|Diethylnitrosamine|Drugs, Chinese Herbal|Folic Acid|Fructose|Glucose|Glutathione|Lithocholic Acid|Metformin|Particulate Matter|perfluorooctane sulfonic acid|perfluorooctanoic acid|Plant Extracts|Polychlorinated Biphenyls|Resveratrol|Rosiglitazone|Streptozocin|titanium dioxide|Troglitazone|Vehicle Emission…	69.78	130
UCP2	7351	Diabetes Mellitus, Type 2	MESH:D003924	marker/mechanism	Berberine|Bezafibrate|bis(4-hydroxyphenyl)sulfone|bisphenol A|Blood Glucose|Cadmium|Copper|Dichlorodiphenyl Dichloroethylene|Dietary Fats|Folic Acid|Glucose|Glutathione|Lead|Metformin|Niacinamide|Nickel|Particulate Matter|perfluorodecanoic acid|perfluorooctane sulfonic acid|perfluorooctanoic acid|Plant Extracts|Reactive Oxygen Species|Resveratrol|Rosiglitazone|Streptozocin|Superoxides|Telmisartan…	69.61	127
CDKN1A	1026	Diabetic Nephropathies	MESH:D003928	marker/mechanism	3-((6-(2-methoxyphenyl)pyrimidin-4-yl)amino)phenyl)methane sulfonamide|Ascorbic Acid|Aspirin|Carbamazepine|Cobalt|cobaltous chloride|Curcumin|Dietary Fats|Drugs, Chinese Herbal|Estradiol|Gallic Acid|ginsenoside Rg1|Gliclazide|Glucose|Hydrogen Peroxide|Irbesartan|Losartan|Metformin|Nicotine|Organoselenium Compounds|Palm Oil|Pioglitazone|Plant Extracts|Raloxifene Hydrochloride|Resveratrol|Rosiglita…	69.59	144
C3	718	Diabetes Mellitus, Type 2	MESH:D003924	marker/mechanism	Air Pollutants|Ascorbic Acid|bis(4-hydroxyphenyl)sulfone|bisphenol A|Cadmium|Chromium|Copper|Curcumin|daidzein|Dietary Fats|Folic Acid|Genistein|Glucose|Lead|Levonorgestrel|Magnesium|mangiferin|Mercury|Nickel|Particulate Matter|perfluorooctane sulfonic acid|perfluorooctanoic acid|perfluoroundecanoic acid|Reactive Oxygen Species|Resveratrol|titanium dioxide|Triglycerides|Troglitazone|Vehicle Emiss…	69.57	68
EGFR	1956	Diabetes Mellitus, Type 2	MESH:D003924	marker/mechanism	Air Pollutants|Arsenic|Ascorbic Acid|Benzoic Acid|Berberine|bis(4-hydroxyphenyl)sulfone|bisphenol A|Cadmium|Calcium|Copper|coumarin|Curcumin|daidzein|Dibutyl Phthalate|Dichlorodiphenyl Dichloroethylene|Dietary Fats|Diethylnitrosamine|Drugs, Chinese Herbal|epigallocatechin gallate|Folic Acid|Genistein|Glutathione|Irbesartan|Iron|Lactic Acid|Lead|Magnesium|Nicotine|Particulate Matter|perfluorooctan…	68.56	101
LEPR	3953	Diabetes Mellitus	MESH:D003920	marker/mechanism	2,2',4,4'-tetrabromodiphenyl ether|2,4,5,2',4',5'-hexachlorobiphenyl|Air Pollutants|Arsenic|bisphenol A|Blood Glucose|Chlorpromazine|Chromium|Cyclosporine|Fatty Acids, Omega-3|Mercury|Niacin|Ozone|Particulate Matter|Phenformin|Pioglitazone|Resveratrol|Rosiglitazone|Streptozocin|Telmisartan|Tetrachlorodibenzodioxin|Tobacco Smoke Pollution|Troglitazone|Zinc	66.55	69
CYP1A2	1544	Diabetes Mellitus, Type 2	MESH:D003924	marker/mechanism	Air Pollutants|alpha-Tocopherol|Ascorbic Acid|benidipine|Berberine|bisphenol A|Blood Glucose|Clozapine|Copper|coumarin|Curcumin|daidzein|Dibutyl Phthalate|Dietary Fats|Diethylnitrosamine|Drugs, Chinese Herbal|epigallocatechin gallate|Folic Acid|Fructose|Genistein|Glucose|Glutathione|Hemin|Lead|Lithocholic Acid|Malathion|mangiferin|Mercury|Metformin|Nickel|Nicotine|Particulate Matter|Pentoxifyllin…	66.41	140
SLC2A2	6514	Diabetes Mellitus, Type 2	MESH:D003924	marker/mechanism	Alloxan|Bezafibrate|bis(4-hydroxyphenyl)sulfone|bisphenol A|Cadmium|Calcium|Curcumin|Dibutyl Phthalate|Dietary Fats|Diethylnitrosamine|Folic Acid|Fructose|Genistein|Glucose|Glyburide|L 783281|Metformin|Particulate Matter|perfluorooctane sulfonic acid|perfluorooctanoic acid|Plant Extracts|Polychlorinated Biphenyls|Resveratrol|Rosiglitazone|Streptozocin|Troglitazone|Zinc	66.3	135
ATP2A2	488	Diabetes Mellitus, Experimental	MESH:D003921	marker/mechanism	Alloxan|Capsaicin|Clioquinol|Dibutyl Phthalate|Dietary Fats|Diethylhexyl Phthalate|Dronabinol|Enalapril|Fenretinide|Fructose|Hydrogen Peroxide|Metformin|Palm Oil|Phlorhizin|Plant Extracts|Quercetin|Resveratrol|Rosiglitazone|sarpogrelate|sodium arsenite|Streptozocin|Tacrolimus|Taurine|tributyltin	65.77	571
CASP8	841	Diabetes Mellitus, Type 2	MESH:D003924	marker/mechanism	Air Pollutants|alpha-Tocopherol|Arsenic|Ascorbic Acid|Berberine|bis(4-hydroxyphenyl)sulfone|bisphenol A|Blood Glucose|Cadmium|Chromium|cinnamaldehyde|Copper|coumarin|Curcumin|Dibutyl Phthalate|Dichlorodiphenyl Dichloroethylene|Dietary Fats|Diethylnitrosamine|Drugs, Chinese Herbal|epigallocatechin gallate|Folic Acid|Fructose|Genistein|Glucose|Glutathione|Lithocholic Acid|Malathion|Manganese|mangif…	65.3	127
OGG1	4968	Diabetes Mellitus, Type 2	MESH:D003924	marker/mechanism	Air Pollutants|Arsenic|Ascorbic Acid|Bezafibrate|bis(4-hydroxyphenyl)sulfone|bisphenol A|Cadmium|Chromium|Curcumin|Dietary Fats|Diethylnitrosamine|Folic Acid|Glutathione|Lead|Manganese|Mercury|Metformin|Nickel|Nicotine|Particulate Matter|Pesticides|Pioglitazone|Reactive Oxygen Species|Resveratrol|titanium dioxide|Vehicle Emissions|Zinc	64.97	95
VEGFA	7422	Diabetic Retinopathy	MESH:D003930	marker/mechanism	Ascorbic Acid|Aspirin|candesartan|cloricromen|Copper|Deferoxamine|Fenofibrate|Glucose|Lisinopril|Manganese|Melatonin|Methotrexate|N-(oxo-5,6-dihydrophenanthridin-2-yl)-N,N-dimethylacetamide hydrochloride|Pioglitazone|Pyruvaldehyde|Resveratrol|sorbinil|Streptozocin|Triamcinolone|Triamcinolone Acetonide|Vitamin E	64.71	33
RETN	56729	Diabetes Mellitus, Type 2	MESH:D003924	marker/mechanism	Air Pollutants|bisphenol A|Dichlorodiphenyl Dichloroethylene|Dietary Fats|Folic Acid|Fructose|Genistein|Glucose|Iron|Metformin|Nicotine|Particulate Matter|perfluorodecanoic acid|perfluorooctanoic acid|perfluoroundecanoic acid|Pioglitazone|Plant Extracts|Resveratrol|Rosiglitazone|Streptozocin|titanium dioxide|Troglitazone|Vehicle Emissions	64.57	120
PRKCB	5579	Diabetes Mellitus, Type 2	MESH:D003924	marker/mechanism	Air Pollutants|Arsenic|Ascorbic Acid|bisphenol A|Calcium|Clozapine|Copper|daidzein|Diethylnitrosamine|Folic Acid|Glucose|Lead|Lithocholic Acid|Metformin|Nickel|Nicotine|Particulate Matter|perfluorooctane sulfonic acid|perfluorooctanoic acid|Resveratrol|Rosiglitazone|Streptozocin|Superoxides|titanium dioxide|Troglitazone|Vehicle Emissions|Zinc	63.92	129
TNFRSF1A	7132	Diabetes Mellitus, Type 2	MESH:D003924	marker/mechanism	Air Pollutants|AMG-837|Arsenic|bis(4-hydroxyphenyl)sulfone|bisphenol A|Cadmium|Copper|Curcumin|Dibutyl Phthalate|Dietary Fats|Diethylnitrosamine|epigallocatechin gallate|Folic Acid|Genistein|Glutathione|Magnesium|Mercury|Metformin|Nickel|Nicotine|Particulate Matter|perfluorooctanoic acid|Pesticides|Plant Extracts|Polychlorinated Biphenyls|Resveratrol|TAK-875|titanium dioxide|Vehicle Emissions|Zinc	63.83	90
PRKCD	5580	Diabetes Mellitus, Experimental	MESH:D003921	marker/mechanism	Capsaicin|Dibutyl Phthalate|Dietary Fats|Diethylhexyl Phthalate|Dronabinol|Exenatide|Fatty Acids, Nonesterified|ginsenoside Re|Glucose|Hydrogen Peroxide|Imatinib Mesylate|Inositol|Manganese|Nicotine|Nitric Oxide|Palm Oil|Plant Extracts|puerarin|Quercetin|Resveratrol|sodium arsenite|Sodium Selenite|Streptozocin|Taurine|tributyltin	63.18	546
GCK	2645	Diabetes Mellitus, Experimental	MESH:D003921	marker/mechanism	Alloxan|bis(maltolato)oxovanadium(IV)|bis(quercetinato)oxovanadium(IV)|Dietary Fats|Dietary Sucrose|Diethylhexyl Phthalate|Dronabinol|fenugreek seed meal|Fructose|Glucose|Imatinib Mesylate|Metformin|Monocrotophos|N-(oxo-5,6-dihydrophenanthridin-2-yl)-N,N-dimethylacetamide hydrochloride|Phycocyanin|Plant Extracts|Plant Preparations|Resveratrol|Rosiglitazone|sodium arsenite|Streptozocin|Taurine	63.13	567
CAV1	857	Diabetes Mellitus, Experimental	MESH:D003921	marker/mechanism	Aldosterone|Cholesterol|Chromium|cobaltiprotoporphyrin|Dibutyl Phthalate|Dietary Fats|Dietary Sucrose|Diethylhexyl Phthalate|Glucose|Hydrogen Peroxide|Lithocholic Acid|Manganese|Nitric Oxide|pimagedine|Pioglitazone|Plant Extracts|Plant Preparations|Quercetin|Resveratrol|Rosiglitazone|sodium arsenite|Streptozocin|tributyltin|Troglitazone|Vitamin E	61.97	550
PDX1	3651	Diabetes Mellitus, Experimental	MESH:D003921	marker/mechanism	Alloxan|Bezafibrate|Capsaicin|copper bis(3,5-diisopropylsalicylate)|Dietary Fats|Diethylhexyl Phthalate|Dronabinol|Fructose|Gallic Acid|Glucose|Metformin|Plant Extracts|Quercetin|Resveratrol|Rosiglitazone|sodium arsenite|Streptozocin|tributyltin	61.6	570
HP	3240	Diabetes Mellitus, Type 2	MESH:D003924	marker/mechanism	Air Pollutants|alpha-Tocopherol|Ascorbic Acid|bis(4-hydroxyphenyl)sulfone|bisphenol A|Cadmium|Copper|Dietary Fats|Genistein|Glucose|Lead|Nickel|Particulate Matter|perfluorooctane sulfonic acid|perfluorooctanoic acid|Phthalic Acids|Polychlorinated Biphenyls|Resveratrol|Rosiglitazone|Streptozocin|titanium dioxide|Troglitazone|Vehicle Emissions|Zinc	60.66	95
TXNIP	10628	Diabetic Nephropathies	MESH:D003928	marker/mechanism	3-((6-(2-methoxyphenyl)pyrimidin-4-yl)amino)phenyl)methane sulfonamide|Ascorbic Acid|Carbamazepine|cobaltous chloride|Curcumin|Dietary Fats|Estradiol|Fructose|Glucose|Hydrogen Peroxide|Metformin|Nicotine|Plant Extracts|Raloxifene Hydrochloride|Reactive Oxygen Species|Resveratrol|Rosiglitazone|Streptozocin|Tamoxifen|Troglitazone|Vorinostat	59.48	133
CCND2	894	Diabetes Mellitus, Type 2	MESH:D003924	marker/mechanism	alpha-Tocopherol|Arsenic|Ascorbic Acid|Berberine|bis(4-hydroxyphenyl)sulfone|bisphenol A|Copper|Dibutyl Phthalate|Drugs, Chinese Herbal|Folic Acid|Genistein|Glucose|Metformin|Nickel|Nicotine|Particulate Matter|Pesticides|Phthalic Acids|Plant Extracts|Polychlorinated Biphenyls|Resveratrol|Rosiglitazone|Silver|Streptozocin|titanium dioxide|Troglitazone|Zinc	59.46	126
CASP3	836	Diabetic Neuropathies	MESH:D003929	marker/mechanism	Amitriptyline|Aspirin|Blood Glucose|Dextromethorphan|Dietary Fats|Enalapril|epalrestat|Fluvastatin|geraniol|Glucose|Imipramine|Irbesartan|Lidocaine|Minocycline|olesoxime|Oxygen|Paroxetine|pimagedine|Plant Extracts|Pregabalin|Progesterone|Resveratrol|Rosiglitazone|salvianolic acid|Sorbitol|Streptozocin|Sulindac|Thioctic Acid|Vitamin B 12	59.35	64
GCG	2641	Diabetes Mellitus, Type 2	MESH:D003924	marker/mechanism	bisphenol A|Blood Glucose|Calcium|Dibutyl Phthalate|Dietary Fats|Fatty Acids, Nonesterified|Fructose|Glucose|Lithocholic Acid|mangiferin|Metformin|Niacinamide|Nitrendipine|Orlistat|Pesticides|Rosiglitazone|Silver|Sitagliptin Phosphate|Streptozocin|Tolbutamide|Troglitazone|Zinc	58.98	122
LEPR	3953	Diabetic Nephropathies	MESH:D003928	marker/mechanism	acetovanillone|Blood Glucose|Captopril|Creatinine|Dietary Fats|Drugs, Chinese Herbal|Estradiol|Fructose|Glucagon|Glucose|Hydrogen Peroxide|Nicotine|Pioglitazone|Resveratrol|Rosiglitazone|Streptozocin|sulforaphane|Taurine|Telmisartan|Troglitazone|Warfarin	58.78	132
ACE	1636	Diabetes Mellitus, Experimental	MESH:D003921	marker/mechanism	Aldosterone|Bezafibrate|Chromium|Cyclophosphamide|Dietary Fats|Enalapril|Fenretinide|Fructose|Glucose|Hydrogen Peroxide|Losartan|Nicotine|Nitric Oxide|pimagedine|Pioglitazone|Plant Extracts|Quercetin|Ramipril|Resveratrol|sodium arsenite|Streptozocin|Telmisartan|tributyltin|Valsartan	58.38	552
KCNJ11	3767	Diabetes Mellitus, Type 2	MESH:D003924	marker/mechanism	Air Pollutants|bis(4-hydroxyphenyl)sulfone|bisphenol A|Blood Glucose|Calcium|Chlorpropamide|Dietary Fats|Folic Acid|Genistein|Gliclazide|Glyburide|Manganese|Particulate Matter|Pesticides|Pioglitazone|Polychlorinated Biphenyls|Resveratrol|Tolbutamide|Vehicle Emissions	57.88	63
S100A6	6277	Diabetes Mellitus, Type 2	MESH:D003924	marker/mechanism	Air Pollutants|Ascorbic Acid|bis(4-hydroxyphenyl)sulfone|bisphenol A|Cadmium|Calcium|Copper|Dibutyl Phthalate|Dietary Fats|Diethylnitrosamine|epigallocatechin gallate|Folic Acid|Fructose|Manganese|Nickel|Nicotine|Particulate Matter|perfluorooctanoic acid|Resveratrol|Rosiglitazone|Streptozocin|titanium dioxide|Zinc	57.56	88
PKLR	5313	Diabetes Mellitus, Experimental	MESH:D003921	marker/mechanism	Cholesterol|cinnamaldehyde|Dibutyl Phthalate|Dietary Fats|Diethylhexyl Phthalate|Dronabinol|Fenretinide|Fructose|Glucose|Glyburide|Metformin|Nicotine|Plant Extracts|Resveratrol|Rosiglitazone|sodium arsenite|Sodium Glutamate|Sodium Selenite|Streptozocin|Taurine|Troglitazone	57.24	550
MFN2	9927	Diabetic Nephropathies	MESH:D003928	marker/mechanism	Alloxan|Blood Glucose|candesartan cilexetil|cobaltous chloride|Curcumin|Dietary Fats|Fructose|ginsenoside Rg1|Glucose|Hydrogen Peroxide|Metformin|Perindopril|Reactive Oxygen Species|Resveratrol|Rosiglitazone|Streptozocin|Tamoxifen|Vitamin E	57.01	127
AGT	183	Diabetic Retinopathy	MESH:D003930	marker/mechanism	Ascorbic Acid|Aspirin|Atorvastatin|candesartan|Copper|Deferoxamine|Fenofibrate|Glucose|Lisinopril|Manganese|Melatonin|Methotrexate|N-(oxo-5,6-dihydrophenanthridin-2-yl)-N,N-dimethylacetamide hydrochloride|Pioglitazone|Pyruvaldehyde|Resveratrol|Streptozocin	56.47	23
GPAM	57678	Diabetes Mellitus, Experimental	MESH:D003921	marker/mechanism	Bezafibrate|Cholesterol|Dibutyl Phthalate|Dietary Fats|Exenatide|Fenretinide|Fructose|ginsenoside Re|Hydrogen Peroxide|Metformin|Palm Oil|Plant Extracts|Plant Preparations|Quercetin|Resveratrol|Rosiglitazone|sodium arsenite|tesaglitazar|Triglycerides|Troglitazone	56.44	92
COL4A1	1282	Diabetic Nephropathies	MESH:D003928	marker/mechanism	benazepril|Carbamazepine|cobaltous chloride|Curcumin|Dietary Fats|Enalapril|Eplerenone|Estradiol|Glucose|Losartan|mangiferin|Metformin|Plant Extracts|Rosiglitazone|Streptozocin|Tamoxifen|thymoquinone|Vitamin E	55.49	132
PTPN1	5770	Diabetes Mellitus, Type 2	MESH:D003924	marker/mechanism	Air Pollutants|Benzoic Acid|bis(4-hydroxyphenyl)sulfone|bisphenol A|Chromium|cinnamaldehyde|Copper|Dibutyl Phthalate|Dietary Fats|Diethylnitrosamine|Folic Acid|Fructose|fumosorinone|Genistein|Lithocholic Acid|Metformin|Particulate Matter|Plant Extracts|Resveratrol|Rosiglitazone|Streptozocin|Zinc	55.12	110
BCL2L11	10018	Diabetes Mellitus, Type 2	MESH:D003924	marker/mechanism	Air Pollutants|Berberine|bisphenol A|Blood Glucose|Cadmium|Copper|Curcumin|Dibutyl Phthalate|Dichlorodiphenyl Dichloroethylene|Diethylnitrosamine|efavirenz|Folic Acid|Glucose|Mercury|Niacinamide|Nickel|Particulate Matter|perfluorooctane sulfonic acid|perfluorooctanoic acid|Reactive Oxygen Species|Resveratrol|Streptozocin|TAK-875|Troglitazone|Vehicle Emissions|Zinc	54.57	75
PDX1	3651	Diabetes Mellitus, Type 2	MESH:D003924	marker/mechanism	Alloxan|Arsenic|Bezafibrate|bisphenol A|Dietary Fats|Folic Acid|Fructose|Glucose|Metformin|perfluorodecanoic acid|perfluorooctanoic acid|Plant Extracts|Reactive Oxygen Species|Resveratrol|Rosiglitazone|Streptozocin|Vehicle Emissions|Zinc	54.28	117
EDNRA	1909	Diabetes Mellitus, Type 2	MESH:D003924	marker/mechanism	Air Pollutants|Alloxan|Arsenic|benidipine|bis(4-hydroxyphenyl)sulfone|bisphenol A|Blood Glucose|Calcium|Dibutyl Phthalate|Drugs, Chinese Herbal|Folic Acid|Fructose|Glucose|Nicotine|Particulate Matter|Phthalic Acids|Reactive Oxygen Species|Rosiglitazone|Streptozocin|Superoxides|Telmisartan|titanium dioxide|Vehicle Emissions	54.08	90
SIRT1	23411	Diabetic Retinopathy	MESH:D003930	marker/mechanism	Aspirin|Atorvastatin|Copper|Deferoxamine|Fenofibrate|Glucose|Manganese|Melatonin|Methotrexate|N-(oxo-5,6-dihydrophenanthridin-2-yl)-N,N-dimethylacetamide hydrochloride|Pyruvaldehyde|Resveratrol|Streptozocin|Sulindac|Vitamin E	53.26	22
AGT	183	Diabetic Cardiomyopathies	MESH:D058065	marker/mechanism	Acetylcysteine|Angiotensin-Converting Enzyme Inhibitors|Copper|Curcumin|Dietary Fats|Drugs, Chinese Herbal|Enalapril|Metoprolol|Nifedipine|Pyruvaldehyde|Resveratrol|Rosiglitazone|Streptozocin|Taurine|Thioctic Acid|Zinc	52.51	41
HBA1	3039	Diabetes Mellitus, Type 2	MESH:D003924	marker/mechanism	bisphenol A|Chromium|Copper|coumarin|Dichlorodiphenyl Dichloroethylene|Diethylnitrosamine|epigallocatechin gallate|Glucose|Iron|Niacinamide|Orlistat|Particulate Matter|perfluorodecanoic acid|perfluorooctane sulfonic acid|perfluorooctanoic acid|Plant Extracts|Resveratrol|Streptozocin	52.02	56
TNF	7124	Diabetic Cardiomyopathies	MESH:D058065	marker/mechanism	3,3',4,5'-tetrahydroxystilbene|4-(4-(3-adamantan-1-ylureido)cyclohexyloxy)benzoic acid|Acetylcysteine|Alloxan|Copper|Curcumin|dapagliflozin|Dietary Fats|Drugs, Chinese Herbal|Enalapril|fasudil|geraniol|Metoprolol|Niacinamide|Nifedipine|Pyruvaldehyde|Resveratrol|Rosiglitazone|SMe1EC2|Streptozocin|Taurine|Thioctic Acid|Zinc	51.06	41
LIPC	3990	Diabetes Mellitus, Type 2	MESH:D003924	marker/mechanism	Air Pollutants|Arsenic|Bezafibrate|bisphenol A|Cholesterol, HDL|Curcumin|Dietary Fats|Diethylnitrosamine|Fibric Acids|Folic Acid|Fructose|Genistein|perfluorohexanesulfonic acid|perfluorooctane sulfonic acid|perfluorooctanoic acid|Pioglitazone|Proteoglycans|Rosiglitazone|Streptozocin|Triglycerides|Zinc	50.95	96
GCK	2645	Diabetes Mellitus, Type 2	MESH:D003924	marker/mechanism	Air Pollutants|Alloxan|Arsenic|bis(4-hydroxyphenyl)sulfone|bisphenol A|Copper|Dietary Fats|Diethylnitrosamine|Folic Acid|Fructose|Glucose|Metformin|Particulate Matter|perfluorooctane sulfonic acid|perfluorooctanoic acid|Plant Extracts|Resveratrol|Rosiglitazone|Streptozocin|Vehicle Emissions|Zinc	50.83	119
DDIT3	1649	Diabetes Mellitus, Type 1	MESH:D003922	marker/mechanism	Alloxan|bisphenol A|Calcitriol|Cyclophosphamide|Genistein|Imatinib Mesylate|Iron|Lipopolysaccharides|Norepinephrine|Palm Oil|Reactive Oxygen Species|Resveratrol|sodium arsenite|Streptozocin|Superoxides|Tacrolimus|Taurine|Tetrachlorodibenzodioxin|Uric Acid|Warfarin	50.59	35
PDK4	5166	Diabetes Mellitus, Experimental	MESH:D003921	marker/mechanism	Bezafibrate|Dietary Fats|Dietary Sucrose|Dietary Sugars|Diethylhexyl Phthalate|Dronabinol|Fenretinide|Glucose|Metformin|Niacinamide|Palm Oil|Pioglitazone|pterostilbene|Quercetin|Resveratrol|Rosiglitazone|sodium arsenite|Sodium Glutamate|tesaglitazar|tributyltin|Troglitazone	50.59	98
TGFB1	7040	Diabetic Neuropathies	MESH:D003929	marker/mechanism	Aspirin|Blood Glucose|Dietary Fats|Enalapril|Fluvastatin|geraniol|Glucose|Irbesartan|Lidocaine|Minocycline|Oxygen|pimagedine|Plant Extracts|Pregabalin|Progesterone|Resveratrol|Rosiglitazone|Streptozocin|Sulindac|Thioctic Acid	50.55	57
ABCC8	6833	Diabetes Mellitus, Type 2	MESH:D003924	marker/mechanism	Air Pollutants|bis(4-hydroxyphenyl)sulfone|bisphenol A|Blood Glucose|Chlorpropamide|Folic Acid|Genistein|Gliclazide|Glyburide|Manganese|Particulate Matter|perfluorooctane sulfonic acid|Plant Extracts|Resveratrol|Silver|titanium dioxide|Tolbutamide|Troglitazone	50.54	53
FOXO3	2309	Diabetes Mellitus, Experimental	MESH:D003921	marker/mechanism	astaxanthine|Berberine|Dietary Fats|Diethylhexyl Phthalate|Glucose|Hydrogen Peroxide|Malondialdehyde|Manganese|Metformin|Niacinamide|Nitric Oxide|N-(oxo-5,6-dihydrophenanthridin-2-yl)-N,N-dimethylacetamide hydrochloride|Plant Extracts|platycodin D|Quercetin|Ramipril|Resveratrol|sodium arsenite|Sodium Glutamate|Streptozocin|Troglitazone	50.44	549
TIMP2	7077	Diabetes Mellitus, Experimental	MESH:D003921	marker/mechanism	Bezafibrate|Capsaicin|Dietary Fats|Diethylhexyl Phthalate|Dronabinol|Fenretinide|Gallic Acid|Glucose|Hydrogen Peroxide|Losartan|Naproxen|Nicotine|Nitric Oxide|Plant Extracts|Plant Preparations|Quercetin|Resveratrol|Rosiglitazone|Streptozocin|thymoquinone|Troglitazone	49.91	547
ATP2A2	488	Diabetes Mellitus, Type 2	MESH:D003924	marker/mechanism	Air Pollutants|Alloxan|bisphenol A|Bromine|Calcium|Dibutyl Phthalate|Dietary Fats|Drugs, Chinese Herbal|Enalapril|epigallocatechin gallate|Folic Acid|Fructose|Genistein|Metformin|Particulate Matter|perfluorooctanoic acid|Plant Extracts|Resveratrol|Rosiglitazone|Streptozocin|titanium dioxide|Vehicle Emissions	49.57	109
HIF1A	3091	Diabetes Complications	MESH:D048909	marker/mechanism	Acetylcysteine|Aluminum|Carnosine|Chromium|Copper|Dietary Fats|Ethanol|gingerol|Glucose|Metformin|Nitric Oxide|Particulate Matter|pimagedine|Reactive Oxygen Species|Resveratrol|Streptozocin|Vehicle Emissions	49.26	19
ID1	3397	Diabetes Mellitus, Type 2	MESH:D003924	marker/mechanism	Air Pollutants|Arsenic|bis(4-hydroxyphenyl)sulfone|bisphenol A|Curcumin|Dibutyl Phthalate|Dietary Fats|Diethylnitrosamine|Folic Acid|Genistein|Glucose|Lactic Acid|Nickel|Nicotine|Pantothenic Acid|Particulate Matter|perfluorooctanoic acid|Plant Extracts|Resveratrol|Rosiglitazone|Silver|titanium dioxide|Troglitazone	49.26	90
PON1	5444	Diabetic Nephropathies	MESH:D003928	marker/mechanism	Ascorbic Acid|Aspirin|Carbamazepine|Cobalt|Dietary Fats|Estradiol|Gabapentin|Hydrogen Peroxide|Malondialdehyde|Metformin|Nicotine|Pyruvaldehyde|Reactive Oxygen Species|Resveratrol|Rosiglitazone|Streptozocin|Tamoxifen|Vitamin E|Vorinostat	49.13	130
TGFBR2	7048	Diabetic Nephropathies	MESH:D003928	marker/mechanism	candesartan cilexetil|Carbamazepine|cobaltous chloride|Curcumin|Dietary Fats|Drugs, Chinese Herbal|Estradiol|Furosemide|Glucose|Hydrogen Peroxide|Nicotine|Perindopril|Raloxifene Hydrochloride|Resveratrol|Streptozocin|Troglitazone|Valsartan	48.98	136
MAP3K5	4217	Diabetes Mellitus	MESH:D003920	marker/mechanism	2,2',4,4'-tetrabromodiphenyl ether|Atrazine|Berberine|bisphenol A|Copper|Particulate Matter|Plant Extracts|Raloxifene Hydrochloride|Reactive Oxygen Species|Resveratrol|Selenium|Sodium Selenite|Streptozocin|Tetrachlorodibenzodioxin|Tobacco Smoke Pollution|Troglitazone|Tungsten	48.87	57
TRP53	22059	Diabetes Mellitus, Experimental	MESH:D003921	marker/mechanism	Capsaicin|Cyclophosphamide|Dietary Fats|Dietary Sucrose|Diethylhexyl Phthalate|Glucose|Hydrogen Peroxide|Monocrotophos|Niacinamide|Nicotine|Nitric Oxide|N-(oxo-5,6-dihydrophenanthridin-2-yl)-N,N-dimethylacetamide hydrochloride|Plant Extracts|Quercetin|Resveratrol|Rosiglitazone|S-allylcysteine|sodium arsenite|Sodium Glutamate|Sodium Selenite|Streptozocin|Tacrolimus|Taurine|tributyltin	48.87	549
NOS3	4846	Diabetic Angiopathies	MESH:D003925	marker/mechanism	Acetylcysteine|Aspirin|Carvedilol|Dietary Fats|Enalapril|Metformin|Niacin|Pioglitazone|Resveratrol|Rosiglitazone|Rosuvastatin Calcium|Streptozocin|Superoxides|Thioctic Acid|Troglitazone	48.67	16
CPT1B	1375	Diabetes Mellitus, Experimental	MESH:D003921	marker/mechanism	Bezafibrate|Dibutyl Phthalate|Dietary Fats|Dietary Sugars|Diethylhexyl Phthalate|Dronabinol|Fenretinide|Hydrogen Peroxide|Palm Oil|Pioglitazone|Plant Extracts|Quercetin|Resveratrol|Rosiglitazone|sodium arsenite|Sodium Glutamate|tesaglitazar|Troglitazone	48.44	81
CYP4A14	13119	Diabetes Mellitus, Experimental	MESH:D003921	marker/mechanism	Berberine|Bezafibrate|Dietary Fats|Dietary Sucrose|Diethylhexyl Phthalate|Fatty Acids, Nonesterified|Fatty Acids, Omega-3|Fructose|Lithocholic Acid|Metformin|Palm Oil|Quercetin|Resveratrol|sodium arsenite|Sodium Glutamate|Streptozocin|Troglitazone	48.4	550
VEGFA	7422	Diabetes Complications	MESH:D048909	marker/mechanism	Acetylcysteine|Aluminum|Carnosine|Copper|Dietary Fats|Doxazosin|Ethanol|geraniol|Glucose|Kangen-karyu|Metformin|Nitric Oxide|Particulate Matter|Perindopril|Reactive Oxygen Species|Resveratrol|Streptozocin|Taurine|Vehicle Emissions	48.37	23
CX3CL1	6376	Diabetes Mellitus, Experimental	MESH:D003921	marker/mechanism	Capsaicin|Chromium|Cyclophosphamide|Dibutyl Phthalate|Dietary Fats|Dronabinol|Fenretinide|Fructose|Glucose|Hydrogen Peroxide|Naproxen|N-(oxo-5,6-dihydrophenanthridin-2-yl)-N,N-dimethylacetamide hydrochloride|Plant Extracts|Quercetin|Resveratrol|Rosiglitazone|sodium arsenite|tributyltin	48.23	84
KDR	3791	Diabetic Nephropathies	MESH:D003928	marker/mechanism	Ascorbic Acid|cobaltous chloride|Curcumin|Dietary Fats|Enalapril|Estradiol|Fructose|Furosemide|Glucose|Losartan|Nicotine|Palm Oil|Resveratrol|sarpogrelate|Streptozocin|Troglitazone|Valsartan|Vorinostat	48.21	140
S100A6	6277	Diabetes Mellitus, Experimental	MESH:D003921	marker/mechanism	Dibutyl Phthalate|Dietary Fats|Diethylhexyl Phthalate|Fructose|Hydrogen Peroxide|Manganese|Nicotine|Phlorhizin|Quercetin|Resveratrol|Rosiglitazone|sodium arsenite|Streptozocin|Tacrolimus|tesaglitazar|tributyltin|vanadyl sulfate|Vitamin E	48.03	542
ALPK1	80216	Diabetes Mellitus	MESH:D003920	marker/mechanism	Air Pollutants|arsenite|bisphenol A|Blood Glucose|Copper|Cyclosporine|Ozone|Particulate Matter|Plant Extracts|Resveratrol|Streptozocin|Tetrachlorodibenzodioxin|Tobacco Smoke Pollution	47.95	51
SLC1A2	6506	Diabetes Mellitus, Type 2	MESH:D003924	marker/mechanism	alpha-Tocopherol|bis(4-hydroxyphenyl)sulfone|bisphenol A|Blood Glucose|Cadmium|cinnamaldehyde|Clozapine|coumarin|Dibutyl Phthalate|Dichlorodiphenyl Dichloroethylene|Dietary Fats|Folic Acid|Genistein|Lead|Manganese|perfluorooctane sulfonic acid|perfluorooctanoic acid|Resveratrol|titanium dioxide|Vehicle Emissions|Zinc	47.17	45
GAS6	2621	Diabetic Nephropathies	MESH:D003928	marker/mechanism	Aspirin|cobaltous chloride|Curcumin|Dietary Fats|Estradiol|Glucose|Hydrogen Peroxide|Plant Extracts|Raloxifene Hydrochloride|Resveratrol|Rosiglitazone|Spironolactone|Streptozocin|Tamoxifen|Warfarin	46.14	130
IFNG	3458	Diabetes Mellitus, Type 1	MESH:D003922	marker/mechanism	bisphenol A|Calcitriol|Cyclophosphamide|decabromobiphenyl ether|Genistein|Imatinib Mesylate|Iron|Lipopolysaccharides|Mercury|Niacinamide|Nitric Oxide|Reactive Oxygen Species|Resveratrol|sodium arsenite|Streptozocin|Tacrolimus|Taurine|Tetrachlorodibenzodioxin|Vitamin A|Warfarin	45.77	38
ETS1	2113	Diabetes Mellitus, Type 2	MESH:D003924	marker/mechanism	Air Pollutants|Arsenic|bis(4-hydroxyphenyl)sulfone|bisphenol A|Cadmium|Copper|Dibutyl Phthalate|Dietary Fats|Diethylnitrosamine|Lactic Acid|Nickel|Particulate Matter|Plant Extracts|Resveratrol|Silver|Streptozocin|titanium dioxide|Vehicle Emissions|Zinc	45.74	57
BRAF	673	Diabetes Mellitus, Type 2	MESH:D003924	marker/mechanism	Arsenic|bis(4-hydroxyphenyl)sulfone|bisphenol A|Cadmium|Copper|coumarin|Dietary Fats|Diethylnitrosamine|Folic Acid|Mercury|Nickel|Nicotine|Particulate Matter|Pentoxifylline|Resveratrol|Silver|Troglitazone|Vehicle Emissions|Zinc	45.51	60
NOS3	4846	Diabetes Mellitus, Type 1	MESH:D003922	marker/mechanism	Alloxan|bisphenol A|Calcitriol|Cyclophosphamide|Dehydroepiandrosterone|Genistein|Lipopolysaccharides|Nitric Oxide|Reactive Oxygen Species|Resveratrol|sodium arsenite|Streptozocin|Superoxides|Tacrolimus|Tetrachlorodibenzodioxin|Uric Acid|Vitamin A	45.42	36
CD68	968	Diabetes Mellitus, Experimental	MESH:D003921	marker/mechanism	Blood Glucose|Capsaicin|Chromium|Dietary Fats|Dietary Sugars|Fructose|Hydrogen Peroxide|Nicotine|Palm Oil|Plant Extracts|Quercetin|Resveratrol|Rosiglitazone|sodium arsenite|Streptozocin|Tacrolimus|tributyltin|Valsartan	44.49	546
CDO1	1036	Diabetes Mellitus, Type 2	MESH:D003924	marker/mechanism	Air Pollutants|bis(4-hydroxyphenyl)sulfone|bisphenol A|Copper|coumarin|Cysteine|Dietary Fats|Diethylnitrosamine|Folic Acid|Glutathione|hypotaurine|Iron|perfluorooctane sulfonic acid|perfluorooctanoic acid|perfluoroundecanoic acid|Rosiglitazone|titanium dioxide	43.5	62
MRAS	22808	Diabetes Mellitus, Type 2	MESH:D003924	marker/mechanism	Air Pollutants|Arsenic|bisphenol A|Copper|Dibutyl Phthalate|Dietary Fats|Diethylnitrosamine|Glucose|Lactic Acid|Lithocholic Acid|Nickel|Particulate Matter|Polychlorinated Biphenyls|Vehicle Emissions|Zinc	43.26	43
ATP2A2	488	Diabetic Cardiomyopathies	MESH:D058065	marker/mechanism	Acetylcysteine|Alloxan|Dietary Fats|Drugs, Chinese Herbal|Enalapril|Metoprolol|Resveratrol|Rosiglitazone|Streptozocin|Taurine|Thioctic Acid	42.99	38
TCF7L2	6934	Diabetes Mellitus, Type 2	MESH:D003924	marker/mechanism	Air Pollutants|bis(4-hydroxyphenyl)sulfone|bisphenol A|Cadmium|Copper|Curcumin|Dietary Fats|Drugs, Chinese Herbal|Folic Acid|Lactic Acid|Nickel|Particulate Matter|Pesticides|Resveratrol|Silver|titanium dioxide|Vehicle Emissions	42.71	42
COX2	4513	Diabetes Mellitus, Experimental	MESH:D003921	marker/mechanism	Dietary Fats|Dietary Sugars|Diethylhexyl Phthalate|Dronabinol|Fructose|Gallic Acid|Glucose|Hydrogen Peroxide|N-(oxo-5,6-dihydrophenanthridin-2-yl)-N,N-dimethylacetamide hydrochloride|Plant Extracts|puerarin|Quercetin|Resveratrol|Rosiglitazone|sodium arsenite	42.6	76
IRS2	8660	Diabetes Mellitus, Experimental	MESH:D003921	marker/mechanism	Dibutyl Phthalate|Dietary Fats|Dietary Sucrose|Diethylhexyl Phthalate|Dronabinol|Fenretinide|Fructose|Glucose|Glyburide|Metformin|Plant Extracts|Resveratrol|Rosiglitazone|sodium arsenite|Sodium Glutamate|Streptozocin|Troglitazone	42.56	547
NOTCH2	4853	Diabetes Mellitus, Type 2	MESH:D003924	marker/mechanism	Air Pollutants|Arsenic|bis(4-hydroxyphenyl)sulfone|bisphenol A|Blood Glucose|Cadmium|coumarin|Dibutyl Phthalate|Dichlorodiphenyl Dichloroethylene|Diethylnitrosamine|Folic Acid|Genistein|Lactic Acid|Lead|Particulate Matter|Resveratrol|Vehicle Emissions	42.45	31
ADRB1	153	Diabetes Mellitus	MESH:D003920	marker/mechanism	Air Pollutants|arsenite|bisphenol A|Cadmium|Chlorpyrifos|Copper|Dieldrin|Ozone|Particulate Matter|Plant Extracts|Potassium|Resveratrol|Streptozocin|Tobacco Smoke Pollution|Troglitazone	42.36	58
CYP2B10	13088	Diabetes Mellitus, Experimental	MESH:D003921	marker/mechanism	Berberine|Cholesterol|cobaltiprotoporphyrin|Cyclophosphamide|Dietary Fats|Dietary Sucrose|Diethylhexyl Phthalate|Lithocholic Acid|Metformin|Palm Oil|Pioglitazone|Plant Extracts|Quercetin|Resveratrol|sodium arsenite|Sodium Glutamate|Sodium Selenite|Streptozocin	42.06	548
MIR205	406988	Diabetes Mellitus, Type 2	MESH:D003924	marker/mechanism	Air Pollutants|Arsenic|bis(4-hydroxyphenyl)sulfone|bisphenol A|Blood Glucose|Copper|Dietary Fats|Lactic Acid|Particulate Matter|perfluorooctane sulfonic acid|Resveratrol|Streptozocin|Zinc	41.81	58
ATF3	467	Diabetes Mellitus, Experimental	MESH:D003921	marker/mechanism	Capsaicin|cinnamaldehyde|Clioquinol|Dibutyl Phthalate|Dietary Fats|Diethylhexyl Phthalate|Dronabinol|Fenretinide|Hydrogen Peroxide|Imatinib Mesylate|Metformin|Nicotine|Phlorhizin|Pioglitazone|Quercetin|Resveratrol|Rosiglitazone|sodium arsenite|Tacrolimus|tributyltin|Troglitazone|Vitamin E	41.8	82
CYP3A23-3A1	25642	Diabetes Mellitus, Type 2	MESH:D003924	marker/mechanism	bisphenol A|Dibutyl Phthalate|Dichlorodiphenyl Dichloroethylene|Dietary Fats|Diethylnitrosamine|Drugs, Chinese Herbal|Genistein|Glutathione|Lithocholic Acid|mangiferin|Nelfinavir|perfluorodecanoic acid|perfluorohexanesulfonic acid|perfluorooctane sulfonic acid|perfluorooctanoic acid|Pioglitazone|Plant Extracts|Polychlorinated Biphenyls|Rosiglitazone|TAK-875|Troglitazone	41.75	75
ITGA1	3672	Diabetes Mellitus, Type 2	MESH:D003924	marker/mechanism	Air Pollutants|Berberine|bis(4-hydroxyphenyl)sulfone|bisphenol A|Copper|Dibutyl Phthalate|Folic Acid|Genistein|Particulate Matter|perfluorodecanoic acid|perfluorooctanoic acid|Plant Extracts|Resveratrol|Silver|titanium dioxide|Zinc	41.62	26
ID1	3397	Diabetes Mellitus, Experimental	MESH:D003921	marker/mechanism	Dibutyl Phthalate|Dietary Fats|Diethylhexyl Phthalate|Dronabinol|Fenretinide|Glucose|Hydrogen Peroxide|Nicotine|Palm Oil|Phlorhizin|Plant Extracts|Quercetin|Resveratrol|Rosiglitazone|sodium arsenite|Tacrolimus|tesaglitazar|Troglitazone	41.58	78
NOS1	4842	Diabetes Mellitus, Type 1	MESH:D003922	marker/mechanism	Alloxan|bisphenol A|decabromobiphenyl ether|Lipopolysaccharides|Nitric Oxide|Palm Oil|Reactive Oxygen Species|Resveratrol|sodium arsenite|Streptozocin|Superoxides|Tacrolimus|Tetrachlorodibenzodioxin	41.33	32
HPX	3263	Diabetes Mellitus, Type 2	MESH:D003924	marker/mechanism	Air Pollutants|bisphenol A|Cadmium|Copper|Dietary Fats|Genistein|Heme|Lead|Mercury|Nickel|perfluorodecanoic acid|perfluorooctanoic acid|perfluoroundecanoic acid|Resveratrol|titanium dioxide|Troglitazone|Zinc	41	52
HHEX	3087	Diabetes Mellitus, Type 2	MESH:D003924	marker/mechanism	Air Pollutants|bis(4-hydroxyphenyl)sulfone|bisphenol A|Cadmium|Dietary Fats|epigallocatechin gallate|Folic Acid|Metformin|Nickel|Particulate Matter|perfluorohexanesulfonic acid|perfluorooctane sulfonic acid|perfluorooctanoic acid|perfluoroundecanoic acid|Silver|titanium dioxide	40.8	62
HK1	3098	Diabetes Mellitus, Type 2	MESH:D003924	marker/mechanism	Air Pollutants|Arsenic|Ascorbic Acid|bis(4-hydroxyphenyl)sulfone|bisphenol A|Cadmium|Dibutyl Phthalate|Folic Acid|Glucose|Particulate Matter|Resveratrol|Silver|Streptozocin|titanium dioxide|Tolbutamide|Vehicle Emissions|Zinc	40.66	60
GPD2	2820	Diabetes Mellitus, Type 2	MESH:D003924	marker/mechanism	Air Pollutants|Arsenic|bisphenol A|Clozapine|Dietary Fats|Folic Acid|Glucose|Lead|perfluorooctanoic acid|Plant Extracts|Resveratrol|Rosiglitazone|Topiramate|Troglitazone|Vehicle Emissions|Zinc	40.54	89
TNFRSF1B	7133	Diabetes Mellitus, Type 2	MESH:D003924	marker/mechanism	Air Pollutants|Arsenic|bisphenol A|Cadmium|Curcumin|Dichlorodiphenyl Dichloroethylene|Diethylnitrosamine|Lead|Nickel|Particulate Matter|perfluorodecanoic acid|perfluoroundecanoic acid|Pioglitazone|Plant Extracts|Resveratrol|Streptozocin|titanium dioxide|Vehicle Emissions	40.46	63
THBS2	7058	Diabetes Mellitus	MESH:D003920	marker/mechanism	arsenite|bisphenol A|Cadmium|Copper|Lead|Particulate Matter|Raloxifene Hydrochloride|Reactive Oxygen Species|Rosiglitazone|Sodium Selenite|Streptozocin|Tetrachlorodibenzodioxin|Tobacco Smoke Pollution	40.17	57
IL6	3569	Diabetes Mellitus, Type 1	MESH:D003922	marker/mechanism	Alloxan|bisphenol A|Calcitriol|Cyclophosphamide|decabromobiphenyl ether|Dehydroepiandrosterone|Genistein|Imatinib Mesylate|Iron|Lipopolysaccharides|Mercury|Niacinamide|Nitric Oxide|Norepinephrine|Reactive Oxygen Species|Resveratrol|sodium arsenite|Streptozocin|Tacrolimus|Taurine|Tetrachlorodibenzodioxin|Uric Acid|Warfarin	40.15	41
GLP1R	2740	Diabetes Mellitus, Type 2	MESH:D003924	marker/mechanism	Air Pollutants|bisphenol A|Blood Glucose|Cadmium|Dietary Fats|Exenatide|Fructose|Glucose|Liraglutide|Particulate Matter|Streptozocin|titanium dioxide|Vehicle Emissions	39.43	54
HSD11B1	3290	Diabetes Mellitus, Experimental	MESH:D003921	marker/mechanism	Bezafibrate|Bile Acids and Salts|Chromium|Dibutyl Phthalate|Dietary Fats|Diethylhexyl Phthalate|Dronabinol|Fenretinide|Nicotine|Palm Oil|Quercetin|Resveratrol|Rosiglitazone|sodium arsenite|Sodium Glutamate|Troglitazone|Vitamin E	39.37	79
TNF	7124	Diabetes Mellitus, Type 1	MESH:D003922	marker/mechanism	Alloxan|bisphenol A|Calcitriol|Cyclophosphamide|decabromobiphenyl ether|Dehydroepiandrosterone|Genistein|Imatinib Mesylate|Iron|Lipopolysaccharides|Mercury|Niacinamide|Nitric Oxide|Norepinephrine|Reactive Oxygen Species|Resveratrol|sodium arsenite|Streptozocin|Superoxides|Tacrolimus|Taurine|Tetrachlorodibenzodioxin|Uric Acid|Vitamin A|Warfarin	39.14	40
INS2	16334	Diabetes Mellitus	MESH:D003920	marker/mechanism	2,2',4,4'-tetrabromodiphenyl ether|Arsenic|bisphenol A|Chlorpyrifos|Flavonoids|Plant Extracts|Plant Preparations|Pyruvaldehyde|Sodium Selenite|Streptozocin|Troglitazone	38.95	49
STAT3	6774	Diabetes Mellitus, Type 1	MESH:D003922	marker/mechanism	bisphenol A|Calcitriol|Cyclophosphamide|decabromobiphenyl ether|Genistein|Lipopolysaccharides|Norepinephrine|Reactive Oxygen Species|Resveratrol|sodium arsenite|Streptozocin|Tacrolimus|Taurine|Tetrachlorodibenzodioxin|Vitamin A|Warfarin	38.94	37
SPP1	6696	Diabetic Cardiomyopathies	MESH:D058065	marker/mechanism	Acetylcysteine|Copper|Curcumin|Dietary Fats|Drugs, Chinese Herbal|Enalapril|Metoprolol|Nifedipine|Resveratrol|Rosiglitazone|Streptozocin|Zinc	38.92	38
MMP2	4313	Diabetic Neuropathies	MESH:D003929	marker/mechanism	Aspirin|Blood Glucose|Dietary Fats|Fluvastatin|geraniol|Glucose|Lisinopril|Minocycline|Oxygen|Plant Extracts|Progesterone|Resveratrol|Rosiglitazone|Streptozocin|Thioctic Acid	38.75	53
HNF1A	6927	Diabetes Mellitus, Type 2	MESH:D003924	marker/mechanism	bisphenol A|Calcium|Dibutyl Phthalate|Dietary Fats|Diethylnitrosamine|Folic Acid|Genistein|Glucose|Lithocholic Acid|Mercury|perfluorooctanoic acid|Phthalic Acids|Resveratrol|titanium dioxide|Zinc	38.64	45
WFS1	7466	Diabetes Mellitus, Type 2	MESH:D003924	marker/mechanism	Air Pollutants|bis(4-hydroxyphenyl)sulfone|bisphenol A|Cadmium|coumarin|Dibutyl Phthalate|Dietary Fats|Folic Acid|Lead|Particulate Matter|perfluorooctanoic acid|Resveratrol|Rosiglitazone|TAK-875	38.44	65
ENPP1	5167	Diabetes Mellitus, Type 2	MESH:D003924	marker/mechanism	Air Pollutants|bis(4-hydroxyphenyl)sulfone|bisphenol A|Chromium|Copper|Dibutyl Phthalate|Dietary Fats|Diethylnitrosamine|Folic Acid|Genistein|Mercury|Nickel|Particulate Matter|Resveratrol|Silver|Troglitazone	38.35	52
CASP3	836	Diabetic Retinopathy	MESH:D003930	marker/mechanism	Ascorbic Acid|Aspirin|Atorvastatin|beta Carotene|candesartan|Copper|Deferoxamine|Fenofibrate|Glucose|Manganese|Melatonin|Methotrexate|N-(oxo-5,6-dihydrophenanthridin-2-yl)-N,N-dimethylacetamide hydrochloride|Pioglitazone|Pyruvaldehyde|Resveratrol|Streptozocin|Sulindac|Vitamin E	38.25	23
KL	9365	Diabetes Mellitus, Type 2	MESH:D003924	marker/mechanism	Air Pollutants|Amino Acids|bisphenol A|Cadmium|Calcium|epigallocatechin gallate|Genistein|Malondialdehyde|Particulate Matter|Reactive Oxygen Species|Resveratrol|Rosiglitazone|Streptozocin|Troglitazone|Zinc	38.11	88
HMGA1	3159	Diabetes Mellitus, Type 2	MESH:D003924	marker/mechanism	Air Pollutants|bis(4-hydroxyphenyl)sulfone|bisphenol A|Cadmium|Chromium|Copper|coumarin|epigallocatechin gallate|Folic Acid|Nicotine|Particulate Matter|perfluorooctane sulfonic acid|perfluorooctanoic acid|Plant Extracts|Resveratrol|Zinc	37.8	28
PON1	5444	Diabetic Retinopathy	MESH:D003930	marker/mechanism	Ascorbic Acid|Aspirin|Atorvastatin|Copper|Fenofibrate|Manganese|Methotrexate|Pyruvaldehyde|Resveratrol|Streptozocin|Vitamin E	37.75	20
CAPN10	11132	Diabetes Mellitus, Type 2	MESH:D003924	marker/mechanism	Air Pollutants|Arsenic|bisphenol A|Dibutyl Phthalate|Dietary Fats|Diethylnitrosamine|Folic Acid|Nicotine|perfluorohexanesulfonic acid|perfluorooctane sulfonic acid|perfluorooctanoic acid|Vehicle Emissions	37.4	35
MIR27A	407018	Diabetes Mellitus, Type 2	MESH:D003924	marker/mechanism	Air Pollutants|Arsenic|Cadmium|Curcumin|Lactic Acid|Nickel|Particulate Matter|perfluorooctane sulfonic acid|Resveratrol|Silver|Streptozocin|titanium dioxide	37.4	52
TGFBI	7045	Diabetic Nephropathies	MESH:D003928	marker/mechanism	Carbamazepine|cobaltous chloride|Dietary Fats|Enalapril|Eplerenone|Estradiol|Glucose|Palm Oil|Plant Extracts|Raloxifene Hydrochloride|Resveratrol|Tamoxifen|Vitamin E	37.34	36
CTSD	1509	Diabetic Nephropathies	MESH:D003928	marker/mechanism	Ascorbic Acid|cobaltous chloride|Curcumin|Dietary Fats|Estradiol|Hydrogen Peroxide|mangiferin|Palm Oil|Plant Extracts|Resveratrol|Streptozocin|Tamoxifen|Thioctic Acid|Vorinostat|Warfarin	37.12	128
REN	5972	Diabetes Mellitus, Experimental	MESH:D003921	marker/mechanism	Aldosterone|Diethylhexyl Phthalate|Diltiazem|Dronabinol|Enalapril|Glucose|Losartan|Naproxen|Nitric Oxide|Plant Extracts|Quercetin|Ramipril|Resveratrol|Tacrolimus|Telmisartan|Valsartan	37.04	31
CAT	847	Diabetic Neuropathies	MESH:D003929	marker/mechanism	Amitriptyline|Aspirin|Blood Glucose|Dietary Fats|Enalapril|Fluvastatin|geraniol|Glucose|Imipramine|Oxygen|pimagedine|Plant Extracts|Resveratrol|Rosiglitazone|Streptozocin|Thioctic Acid|U 78517F|Vitamin B 12	36.54	58
ECE1	1889	Diabetes Mellitus, Type 2	MESH:D003924	marker/mechanism	Air Pollutants|benidipine|bis(4-hydroxyphenyl)sulfone|bisphenol A|Dietary Fats|epigallocatechin gallate|Folic Acid|Genistein|Particulate Matter|perfluorooctanoic acid|Plant Extracts|Resveratrol|Rosiglitazone|Troglitazone|Vehicle Emissions	36.27	73
CP	1356	Diabetes Mellitus, Type 1	MESH:D003922	marker/mechanism	bisphenol A|Calcitriol|Genistein|Iron|Lipopolysaccharides|Mercury|Palm Oil|sodium arsenite|Streptozocin|Tacrolimus|Tetrachlorodibenzodioxin|Uric Acid	36.11	31
BHMT	635	Diabetes Mellitus, Type 2	MESH:D003924	marker/mechanism	Arsenic|bisphenol A|Copper|coumarin|Dietary Fats|Diethylnitrosamine|Folic Acid|Nickel|perfluorooctanoic acid|Phthalic Acids|Plant Extracts|Resveratrol|Streptozocin|titanium dioxide|Vehicle Emissions|Zinc	36.06	57
PRKCE	5581	Diabetic Nephropathies	MESH:D003928	marker/mechanism	arjunolic acid|Aspirin|Blood Glucose|cobaltous chloride|Curcumin|Dietary Fats|Estradiol|Hydrogen Peroxide|Nicotine|Reactive Oxygen Species|Streptozocin|Tamoxifen|Troglitazone	36.05	121
MAP3K5	4217	Diabetes Mellitus, Experimental	MESH:D003921	marker/mechanism	Berberine|Dietary Fats|Fenretinide|Glucose|Hydrogen Peroxide|Plant Extracts|platycodin D|Quercetin|Resveratrol|sodium arsenite|Sodium Selenite|Streptozocin|tributyltin|Troglitazone|Vitamin E	35.98	547
CYP3A11	13112	Diabetes Mellitus, Experimental	MESH:D003921	marker/mechanism	Berberine|Bile Acids and Salts|cobaltiprotoporphyrin|Dietary Fats|Dietary Sucrose|Diethylhexyl Phthalate|Fructose|Lithocholic Acid|Metformin|Plant Extracts|Plant Preparations|Quercetin|Resveratrol|sodium arsenite|Sodium Glutamate|Streptozocin	35.79	546
MIR98	407054	Diabetes Mellitus, Type 2	MESH:D003924	marker/mechanism	Cadmium|Drugs, Chinese Herbal|epigallocatechin gallate|Lactic Acid|Nicotine|Particulate Matter|Resveratrol|Rosiglitazone|Streptozocin|Vehicle Emissions|Zinc	35.72	72
SOD2	6648	Diabetes, Gestational	MESH:D016640	marker/mechanism	Arsenic|Atrazine|Cadmium|Carbofuran|Chromium|Diazinon|Glutathione|Glutathione Disulfide|Metformin|Nitric Oxide|perfluorooctane sulfonic acid|Pesticides|Streptozocin	35.35	11
MIR141	406933	Diabetes Mellitus, Type 2	MESH:D003924	marker/mechanism	Arsenic|bisphenol A|Dibutyl Phthalate|Dietary Fats|Genistein|Glucose|Lactic Acid|Malondialdehyde|Particulate Matter|Resveratrol|Silver|titanium dioxide	35.27	45
MMP9	4318	Diabetic Neuropathies	MESH:D003929	marker/mechanism	Aspirin|Blood Glucose|Dietary Fats|Fluvastatin|geraniol|Glucose|Irbesartan|Minocycline|Oxygen|pimagedine|Plant Extracts|Progesterone|Resveratrol|Rosiglitazone|Streptozocin	35.11	53
GCKR	2646	Diabetes Mellitus, Type 2	MESH:D003924	marker/mechanism	Alloxan|bisphenol A|Cadmium|coumarin|Dietary Fats|Diethylnitrosamine|Folic Acid|Fructose|Metformin|perfluorooctane sulfonic acid|perfluorooctanoic acid|Rosiglitazone|Troglitazone	34.94	95
MIR214	406996	Diabetes Mellitus, Type 2	MESH:D003924	marker/mechanism	Air Pollutants|bisphenol A|Copper|Dietary Fats|Folic Acid|Nickel|Particulate Matter|Plant Extracts|Resveratrol|Silver|Zinc	34.47	37
CRP	1401	Diabetic Retinopathy	MESH:D003930	marker/mechanism	Ascorbic Acid|Atorvastatin|candesartan|Copper|Deferoxamine|Fenofibrate|Pioglitazone|Resveratrol|Streptozocin|Vitamin E	34.44	19
PAX6	5080	Diabetes Mellitus, Type 2	MESH:D003924	marker/mechanism	Arsenic|bis(4-hydroxyphenyl)sulfone|bisphenol A|Cadmium|Calcium|Curcumin|Folic Acid|Glucose|Lead|Nicotine|perfluorooctanoic acid|Silver|titanium dioxide|Vehicle Emissions|Zinc	34.15	27
ESRRA	2101	Diabetes Mellitus, Experimental	MESH:D003921	marker/mechanism	Berberine|Cyclophosphamide|Dibutyl Phthalate|Dietary Fats|Dietary Sucrose|Diethylhexyl Phthalate|Glucose|Heme|Hydrogen Peroxide|Metformin|Resveratrol|Rosiglitazone|Troglitazone	34.03	74
ATP2A3	489	Diabetes Mellitus, Type 2	MESH:D003924	marker/mechanism	Air Pollutants|Arsenic|bis(4-hydroxyphenyl)sulfone|bisphenol A|Cadmium|Clozapine|Dibutyl Phthalate|Dietary Fats|Genistein|Nickel|Resveratrol|Streptozocin|titanium dioxide	33.65	53
PON1	5444	Diabetes Complications	MESH:D048909	marker/mechanism	Acetylcysteine|Copper|Dietary Fats|Metformin|Orlistat|Particulate Matter|Reactive Oxygen Species|Resveratrol|Streptozocin|Vehicle Emissions|zingerone	33.65	15
AGTR2	186	Diabetic Cardiomyopathies	MESH:D058065	marker/mechanism	Copper|Curcumin|Dietary Fats|Drugs, Chinese Herbal|Enalapril|Rosiglitazone|Streptozocin|Taurine	33.46	38
ADAMTS9	56999	Diabetes Mellitus, Type 2	MESH:D003924	marker/mechanism	Air Pollutants|bis(4-hydroxyphenyl)sulfone|bisphenol A|Blood Glucose|Cadmium|Dietary Fats|Diethylnitrosamine|Folic Acid|Genistein|Nickel|Particulate Matter|Silver|titanium dioxide	33.38	35
HP	3240	Diabetes Mellitus, Type 1	MESH:D003922	marker/mechanism	bisphenol A|Calcitriol|Genistein|Lipopolysaccharides|Palm Oil|Resveratrol|sodium arsenite|Streptozocin|Tetrachlorodibenzodioxin|Warfarin	33.34	31
AIFM1	9131	Diabetes Mellitus, Experimental	MESH:D003921	marker/mechanism	astaxanthine|Capsaicin|Glucose|Hydrogen Peroxide|mangiferin|Metformin|Monocrotophos|Nitric Oxide|N-(oxo-5,6-dihydrophenanthridin-2-yl)-N,N-dimethylacetamide hydrochloride|Plant Extracts|Quercetin|Resveratrol|Sodium Selenite|Streptozocin|thymoquinone|ursolic acid	32.85	533
TLR4	7099	Diabetic Neuropathies	MESH:D003929	marker/mechanism	Blood Glucose|Dietary Fats|Enalapril|geraniol|Glucose|Lidocaine|Oxygen|Plant Extracts|Progesterone|Resveratrol|Rosiglitazone|Streptozocin	32.82	53
MAT1A	4143	Diabetes Mellitus, Type 2	MESH:D003924	marker/mechanism	Air Pollutants|Arsenic|bisphenol A|coumarin|Dietary Fats|Diethylnitrosamine|Folic Acid|Particulate Matter|perfluorohexanesulfonic acid|perfluorooctanoic acid|perfluoroundecanoic acid|S-Adenosylmethionine|Streptozocin|Troglitazone	32.76	64
VDAC1	7416	Diabetic Nephropathies	MESH:D003928	marker/mechanism	Ascorbic Acid|Aspirin|Curcumin|Dietary Fats|Glucose|Hydrogen Peroxide|Resveratrol|Rosiglitazone|Streptozocin|sulforaphane|Tamoxifen|Troglitazone	32.64	124
SCTR	6344	Diabetes Mellitus, Type 2	MESH:D003924	marker/mechanism	bisphenol A|Cadmium|Copper|Dibutyl Phthalate|Dietary Fats|Diethylnitrosamine|Genistein|Nickel|Plant Extracts|Resveratrol|Vehicle Emissions	32.54	31
NEUROD1	4760	Diabetes Mellitus, Type 2	MESH:D003924	marker/mechanism	Arsenic|bis(4-hydroxyphenyl)sulfone|bisphenol A|Copper|Curcumin|Folic Acid|Particulate Matter|Rosiglitazone|Streptozocin|titanium dioxide|Vehicle Emissions|Zinc	32.07	79
ND1	4535	Diabetes Mellitus, Experimental	MESH:D003921	marker/mechanism	Blood Glucose|Capsaicin|Gallic Acid|Hydrogen Peroxide|N-(oxo-5,6-dihydrophenanthridin-2-yl)-N,N-dimethylacetamide hydrochloride|Quercetin|Resveratrol|Rosiglitazone|sarpogrelate|sodium arsenite|Troglitazone	32	30
GPD2	2820	Diabetes Mellitus, Experimental	MESH:D003921	marker/mechanism	Dietary Fats|Diethylhexyl Phthalate|Dronabinol|Fenretinide|Glucose|Phlorhizin|Plant Extracts|Resveratrol|Rosiglitazone|sodium arsenite|tesaglitazar|Troglitazone	31.99	74
RELA	5970	Diabetic Angiopathies	MESH:D003925	marker/mechanism	Acetylcysteine|Aspirin|Carvedilol|Dietary Fats|Diltiazem|Enalapril|Metformin|Niacin|Pioglitazone|Resveratrol|Rosiglitazone|Streptozocin|Thioctic Acid|Troglitazone	31.87	15
CRP	1401	Diabetes Mellitus, Type 1	MESH:D003922	marker/mechanism	bisphenol A|Calcitriol|Genistein|Lipopolysaccharides|Mercury|Reactive Oxygen Species|Resveratrol|sodium arsenite|Streptozocin|Superoxides|Tetrachlorodibenzodioxin	31.85	32
CYP3A2	266682	Diabetes Mellitus, Type 2	MESH:D003924	marker/mechanism	alpha-Tocopherol|bisphenol A|coumarin|Dietary Fats|Diethylnitrosamine|Drugs, Chinese Herbal|Genistein|Glutathione|Lithocholic Acid|Niacinamide|Nicotine|perfluorooctane sulfonic acid|perfluorooctanoic acid|Pioglitazone|Plant Extracts|Zinc	31.69	49
MIR30A	407029	Diabetes Mellitus, Type 2	MESH:D003924	marker/mechanism	Air Pollutants|Cadmium|Copper|Curcumin|Dibutyl Phthalate|Folic Acid|Particulate Matter|perfluorooctanoic acid|Plant Extracts|Resveratrol|Zinc	31.61	21
AOC3	8639	Diabetes Mellitus	MESH:D003920	marker/mechanism	2,2',4,4'-tetrabromodiphenyl ether|bisphenol A|Copper|Cyclosporine|Dichlorodiphenyl Dichloroethylene|Particulate Matter|Pioglitazone|Tetrachlorodibenzodioxin|Tobacco Smoke Pollution|Troglitazone	31.47	20
CYP4A10	13117	Diabetes Mellitus, Experimental	MESH:D003921	marker/mechanism	Berberine|Bezafibrate|Dietary Fats|Dietary Sucrose|Diethylhexyl Phthalate|Lithocholic Acid|Metformin|Quercetin|Resveratrol|sodium arsenite|Sodium Glutamate|Streptozocin	31.43	540
RNF6	6049	Diabetes Mellitus, Type 2	MESH:D003924	marker/mechanism	bisphenol A|Dibutyl Phthalate|Dietary Fats|epigallocatechin gallate|Folic Acid|Lead|Plant Extracts|Resveratrol|titanium dioxide|Troglitazone|Vehicle Emissions	31.43	45
CYP2B9	13094	Diabetes Mellitus, Experimental	MESH:D003921	marker/mechanism	Berberine|Dietary Fats|Diethylhexyl Phthalate|Fatty Acids, Nonesterified|Metformin|Palm Oil|Quercetin|Resveratrol|sodium arsenite|Sodium Glutamate|Streptozocin	31.4	539
CAV3	859	Diabetes Mellitus, Experimental	MESH:D003921	marker/mechanism	Cholesterol|Chromium|Diethylhexyl Phthalate|Glucose|Manganese|Pioglitazone|Plant Extracts|Resveratrol|sodium arsenite|Streptozocin	30.62	531
PSMD6	9861	Diabetes Mellitus, Type 2	MESH:D003924	marker/mechanism	Air Pollutants|bisphenol A|Cadmium|Dibutyl Phthalate|Folic Acid|Nickel|Particulate Matter|perfluorooctane sulfonic acid|perfluorooctanoic acid|Plant Extracts|Resveratrol	30.11	18
IL10	3586	Diabetes Mellitus, Type 1	MESH:D003922	marker/mechanism	Alloxan|bisphenol A|Calcitriol|Cyclophosphamide|decabromobiphenyl ether|Genistein|Lipopolysaccharides|Mercury|Nitric Oxide|Resveratrol|sodium arsenite|Streptozocin|Taurine|Tetrachlorodibenzodioxin	29.75	36
CASP3	836	Diabetic Angiopathies	MESH:D003925	marker/mechanism	Acetylcysteine|Aspirin|Carvedilol|Dietary Fats|Diltiazem|Enalapril|Metformin|Niacin|Pioglitazone|Resveratrol|Rosiglitazone|Rosuvastatin Calcium|Streptozocin|Thioctic Acid|Troglitazone|UCF 101	29.63	15
ACSL1	2180	Diabetes Mellitus, Experimental	MESH:D003921	marker/mechanism	Bezafibrate|Chromium|Dietary Fats|Diethylhexyl Phthalate|Hydrogen Peroxide|Lithocholic Acid|Metformin|Nicotine|Phlorhizin|Rosiglitazone|sodium arsenite|tesaglitazar|tributyltin|Troglitazone	29.55	64
IAPP	3375	Diabetes Mellitus, Type 2	MESH:D003924	marker/mechanism	Ascorbic Acid|bisphenol A|Copper|Glucose|Glutathione|Rosiglitazone|Streptozocin|titanium dioxide|Vehicle Emissions|Zinc	29.24	72
AUTS2	26053	Diabetes Mellitus, Type 2	MESH:D003924	marker/mechanism	Air Pollutants|Arsenic|Ascorbic Acid|bis(4-hydroxyphenyl)sulfone|bisphenol A|Cadmium|Folic Acid|Lead|Particulate Matter|Resveratrol|titanium dioxide	29.22	24
AKR1B1	231	Diabetes Complications	MESH:D048909	marker/mechanism	Chromium|Copper|Ethanol|Glucose|Particulate Matter|Reactive Oxygen Species|Resveratrol|Sorbitol|Streptozocin	29.11	18
PEPD	5184	Diabetes Mellitus, Type 2	MESH:D003924	marker/mechanism	Air Pollutants|Ascorbic Acid|bisphenol A|Dibutyl Phthalate|Dietary Fats|Folic Acid|Genistein|Lactic Acid|Silver|titanium dioxide|Troglitazone|Vehicle Emissions	29.01	44
ADRB3	155	Diabetes Mellitus, Experimental	MESH:D003921	marker/mechanism	Dietary Fats|Diethylhexyl Phthalate|Fatty Acids, Nonesterified|Fenretinide|Glucose|mangiferin|Palm Oil|Plant Extracts|Rosiglitazone|Streptozocin|Troglitazone	28.92	538
GNB3	2784	Diabetes Mellitus, Type 2	MESH:D003924	marker/mechanism	Air Pollutants|bisphenol A|Clozapine|Copper|Folic Acid|Particulate Matter|Rosiglitazone|Silver|titanium dioxide|Vehicle Emissions	28.87	42
INPPL1	3636	Diabetes Mellitus, Type 2	MESH:D003924	marker/mechanism	3-((4-chlorobenzyl)oxy)-N-((1S)-1-phenylethyl)-2-thiophenecarboxamide|Air Pollutants|Arsenic|bisphenol A|Folic Acid|Nicotine|Particulate Matter|perfluorohexanesulfonic acid|perfluorooctane sulfonic acid|perfluorooctanoic acid|titanium dioxide	28.8	22
SFRP4	6424	Diabetes Mellitus, Type 2	MESH:D003924	marker/mechanism	Air Pollutants|Arsenic|bis(4-hydroxyphenyl)sulfone|bisphenol A|Copper|Genistein|Nickel|Pioglitazone|Silver|titanium dioxide|Vehicle Emissions	28.8	28
SLC9A1	6548	Diabetes Mellitus, Experimental	MESH:D003921	marker/mechanism	Aldosterone|Bile Acids and Salts|Dibutyl Phthalate|Dronabinol|Eplerenone|Hydrogen Peroxide|Quercetin|Resveratrol|sodium arsenite|Sodium Selenite|Troglitazone	28.47	30
ITLN1	55600	Diabetes Mellitus, Type 2	MESH:D003924	marker/mechanism	Air Pollutants|bisphenol A|Dietary Fats|Diethylnitrosamine|Folic Acid|Heme|Iron|Particulate Matter|Pioglitazone	28.38	39
PAM	5066	Diabetes Mellitus, Type 2	MESH:D003924	marker/mechanism	Air Pollutants|Ascorbic Acid|bisphenol A|Cadmium|Calcium|Copper|Dibutyl Phthalate|Dichlorodiphenyl Dichloroethylene|Folic Acid|Iron|Vehicle Emissions|Zinc	28.37	19
ACOT1	641371	Diabetes Mellitus, Experimental	MESH:D003921	marker/mechanism	Dibutyl Phthalate|Dietary Fats|Diethylhexyl Phthalate|Fenretinide|Glucose|Palm Oil|Rosiglitazone|sodium arsenite|Sodium Glutamate|Streptozocin|tesaglitazar|Troglitazone	28.25	539
KIF1A	547	Diabetes Mellitus	MESH:D003920	marker/mechanism	Air Pollutants|Atrazine|bisphenol A|Fonofos|Parathion|Particulate Matter|terbufos|Tobacco Smoke Pollution|Troglitazone	27.97	13
MIR92B	693235	Diabetes Mellitus, Type 2	MESH:D003924	marker/mechanism	bis(4-hydroxyphenyl)sulfone|bisphenol A|Cadmium|Folic Acid|Particulate Matter|perfluorooctane sulfonic acid|Resveratrol|Silver	27.93	17
NKX6-1	4825	Diabetes Mellitus, Type 2	MESH:D003924	marker/mechanism	bis(4-hydroxyphenyl)sulfone|bisphenol A|Dietary Fats|Folic Acid|Glucose|perfluoroundecanoic acid|Plant Extracts|Polychlorinated Biphenyls|Resveratrol	27.93	33
THBS1	7057	Diabetic Retinopathy	MESH:D003930	marker/mechanism	Aspirin|Atorvastatin|Copper|Glucose|Methotrexate|Pioglitazone|Resveratrol|Streptozocin	27.81	18
CISD2	493856	Diabetes Mellitus, Type 2	MESH:D003924	marker/mechanism	bisphenol A|Cadmium|Dibutyl Phthalate|Dietary Fats|Folic Acid|Lactic Acid|Nickel|Resveratrol|Vehicle Emissions	27.71	29
LEP	3952	Diabetes, Gestational	MESH:D016640	marker/mechanism	Arsenic|Atrazine|Cadmium|Chromium|Metformin|Nitric Oxide|perfluorooctane sulfonic acid|Pesticides|Streptozocin	27.59	10
GLIS3	169792	Diabetes Mellitus, Type 2	MESH:D003924	marker/mechanism	bis(4-hydroxyphenyl)sulfone|bisphenol A|Diethylnitrosamine|epigallocatechin gallate|Lead|Nickel|Particulate Matter|Silver|titanium dioxide|Vehicle Emissions	27.38	13
AXL	558	Diabetic Nephropathies	MESH:D003928	marker/mechanism	Carbamazepine|cobaltous chloride|Dietary Fats|Glucose|Hydrogen Peroxide|Plant Extracts|Streptozocin|Troglitazone|Vitamin E|Warfarin	27.34	122
ATP6	4508	Diabetes Mellitus	MESH:D003920	marker/mechanism	Atrazine|bisphenol A|Cadmium|Dieldrin|Plant Extracts|Reactive Oxygen Species|Sulfur Dioxide|Tetrachlorodibenzodioxin|Tobacco Smoke Pollution	27.19	19
MIR222	407007	Diabetes Mellitus, Type 2	MESH:D003924	marker/mechanism	Air Pollutants|Arsenic|bisphenol A|Cadmium|Curcumin|Folic Acid|Lead|Particulate Matter|perfluorooctane sulfonic acid|Streptozocin	27.08	52
GRB14	2888	Diabetes Mellitus, Type 2	MESH:D003924	marker/mechanism	Air Pollutants|Arsenic|bisphenol A|Copper|Dibutyl Phthalate|Dietary Fats|Diethylnitrosamine|Nickel|Particulate Matter|perfluorooctane sulfonic acid|perfluorooctanoic acid	26.71	37
MME	4311	Diabetic Neuropathies	MESH:D003929	marker/mechanism	Blood Glucose|candoxatril|Dietary Fats|Glucose|Oxygen|Progesterone|Resveratrol|Streptozocin	26.68	50
ADCY5	111	Diabetes Mellitus, Type 2	MESH:D003924	marker/mechanism	bis(4-hydroxyphenyl)sulfone|bisphenol A|Calcium|Clozapine|Dibutyl Phthalate|Folic Acid|Genistein|Magnesium|perfluorooctane sulfonic acid|Pioglitazone|Vehicle Emissions	26.6	24
LEPR	3953	Diabetic Neuropathies	MESH:D003929	marker/mechanism	Blood Glucose|Dietary Fats|Glucose|Oxygen|Progesterone|Resveratrol|Rosiglitazone|Streptozocin|Vitamin B 12	26.58	50
CMIP	80790	Diabetes Mellitus, Type 2	MESH:D003924	marker/mechanism	Ascorbic Acid|bisphenol A|Cadmium|coumarin|epigallocatechin gallate|Lactic Acid|Lead|Particulate Matter|titanium dioxide|Troglitazone	26.51	28
PRKCE	5581	Diabetes Mellitus, Experimental	MESH:D003921	marker/mechanism	Berberine|Blood Glucose|Capsaicin|Dibutyl Phthalate|Dietary Fats|Dietary Sucrose|Dronabinol|Hydrogen Peroxide|Nicotine|Quercetin|Streptozocin|Troglitazone	26.35	538
NUS1	116150	Diabetes Mellitus, Type 2	MESH:D003924	marker/mechanism	bisphenol A|Blood Glucose|Cadmium|Dibutyl Phthalate|Dietary Fats|Folic Acid|Lactic Acid|Particulate Matter|Streptozocin|titanium dioxide	26.23	46
SHBG	6462	Diabetes Mellitus, Type 2	MESH:D003924	marker/mechanism	bisphenol A|Cadmium|Copper|Dibutyl Phthalate|Dichlorodiphenyl Dichloroethylene|Fructose|Genistein|Glucose|Levonorgestrel|Nickel|Particulate Matter|Phthalic Acids|Zinc	26.09	26
KIF5B	3799	Diabetes Mellitus	MESH:D003920	marker/mechanism	bisphenol A|Copper|Cyclosporine|Plant Extracts|Resveratrol|Tetrachlorodibenzodioxin|Tobacco Smoke Pollution|Tungsten	25.98	17
PAX4	5078	Diabetes Mellitus, Type 2	MESH:D003924	marker/mechanism	bis(4-hydroxyphenyl)sulfone|bisphenol A|Genistein|Plant Extracts|Resveratrol|titanium dioxide|Vehicle Emissions|Zinc	25.93	15
CHRM2	1129	Diabetes Mellitus, Experimental	MESH:D003921	marker/mechanism	Dietary Fats|Dietary Sucrose|Diethylhexyl Phthalate|Fructose|Glucose|Phlorhizin|Pioglitazone|Quercetin|Resveratrol|sodium arsenite|Streptozocin	25.92	539
USP48	84196	Diabetes Mellitus, Type 2	MESH:D003924	marker/mechanism	Air Pollutants|bisphenol A|Dietary Fats|Folic Acid|Glucose|Particulate Matter|Plant Extracts|Resveratrol|Vehicle Emissions	25.79	35
MFGE8	4240	Diabetes Mellitus, Experimental	MESH:D003921	marker/mechanism	Cyclophosphamide|Dibutyl Phthalate|Dietary Fats|Hydrogen Peroxide|Palm Oil|Plant Extracts|Resveratrol|sodium arsenite|Troglitazone|Vitamin E	25.71	70
NFATC2	4773	Diabetes Mellitus, Type 2	MESH:D003924	marker/mechanism	Arsenic|bis(4-hydroxyphenyl)sulfone|bisphenol A|Calcium|Copper|Drugs, Chinese Herbal|Folic Acid|Nicotine|Particulate Matter|Rosiglitazone|Vehicle Emissions	25.65	48
FASLG	356	Diabetic Angiopathies	MESH:D003925	marker/mechanism	Acetylcysteine|Aspirin|Carvedilol|Enalapril|Resveratrol|Rosiglitazone|Streptozocin|Troglitazone	25.5	12
HMG20A	10363	Diabetes Mellitus, Type 2	MESH:D003924	marker/mechanism	Air Pollutants|bis(4-hydroxyphenyl)sulfone|bisphenol A|Folic Acid|Lactic Acid|Particulate Matter|Vehicle Emissions|Zinc	25.22	14
INSR	3643	Diabetic Neuropathies	MESH:D003929	marker/mechanism	Dietary Fats|Glucose|Oxygen|Plant Extracts|Progesterone|Resveratrol|Rosiglitazone|Streptozocin	25.12	49
PRKCQ	5588	Diabetes Mellitus, Type 1	MESH:D003922	marker/mechanism	bisphenol A|decabromobiphenyl ether|Genistein|Mercury|Resveratrol|sodium arsenite|Tetrachlorodibenzodioxin	25.11	9
AR	367	Diabetes, Gestational	MESH:D016640	marker/mechanism	17 alpha-Hydroxyprogesterone Caproate|2,4,5-Trichlorophenoxyacetic Acid|Atrazine|Cadmium|Diazinon|Glutathione Disulfide|Herbicides|perfluorododecanoic acid|perfluorooctane sulfonic acid|Pesticides	25.05	9
C2CD4B	388125	Diabetes Mellitus, Type 2	MESH:D003924	marker/mechanism	Air Pollutants|Arsenic|bis(4-hydroxyphenyl)sulfone|bisphenol A|Folic Acid|Nickel|titanium dioxide|Vehicle Emissions	24.99	17
GP2	2813	Diabetes Mellitus, Type 2	MESH:D003924	marker/mechanism	Air Pollutants|Arsenic|bisphenol A|Diethylnitrosamine|Particulate Matter|Pioglitazone|titanium dioxide|Vehicle Emissions	24.78	25
PROX1	5629	Diabetes Mellitus, Type 2	MESH:D003924	marker/mechanism	bis(4-hydroxyphenyl)sulfone|bisphenol A|Dietary Fats|Lactic Acid|Nicotine|Plant Extracts|Resveratrol|Silver|Troglitazone|Vehicle Emissions	24.74	43
ALB	213	Diabetic Angiopathies	MESH:D003925	marker/mechanism	Acetylcysteine|Aspirin|Dietary Fats|Metformin|Resveratrol|Rosiglitazone|Streptozocin|Superoxides|Thioctic Acid|Troglitazone	24.72	13
KCNJ11	3767	Diabetes Mellitus, Experimental	MESH:D003921	marker/mechanism	Blood Glucose|Dietary Fats|Gliclazide|Glyburide|Manganese|Palm Oil|Phlorhizin|Pioglitazone|Resveratrol	24.68	66
HNF1A	6927	Diabetes Mellitus, Type 1	MESH:D003922	marker/mechanism	bisphenol A|Genistein|Lipopolysaccharides|Mercury|Resveratrol|sodium arsenite|Tetrachlorodibenzodioxin	24.53	9
MIR200A	406983	Diabetes Mellitus, Type 2	MESH:D003924	marker/mechanism	Arsenic|bisphenol A|Drugs, Chinese Herbal|Glucose|Particulate Matter|Silver|Streptozocin|Vehicle Emissions|Zinc	24.37	52
PCSK2	5126	Diabetes Mellitus, Type 2	MESH:D003924	marker/mechanism	bis(4-hydroxyphenyl)sulfone|bisphenol A|Dietary Fats|Diethylnitrosamine|Heme|Nickel|Plant Extracts|Resveratrol|Vehicle Emissions	24.37	29
AOC3	8639	Diabetes Mellitus, Experimental	MESH:D003921	marker/mechanism	Dibutyl Phthalate|Dietary Fats|Fenretinide|Hydrogen Peroxide|methylamine|Palm Oil|Pioglitazone|Quercetin|Troglitazone	24.28	56
NR0B2	8431	Diabetes Complications	MESH:D048909	marker/mechanism	Chromium|Dietary Fats|Ethanol|Glucose|Metformin|Particulate Matter|Resveratrol|Streptozocin	24.13	15
PCX	18563	Diabetes Mellitus, Experimental	MESH:D003921	marker/mechanism	Dibutyl Phthalate|Dietary Fats|Palm Oil|Phlorhizin|Rosiglitazone|Streptozocin|tributyltin|Troglitazone	23.87	535
ST6GAL1	6480	Diabetes Mellitus, Type 2	MESH:D003924	marker/mechanism	Air Pollutants|bisphenol A|Dietary Fats|Diethylnitrosamine|Folic Acid|Lithocholic Acid|perfluorooctanoic acid|Rosiglitazone|Silver|Vehicle Emissions|Zinc	23.83	60
CD69	969	Diabetes Mellitus, Type 1	MESH:D003922	marker/mechanism	bisphenol A|Cyclophosphamide|decabromobiphenyl ether|Lipopolysaccharides|Resveratrol|sodium arsenite|Tetrachlorodibenzodioxin	23.71	9
THBS1	7057	Diabetic Angiopathies	MESH:D003925	marker/mechanism	Aspirin|Clopidogrel|Dietary Fats|Pioglitazone|Resveratrol|Rosiglitazone|Streptozocin	23.67	9
MIR375	494324	Diabetes Mellitus, Type 2	MESH:D003924	marker/mechanism	bisphenol A|Cadmium|Folic Acid|Particulate Matter|Resveratrol|Streptozocin|Vehicle Emissions|Zinc	23.58	46
SNAP25	6616	Diabetes Mellitus, Type 2	MESH:D003924	marker/mechanism	Arsenic|bisphenol A|Clozapine|Dichlorodiphenyl Dichloroethylene|Dietary Fats|Glucose|Lead|Particulate Matter|Plant Extracts|Silver|Zinc	23.58	43
MIR144	406936	Diabetes Mellitus, Type 2	MESH:D003924	marker/mechanism	bisphenol A|Cadmium|Dietary Fats|Glucose|perfluorooctane sulfonic acid|Streptozocin|titanium dioxide|Vehicle Emissions	23.22	43
ITPR3	3710	Diabetes Mellitus, Type 1	MESH:D003922	marker/mechanism	bisphenol A|Genistein|Palm Oil|Resveratrol|sodium arsenite|Streptozocin|Tetrachlorodibenzodioxin	23.08	28
MAEA	10296	Diabetes Mellitus, Type 2	MESH:D003924	marker/mechanism	Arsenic|bisphenol A|Folic Acid|Genistein|Lactic Acid|Particulate Matter|Plant Extracts|Resveratrol	23.05	23
CTSH	1512	Diabetes Mellitus, Type 1	MESH:D003922	marker/mechanism	bisphenol A|Cyclophosphamide|Genistein|Palm Oil|Resveratrol|sodium arsenite|Tetrachlorodibenzodioxin	23.03	9
HP	3240	Diabetes Complications	MESH:D048909	marker/mechanism	Copper|Dietary Fats|Glucose|Particulate Matter|Resveratrol|Streptozocin|Vehicle Emissions	22.95	14
CDKAL1	54901	Diabetes Mellitus, Type 2	MESH:D003924	marker/mechanism	Air Pollutants|bisphenol A|Cadmium|Dietary Fats|Folic Acid|perfluorooctanoic acid|Polychlorinated Biphenyls|Resveratrol|Zinc	22.78	38
ABCC4	10257	Diabetes Complications	MESH:D048909	marker/mechanism	Dietary Fats|Ethanol|Metformin|Particulate Matter|Reactive Oxygen Species|Resveratrol|Streptozocin|Vehicle Emissions	22.67	12
SLC11A1	6556	Diabetes Mellitus, Type 1	MESH:D003922	marker/mechanism	bisphenol A|Iron|Lipopolysaccharides|Mercury|Palm Oil|Tetrachlorodibenzodioxin	22.46	7
SLC10A2	6555	Diabetes Complications	MESH:D048909	marker/mechanism	Dietary Fats|Ethanol|Metformin|Resveratrol|Streptozocin|tauromuricholic acid	22.36	11
IGF2BP2	10644	Diabetes Mellitus, Type 2	MESH:D003924	marker/mechanism	Arsenic|bisphenol A|Copper|Folic Acid|Lead|Nicotine|Particulate Matter|Polychlorinated Biphenyls|Resveratrol	22.2	25
PIK3CG	5294	Diabetes Mellitus, Type 2	MESH:D003924	marker/mechanism	Air Pollutants|bis(4-hydroxyphenyl)sulfone|bisphenol A|Bromine|Cadmium|Metformin|Nickel|Pioglitazone|Resveratrol|titanium dioxide	22.15	49
PAX4	5078	Diabetes Mellitus, Type 1	MESH:D003922	marker/mechanism	bisphenol A|Genistein|Resveratrol|sodium arsenite|Tetrachlorodibenzodioxin	22.06	7
LEPR	3953	Diabetic Cardiomyopathies	MESH:D058065	marker/mechanism	Dietary Fats|Drugs, Chinese Herbal|Resveratrol|Rosiglitazone|Streptozocin|Taurine|Zinc	22.03	39
CCDC92	80212	Diabetes Mellitus, Type 2	MESH:D003924	marker/mechanism	bisphenol A|Cadmium|Copper|Folic Acid|Particulate Matter|Plant Extracts|Resveratrol|Silver|Vehicle Emissions	21.97	18
SLC51A	200931	Diabetes Complications	MESH:D048909	marker/mechanism	Aluminum|Dietary Fats|Particulate Matter|Resveratrol|Streptozocin|Vehicle Emissions	21.95	11
IL2RA	3559	Diabetes Mellitus, Type 1	MESH:D003922	marker/mechanism	bisphenol A|Calcitriol|Lipopolysaccharides|Resveratrol|sodium arsenite|Tacrolimus|Tetrachlorodibenzodioxin	21.84	12
ADRA1A	148	Diabetes Mellitus, Experimental	MESH:D003921	marker/mechanism	Dibutyl Phthalate|Diethylhexyl Phthalate|Glucose|Heme|sarpogrelate|sodium arsenite|Sodium Glutamate|Streptozocin|Troglitazone	21.53	533
MIR17HG	407975	Diabetes Mellitus, Type 2	MESH:D003924	marker/mechanism	Air Pollutants|bisphenol A|Dietary Fats|Folic Acid|Iron|Nickel|Resveratrol|Silver	21.51	32
MIR423	494335	Diabetes Mellitus, Type 2	MESH:D003924	marker/mechanism	Arsenic|bisphenol A|Cadmium|Mercury|Particulate Matter|Vehicle Emissions|Zinc	21.42	18
MIR532	693124	Diabetes Mellitus, Type 2	MESH:D003924	marker/mechanism	bisphenol A|Cadmium|Particulate Matter|perfluorooctane sulfonic acid|perfluorooctanoic acid|Resveratrol|Zinc	21.42	17
AGER	177	Diabetic Angiopathies	MESH:D003925	marker/mechanism	Dietary Fats|Metformin|Pioglitazone|Resveratrol|Rosiglitazone|Streptozocin	21.39	9
VPS26A	9559	Diabetes Mellitus, Type 2	MESH:D003924	marker/mechanism	Air Pollutants|bisphenol A|Folic Acid|Glucose|Particulate Matter|perfluorooctanoic acid|Plant Extracts|Resveratrol	21.23	20
CCN2	1490	Diabetes, Gestational	MESH:D016640	marker/mechanism	Arsenic|Atrazine|Cadmium|Metformin|Nitric Oxide|perfluorooctane sulfonic acid|Streptozocin	21.19	9
HP	3240	Diabetic Angiopathies	MESH:D003925	marker/mechanism	Cyclic AMP|Dietary Fats|Resveratrol|Rosiglitazone|Streptozocin|Troglitazone	21.16	10
JAZF1	221895	Diabetes Mellitus, Type 2	MESH:D003924	marker/mechanism	bis(4-hydroxyphenyl)sulfone|bisphenol A|Cadmium|Dibutyl Phthalate|Iron|Lead|Troglitazone|Vehicle Emissions	21.1	22
PCX	18563	Diabetes Mellitus, Type 2	MESH:D003924	marker/mechanism	bisphenol A|Dibutyl Phthalate|Dietary Fats|perfluorooctane sulfonic acid|perfluorooctanoic acid|Rosiglitazone|Streptozocin|Troglitazone	20.71	75
MAPK8IP1	9479	Diabetes Mellitus, Type 2	MESH:D003924	marker/mechanism	bisphenol A|Clozapine|Dibutyl Phthalate|Folic Acid|perfluorooctane sulfonic acid|Plant Extracts|Resveratrol|Vehicle Emissions	20.59	16
ABCC8	6833	Diabetes Mellitus, Type 1	MESH:D003922	marker/mechanism	bisphenol A|Genistein|Lipopolysaccharides|Resveratrol|sodium arsenite|Tetrachlorodibenzodioxin	20.55	8
MIRLET7D	406886	Diabetes Mellitus, Type 2	MESH:D003924	marker/mechanism	Air Pollutants|Arsenic|Mercury|Nicotine|Particulate Matter|titanium dioxide|Vehicle Emissions	20.48	15
IL13RA1	3597	Diabetes Mellitus, Type 2	MESH:D003924	marker/mechanism	Air Pollutants|bis(4-hydroxyphenyl)sulfone|bisphenol A|Cadmium|Dibutyl Phthalate|Dietary Fats|Folic Acid|Nickel|Particulate Matter|titanium dioxide	20.42	28
MIR126	406913	Diabetes Mellitus, Type 2	MESH:D003924	marker/mechanism	Air Pollutants|Arsenic|Folic Acid|Hemin|Particulate Matter|Plant Extracts|Resveratrol	20.31	20
MIR10B	406903	Diabetes Mellitus, Type 2	MESH:D003924	marker/mechanism	bisphenol A|Cadmium|Dietary Fats|Particulate Matter|Resveratrol|titanium dioxide|Zinc	20.3	33
HSD11B2	3291	Diabetes Mellitus, Type 1	MESH:D003922	marker/mechanism	bisphenol A|Calcitriol|Genistein|Palm Oil|Resveratrol|sodium arsenite|Tetrachlorodibenzodioxin	20	9
CNKSR2	22866	Diabetes Mellitus, Type 2	MESH:D003924	marker/mechanism	bis(4-hydroxyphenyl)sulfone|bisphenol A|Copper|epigallocatechin gallate|Folic Acid|Genistein|Nickel|titanium dioxide	19.77	11
ENPEP	2028	Diabetic Nephropathies	MESH:D003928	marker/mechanism	Carbamazepine|Dietary Fats|Estradiol|Palm Oil|Resveratrol|Streptozocin|sulforaphane	19.77	124
SGK1	6446	Diabetic Neuropathies	MESH:D003929	marker/mechanism	Dietary Fats|Fluvastatin|Glucose|Oxygen|Progesterone|Rosiglitazone|Streptozocin	19.68	47
MIR142	406934	Diabetes Mellitus, Type 2	MESH:D003924	marker/mechanism	Arsenic|bisphenol A|Cadmium|Resveratrol|Silver|Streptozocin|Zinc	19.36	47
MDK	4192	Diabetic Nephropathies	MESH:D003928	marker/mechanism	Ascorbic Acid|Estradiol|Furosemide|Glucose|Tamoxifen|Troglitazone|Vitamin E	19.29	11
BDKRB1	623	Diabetes Mellitus, Experimental	MESH:D003921	marker/mechanism	Capsaicin|Cyclophosphamide|Enalapril|Glucose|sodium arsenite|Streptozocin|tributyltin|Valsartan	19.2	529
CASP12	100506742	Diabetes Mellitus, Type 1	MESH:D003922	marker/mechanism	bisphenol A|Lipopolysaccharides|Norepinephrine|Resveratrol|sodium arsenite|Streptozocin|Tetrachlorodibenzodioxin	19.17	28
ZFAND3	60685	Diabetes Mellitus, Type 2	MESH:D003924	marker/mechanism	Air Pollutants|Arsenic|bisphenol A|Dibutyl Phthalate|Lead|Mercury|Troglitazone	19.07	29
DGKH	160851	Diabetic Nephropathies	MESH:D003928	marker/mechanism	Dietary Fats|Estradiol|Glucose|Plant Extracts|Resveratrol|Streptozocin	19.01	124
NKX6-1	4825	Diabetes Mellitus, Experimental	MESH:D003921	marker/mechanism	Dietary Fats|Dietary Sucrose|Glucose|Phlorhizin|Plant Extracts|Resveratrol	18.85	62
DGKD	8527	Diabetes Mellitus, Type 2	MESH:D003924	marker/mechanism	Arsenic|bisphenol A|Cadmium|epigallocatechin gallate|Folic Acid|Glucose|Particulate Matter	18.65	22
INS2	16334	Diabetes Mellitus, Type 1	MESH:D003922	marker/mechanism	bisphenol A|Genistein|sodium arsenite|Streptozocin|Vitamin A	18.48	27
SLC9A3	6550	Diabetes Mellitus, Experimental	MESH:D003921	marker/mechanism	Aldosterone|Dietary Fats|Dietary Sucrose|Fenretinide|Plant Extracts|Resveratrol|sodium arsenite	18.36	61
KLF14	136259	Diabetes Mellitus, Type 2	MESH:D003924	marker/mechanism	bisphenol A|Copper|Plant Extracts|Resveratrol|Vehicle Emissions	18.31	11
A	50518	Diabetes Mellitus, Type 2	MESH:D003924	marker/mechanism	Air Pollutants|bisphenol A|Diethylnitrosamine|Folic Acid|Genistein|Vehicle Emissions	18.26	10
SNAP25	6616	Diabetes Mellitus, Experimental	MESH:D003921	marker/mechanism	Dietary Fats|Dronabinol|Glucose|Hydrogen Peroxide|methylamine|Plant Extracts|sodium arsenite|Vitamin E	18.12	54
SLC22A3	6581	Diabetes Mellitus, Type 2	MESH:D003924	marker/mechanism	Air Pollutants|bis(4-hydroxyphenyl)sulfone|bisphenol A|Cadmium|Dietary Fats|Genistein|Metformin|Particulate Matter|titanium dioxide|Vehicle Emissions	18.06	57
MIR192	406967	Diabetes Mellitus, Type 2	MESH:D003924	marker/mechanism	bis(4-hydroxyphenyl)sulfone|bisphenol A|Drugs, Chinese Herbal|Folic Acid|perfluorooctane sulfonic acid|Silver|Zinc	17.91	13
MIR221	407006	Diabetes Mellitus, Type 2	MESH:D003924	marker/mechanism	Arsenic|bisphenol A|Cadmium|Folic Acid|perfluorooctane sulfonic acid|Resveratrol|Zinc	17.79	21
TYK2	7297	Diabetes Mellitus, Type 1	MESH:D003922	marker/mechanism	bisphenol A|Dehydroepiandrosterone|sodium arsenite|Taurine|Tetrachlorodibenzodioxin	17.76	6
AIFM1	9131	Diabetes Mellitus, Type 1	MESH:D003922	marker/mechanism	bisphenol A|Lipopolysaccharides|Nitric Oxide|Reactive Oxygen Species|Resveratrol|Streptozocin|Tetrachlorodibenzodioxin	17.75	28
KCNK16	83795	Diabetes Mellitus, Type 2	MESH:D003924	marker/mechanism	bisphenol A|Copper|Lactic Acid|Plant Extracts|Resveratrol	17.36	11
KCNJ11	3767	Diabetes Mellitus, Type 1	MESH:D003922	marker/mechanism	bisphenol A|Genistein|Palm Oil|Resveratrol|Tetrachlorodibenzodioxin	17.21	7
AOC3	8639	Diabetic Nephropathies	MESH:D003928	marker/mechanism	Dietary Fats|Hydrogen Peroxide|methylamine|Palm Oil|Pioglitazone|Troglitazone	17.2	11
ATP2A3	489	Diabetes Mellitus, Experimental	MESH:D003921	marker/mechanism	Dibutyl Phthalate|Dietary Fats|Dronabinol|Fenretinide|Resveratrol|sodium arsenite|Streptozocin	17.13	535
PLEKHA1	59338	Diabetes Mellitus, Type 2	MESH:D003924	marker/mechanism	bis(4-hydroxyphenyl)sulfone|bisphenol A|Dietary Fats|Folic Acid|Particulate Matter|perfluorooctanoic acid|titanium dioxide	17.02	29
SLC51B	123264	Diabetes Complications	MESH:D048909	marker/mechanism	Aluminum|Dietary Fats|Resveratrol|Streptozocin|Vehicle Emissions	16.93	11
MTNR1B	4544	Diabetes Mellitus, Type 2	MESH:D003924	marker/mechanism	bis(4-hydroxyphenyl)sulfone|Blood Glucose|Folic Acid|Pesticides|Resveratrol|titanium dioxide	16.92	18
MIR140	406932	Diabetes Complications	MESH:D048909	marker/mechanism	Isoflurane|Particulate Matter|Streptozocin|Vehicle Emissions	16.88	9
TINAG	27283	Diabetic Nephropathies	MESH:D003928	marker/mechanism	Dietary Fats|Estradiol|Palm Oil|Streptozocin|sulforaphane	16.51	116
MIR140	406932	Diabetes Mellitus, Type 2	MESH:D003924	marker/mechanism	bisphenol A|Cadmium|Particulate Matter|Silver|Streptozocin|Vehicle Emissions	16.34	39
KCNQ1	3784	Diabetes Mellitus, Type 2	MESH:D003924	marker/mechanism	Air Pollutants|Arsenic|bis(4-hydroxyphenyl)sulfone|bisphenol A|Diethylnitrosamine|Folic Acid|Particulate Matter|Zinc	16.32	22
PFKM	5213	Diabetes Mellitus, Experimental	MESH:D003921	marker/mechanism	Dibutyl Phthalate|Dietary Fats|Gallic Acid|Imatinib Mesylate|Resveratrol|Rosiglitazone|sodium arsenite	16.29	61
S1PR5	53637	Diabetes Mellitus, Experimental	MESH:D003921	marker/mechanism	Dietary Fats|Diethylhexyl Phthalate|Glucose|Hydrogen Peroxide|Palm Oil|Streptozocin	16.28	528
THADA	63892	Diabetes Mellitus, Type 2	MESH:D003924	marker/mechanism	bis(4-hydroxyphenyl)sulfone|bisphenol A|Cadmium|Diethylnitrosamine|Glucose|Vehicle Emissions	16.2	10
S1PR4	8698	Diabetes Mellitus, Experimental	MESH:D003921	marker/mechanism	Blood Glucose|Dronabinol|Glucose|sodium arsenite|Streptozocin	15.99	523
HLA-DQA1	3117	Diabetes Mellitus, Type 1	MESH:D003922	marker/mechanism	bisphenol A|Calcitriol|Lipopolysaccharides|Mercury	15.93	5
IL27	246778	Diabetes Mellitus, Type 1	MESH:D003922	marker/mechanism	bisphenol A|Lipopolysaccharides|Resveratrol|Streptozocin	15.8	26
IL19	29949	Diabetes Mellitus, Type 1	MESH:D003922	marker/mechanism	bisphenol A|Lipopolysaccharides|Resveratrol|Tetrachlorodibenzodioxin	15.75	6
MIR127	406914	Diabetes Mellitus, Type 2	MESH:D003924	marker/mechanism	bisphenol A|Genistein|Particulate Matter|perfluorooctanoic acid|titanium dioxide	15.68	11
MBL2	4153	Diabetes, Gestational	MESH:D016640	marker/mechanism	Atrazine|perfluorododecanoic acid|perfluoro-n-heptanoic acid|perfluorooctane sulfonic acid	15.64	4
CNDP1	84735	Diabetic Nephropathies	MESH:D003928	marker/mechanism	cobaltous chloride|Dietary Fats|Estradiol|Plant Extracts|Resveratrol	15.61	23
MIR215	406997	Diabetes Mellitus, Type 2	MESH:D003924	marker/mechanism	Air Pollutants|bisphenol A|Particulate Matter|perfluorooctane sulfonic acid|Vehicle Emissions	15.1	9
SIRT3	23410	Diabetes, Gestational	MESH:D016640	marker/mechanism	Atrazine|Diazinon|Metformin|perfluorooctane sulfonic acid	14.82	4
KSR2	283455	Diabetes Mellitus, Type 2	MESH:D003924	marker/mechanism	bis(4-hydroxyphenyl)sulfone|bisphenol A|Folic Acid|perfluorooctanoic acid|Plant Extracts|Resveratrol	14.79	12
UBE2E2	7325	Diabetes Mellitus, Type 2	MESH:D003924	marker/mechanism	Air Pollutants|Arsenic|bisphenol A|Diethylnitrosamine|Folic Acid|Particulate Matter	14.59	17
CHRM2	1129	Diabetes Mellitus, Type 1	MESH:D003922	marker/mechanism	bisphenol A|Resveratrol|sodium arsenite|Streptozocin|Tetrachlorodibenzodioxin	14.45	26
MIR195	406971	Diabetes Mellitus, Type 2	MESH:D003924	marker/mechanism	bisphenol A|Cadmium|Glucose|Resveratrol|Zinc	14.45	15
FGF2	2247	Diabetes, Gestational	MESH:D016640	marker/mechanism	Arsenic|Cadmium|Diazinon|Nitric Oxide|perfluorooctane sulfonic acid	14.25	9
HK1	3098	Diabetes Mellitus, Experimental	MESH:D003921	marker/mechanism	Dibutyl Phthalate|Fenretinide|Glucose|puerarin|Resveratrol|sodium arsenite|Streptozocin	14.18	529
MIR181C	406957	Diabetes Mellitus, Type 2	MESH:D003924	marker/mechanism	Particulate Matter|perfluorooctane sulfonic acid|Resveratrol|Silver|Zinc	14.16	16
PTPN22	26191	Diabetes Mellitus, Type 1	MESH:D003922	marker/mechanism	bisphenol A|Lipopolysaccharides|sodium arsenite|Tetrachlorodibenzodioxin	14.04	7
AGTR1	185	Diabetic Retinopathy	MESH:D003930	marker/mechanism	candesartan|Glucose|Resveratrol|Streptozocin	13.83	16
SERPINF1	5176	Diabetic Angiopathies	MESH:D003925	marker/mechanism	Dietary Fats|Resveratrol|Rosiglitazone|Troglitazone	13.8	7
ADIPOQ	9370	Diabetes, Gestational	MESH:D016640	marker/mechanism	17 alpha-Hydroxyprogesterone Caproate|Arsenic|Metformin|perfluorooctane sulfonic acid|Streptozocin	13.62	8
PPP1R3A	5506	Diabetes Mellitus, Type 2	MESH:D003924	marker/mechanism	bisphenol A|Blood Glucose|Particulate Matter|Pioglitazone|Vehicle Emissions	13.36	19
C1QTNF6	114904	Diabetes Mellitus, Type 1	MESH:D003922	marker/mechanism	bisphenol A|Calcitriol|sodium arsenite|Tetrachlorodibenzodioxin	13.33	5
FTO	79068	Diabetes Mellitus, Type 2	MESH:D003924	marker/mechanism	Air Pollutants|Arsenic|bisphenol A|coumarin|Dietary Fats|Lead	13.13	32
PCSK2	5126	Diabetes Mellitus, Experimental	MESH:D003921	marker/mechanism	Cyclophosphamide|Dietary Fats|Heme|Plant Extracts|Resveratrol	13.11	62
MIR487B	664616	Diabetes Mellitus, Type 2	MESH:D003924	marker/mechanism	Arsenic|Particulate Matter|Plant Extracts|Resveratrol	13.07	17
CYP19A1	1588	Diabetes, Gestational	MESH:D016640	marker/mechanism	Atrazine|Cadmium|Herbicides|Metformin|perfluorooctane sulfonic acid	13.05	7
JADE2	23338	Diabetes Mellitus, Type 2	MESH:D003924	marker/mechanism	Air Pollutants|bisphenol A|Copper|coumarin|Folic Acid|Lead	12.76	13
MTHFR	4524	Diabetic Angiopathies	MESH:D003925	marker/mechanism	Dietary Fats|Rosiglitazone|Streptozocin|Troglitazone	12.62	8
TNFAIP1	7126	Diabetic Nephropathies	MESH:D003928	marker/mechanism	cobaltous chloride|Dietary Fats|Estradiol|Streptozocin	11.87	118
INS2	16334	Diabetic Retinopathy	MESH:D003930	marker/mechanism	Glucose|Pyruvaldehyde|Streptozocin	11.81	16
SERPINA3K	20714	Diabetic Retinopathy	MESH:D003930	marker/mechanism	Copper|Fenofibrate|Resveratrol	11.78	4
MIR628	693213	Diabetes Mellitus, Type 2	MESH:D003924	marker/mechanism	Cadmium|perfluorooctane sulfonic acid|Silver	11.75	5
NEUROD1	4760	Diabetes Mellitus, Experimental	MESH:D003921	marker/mechanism	Phlorhizin|Plant Preparations|Rosiglitazone|sodium arsenite|Streptozocin	11.74	524
S1PR2	9294	Diabetes Mellitus, Experimental	MESH:D003921	marker/mechanism	Dibutyl Phthalate|Glucose|Plant Extracts|Resveratrol|Streptozocin	11.59	527
PAX6	5080	Diabetes Mellitus, Experimental	MESH:D003921	marker/mechanism	Diethylhexyl Phthalate|Dronabinol|Fenretinide|Glucose|Nicotine|sodium arsenite	11.48	10
C2CD4A	145741	Diabetes Mellitus, Type 2	MESH:D003924	marker/mechanism	bis(4-hydroxyphenyl)sulfone|bisphenol A|perfluorooctane sulfonic acid|titanium dioxide	11.47	6
LEPR	3953	Diabetes, Gestational	MESH:D016640	marker/mechanism	Arsenic|Chromium|Glutathione|Streptozocin	11.4	6
ALPK1	80216	Diabetic Nephropathies	MESH:D003928	marker/mechanism	Blood Glucose|Plant Extracts|Resveratrol|Streptozocin	11.34	120
IL20	50604	Diabetes Mellitus, Type 1	MESH:D003922	marker/mechanism	Lipopolysaccharides|Resveratrol|sodium arsenite	11.32	5
MOK	5891	Diabetes Mellitus, Type 2	MESH:D003924	marker/mechanism	Air Pollutants|bisphenol A|Folic Acid|Particulate Matter|titanium dioxide	11.21	10
MIR4516	100616258	Diabetes Mellitus, Type 2	MESH:D003924	marker/mechanism	Air Pollutants|Lead|Particulate Matter	10.96	7
IAPP	3375	Diabetes Mellitus, Experimental	MESH:D003921	marker/mechanism	Glucose|Hydrogen Peroxide|Rosiglitazone|Streptozocin	10.32	523
RYR2	6262	Diabetic Cardiomyopathies	MESH:D058065	marker/mechanism	Metoprolol|Resveratrol|Streptozocin	10.3	34
MIR377	494326	Diabetes Mellitus, Type 2	MESH:D003924	marker/mechanism	Cadmium|Drugs, Chinese Herbal|Particulate Matter	10.26	7
THBS2	7058	Diabetic Angiopathies	MESH:D003925	marker/mechanism	Dietary Fats|Rosiglitazone|Streptozocin	10.02	7
CNDP2	55748	Diabetic Nephropathies	MESH:D003928	marker/mechanism	cobaltous chloride|Estradiol|Plant Extracts|Resveratrol	9.97	16
TMEM18	129787	Diabetes Mellitus, Type 2	MESH:D003924	marker/mechanism	bisphenol A|Copper|Pantothenic Acid|Vehicle Emissions	9.97	7
FAM234A	83986	Diabetes Mellitus, Type 2	MESH:D003924	marker/mechanism	bisphenol A|Copper|Dibutyl Phthalate|Folic Acid	9.96	8
MIR1306	100302197	Diabetes Mellitus, Type 2	MESH:D003924	marker/mechanism	Particulate Matter|Streptozocin|titanium dioxide	9.8	36
HLA-DQB1	3119	Diabetes Mellitus, Type 1	MESH:D003922	marker/mechanism	bisphenol A|Lipopolysaccharides|Mercury	9.77	4
MIR204	406987	Diabetes Mellitus, Type 2	MESH:D003924	marker/mechanism	Lead|Particulate Matter|Resveratrol|Zinc	9.74	14
GLIS3	169792	Diabetes Mellitus, Type 1	MESH:D003922	marker/mechanism	bisphenol A|sodium arsenite|Tetrachlorodibenzodioxin	9.69	4
SMIM43	132332	Diabetes Mellitus, Type 2	MESH:D003924	marker/mechanism	bisphenol A|Genistein|Particulate Matter	9.66	8
MIR125B1	406911	Diabetes Mellitus, Type 2	MESH:D003924	marker/mechanism	Manganese|Nickel|Particulate Matter	9.51	7
VDAC2	7417	Diabetic Nephropathies	MESH:D003928	marker/mechanism	Glucose|Hydrogen Peroxide|Rosiglitazone|Streptozocin	9.51	116
HLA-DRB1	3123	Diabetes Mellitus, Type 1	MESH:D003922	marker/mechanism	bisphenol A|Nitric Oxide|Tetrachlorodibenzodioxin	9.47	5
A	50518	Diabetes Mellitus	MESH:D003920	marker/mechanism	Air Pollutants|bisphenol A|Ozone	9.46	6
ZC3HC1	51530	Diabetes Mellitus, Type 2	MESH:D003924	marker/mechanism	Air Pollutants|bisphenol A|coumarin|Dibutyl Phthalate	9.46	8
SLC29A3	55315	Diabetes Mellitus, Type 1	MESH:D003922	marker/mechanism	bisphenol A|sodium arsenite|Tetrachlorodibenzodioxin	9.24	5
BACH2	60468	Diabetes Mellitus, Type 1	MESH:D003922	marker/mechanism	bisphenol A|Lipopolysaccharides|Tetrachlorodibenzodioxin	9.15	4
ZFP57	346171	Diabetes Mellitus	MESH:D003920	marker/mechanism	2,4,5,2',4',5'-hexachlorobiphenyl|bisphenol A|Tetrachlorodibenzodioxin	9.08	5
MIR33B	693120	Diabetes Mellitus, Type 2	MESH:D003924	marker/mechanism	bisphenol A|Particulate Matter|Silver	8.85	9
CREM	1390	Diabetic Angiopathies	MESH:D003925	marker/mechanism	Acetylcysteine|Dietary Fats|Resveratrol	8.76	5
EPC2	26122	Diabetes Mellitus, Type 2	MESH:D003924	marker/mechanism	Arsenic|bisphenol A|Folic Acid|titanium dioxide	8.39	13
MIR744	100126313	Diabetes Mellitus, Type 2	MESH:D003924	marker/mechanism	Lactic Acid|Particulate Matter|Streptozocin	8.37	36
MIR145	406937	Diabetic Nephropathies	MESH:D003928	marker/mechanism	Estradiol|Glucose|Resveratrol	8.3	12
MIR339	442907	Diabetes Mellitus, Type 2	MESH:D003924	marker/mechanism	Arsenic|Plant Extracts|Resveratrol	8.17	13
HLA-DRB5	3127	Diabetes Mellitus, Type 2	MESH:D003924	marker/mechanism	Arsenic|perfluorooctanoic acid|Polychlorinated Biphenyls	8.11	11
MIR335	442904	Diabetes Mellitus, Type 2	MESH:D003924	marker/mechanism	bisphenol A|perfluorooctane sulfonic acid|Zinc	7.85	9
ELMO1	9844	Diabetic Nephropathies	MESH:D003928	marker/mechanism	cobaltous chloride|Estradiol|Vorinostat	7.7	4
MIR409	574413	Diabetes Mellitus, Type 2	MESH:D003924	marker/mechanism	bisphenol A|Diethylnitrosamine|Silver	7.67	6
MIR483	619552	Diabetes Mellitus, Type 2	MESH:D003924	marker/mechanism	Air Pollutants|Particulate Matter|Silver	7.43	7
MIR130B	406920	Diabetes Mellitus, Type 2	MESH:D003924	marker/mechanism	Dietary Fats|Nickel|perfluorooctane sulfonic acid	6.9	21
MIR1296	100302150	Diabetes Mellitus, Type 2	MESH:D003924	marker/mechanism	Air Pollutants|Particulate Matter	6.73	5
AP3S2	10239	Diabetes Mellitus, Type 2	MESH:D003924	marker/mechanism	bisphenol A|Dietary Fats|Vehicle Emissions	6.44	21
CLEC16A	23274	Diabetes Mellitus, Type 1	MESH:D003922	marker/mechanism	bisphenol A|Tetrachlorodibenzodioxin	6.24	4
MIR1249	100302149	Diabetes Mellitus, Type 2	MESH:D003924	marker/mechanism	Particulate Matter|titanium dioxide	5.83	6
ZNF257	113835	Diabetes Mellitus, Type 2	MESH:D003924	marker/mechanism	Cadmium|Zinc	5.55	5
MIR203A	406986	Diabetes Mellitus, Type 2	MESH:D003924	marker/mechanism	bisphenol A|Resveratrol	5.14	7
SH2B3	10019	Diabetes Mellitus, Type 1	MESH:D003922	marker/mechanism	bisphenol A|Tetrachlorodibenzodioxin	5.1	3
ADCY8	114	Diabetic Angiopathies	MESH:D003925	marker/mechanism	Cyclic AMP	4.12	1
MIR151A	442893	Diabetes Mellitus, Type 2	MESH:D003924	marker/mechanism	Mercury	3.69	2
MIR1226	100302232	Diabetes Mellitus, Type 2	MESH:D003924	marker/mechanism	Silver	3.27	3
ADCY3	109	Diabetic Angiopathies	MESH:D003925	marker/mechanism	Rosiglitazone	3.21	2
GRM5	2915	Diabetic Neuropathies	MESH:D003929	marker/mechanism	Streptozocin	3.04	45
MIR1307	100302174	Diabetes Mellitus, Type 2	MESH:D003924	marker/mechanism	Arsenic	2.78	8
MIR2116	100313886	Diabetes Mellitus, Type 2	MESH:D003924	marker/mechanism	Particulate Matter	2.67	5
MIR939	100126351	Diabetes Mellitus, Type 2	MESH:D003924	marker/mechanism	Particulate Matter	2.55	5
MIR1228	100302201	Diabetes Mellitus, Type 2	MESH:D003924	marker/mechanism	Particulate Matter	2.46	5
MIR885	100126334	Diabetes Mellitus, Type 2	MESH:D003924	marker/mechanism	bisphenol A	1.79	3
ABCC8	6833	Diabetes Mellitus, Transient Neonatal, 2	MESH:C563672	marker/mechanism			1
ACE	1636	MICROVASCULAR COMPLICATIONS OF DIABETES, SUSCEPTIBILITY TO, 3	OMIM:612624	marker/mechanism			1
APPL1	26060	MATURITY-ONSET DIABETES OF THE YOUNG, TYPE 14	OMIM:616511	marker/mechanism			1
BLK	640	MATURITY-ONSET DIABETES OF THE YOUNG, TYPE 11	OMIM:613375	marker/mechanism			1
CAPN10	11132	Diabetes Mellitus, Noninsulin-Dependent, 1	MESH:C563359	marker/mechanism			1
CCR5	1234	Diabetes Mellitus, Insulin-Dependent, 22	MESH:C567284	marker/mechanism			1
CEL	1056	Maturity-Onset Diabetes of the Young, Type 8, with Exocrine Dysfunction	MESH:C565225	marker/mechanism			1
CTLA4	1493	Diabetes Mellitus, Insulin-Dependent, 12	MESH:C563326	marker/mechanism			1
DCAF17	80067	Woodhouse Sakati syndrome	MESH:C536742	marker/mechanism			1
DIS3L2	129563	Nephroblastomatosis, fetal ascites, macrosomia and Wilms tumor	MESH:C536399	marker/mechanism			2
DNAJC3	5611	ATAXIA, COMBINED CEREBELLAR AND PERIPHERAL, WITH HEARING LOSS AND DIABETES MELLITUS	OMIM:616192	marker/mechanism			1
EIF2AK3	9451	Wolcott-Rallison syndrome	MESH:C536739	marker/mechanism			1
EPO	2056	MICROVASCULAR COMPLICATIONS OF DIABETES, SUSCEPTIBILITY TO, 2	OMIM:612623	marker/mechanism			1
FOXP3	50943	Immune Dysregulation, Polyendocrinopathy, Enteropathy, X-Linked Syndrome	MESH:C580192	marker/mechanism			2
GAD2	2572	Diabetic Retinopathy	MESH:D003930	marker/mechanism			1
GCK	2645	Diabetes Mellitus, Permanent Neonatal	MESH:C563425	marker/mechanism			1
GCK	2645	Maturity-Onset Diabetes of the Young, Type 2	MESH:C564219	marker/mechanism			2
GLIS3	169792	Diabetes Mellitus, Neonatal, with Congenital Hypothyroidism	MESH:C565705	marker/mechanism			1
HFE	3077	MICROVASCULAR COMPLICATIONS OF DIABETES, SUSCEPTIBILITY TO, 7	OMIM:612635	marker/mechanism			1
HNF1A	6927	Diabetes Mellitus, Insulin-Dependent, 20	MESH:C567286	marker/mechanism			1
HNF1A	6927	Maturity-Onset Diabetes of the Young, Type 3	MESH:C563933	marker/mechanism			2
HNF1B	6928	Renal cysts and diabetes syndrome	MESH:C535520	marker/mechanism			1
HNF4A	3172	FANCONI RENOTUBULAR SYNDROME 4 WITH MATURITY-ONSET DIABETES OF THE YOUNG	OMIM:616026	marker/mechanism			1
HNF4A	3172	Maturity-Onset Diabetes of the Young, Type 1	MESH:C565101	marker/mechanism			2
HYMAI	57061	Diabetes Mellitus, Transient Neonatal, 1	MESH:C563322	marker/mechanism			1
IER3IP1	51124	MICROCEPHALY, EPILEPSY, AND DIABETES SYNDROME 1	OMIM:614231	marker/mechanism			1
IL1RN	3557	MICROVASCULAR COMPLICATIONS OF DIABETES, SUSCEPTIBILITY TO, 4	OMIM:612628	marker/mechanism			1
IL2RA	3559	Diabetes Mellitus, Insulin-Dependent, 10	MESH:C566602	marker/mechanism			1
INS	3630	Diabetes Mellitus, Insulin-Dependent, 2	MESH:C565100	marker/mechanism			1
INS	3630	Hyperproinsulinemia	MESH:C562776	marker/mechanism			1
INS	3630	MATURITY-ONSET DIABETES OF THE YOUNG, TYPE 10	OMIM:613370	marker/mechanism			1
INSR	3643	Diabetes Mellitus, Insulin-Resistant, with Acanthosis Nigricans	MESH:C562710	marker/mechanism			1
INSR	3643	Donohue Syndrome	MESH:D056731	marker/mechanism			3
KCNJ11	3767	Diabetes Mellitus, Transient Neonatal, 3	MESH:C566432	marker/mechanism			1
KCNJ11	3767	MATURITY-ONSET DIABETES OF THE YOUNG, TYPE 13	OMIM:616329	marker/mechanism			1
KCNU1	157855	Diabetes Mellitus, Type 2	MESH:D003924	marker/mechanism			1
KLF11	8462	Maturity-Onset Diabetes of the Young, Type 7	MESH:C566466	marker/mechanism			1
MIR1260A	100302236	Diabetes Mellitus, Type 2	MESH:D003924	marker/mechanism			1
MIR1260B	100422991	Diabetes Mellitus, Type 2	MESH:D003924	marker/mechanism			1
MIR1301	100302246	Diabetes Mellitus, Type 2	MESH:D003924	marker/mechanism			1
MIR1908	100302263	Diabetes Mellitus, Type 2	MESH:D003924	marker/mechanism			1
MIR3173	100422981	Diabetes Mellitus, Type 2	MESH:D003924	marker/mechanism			1
MIR432	574451	Diabetes Mellitus, Type 2	MESH:D003924	marker/mechanism			1
MIR4482	100616323	Diabetes Mellitus, Type 2	MESH:D003924	marker/mechanism			1
MIR485	574436	Diabetes Mellitus, Type 2	MESH:D003924	marker/mechanism			1
MIR6741	102466270	Diabetes Mellitus, Type 2	MESH:D003924	marker/mechanism			1
MIR6803	102466739	Diabetes Mellitus, Type 2	MESH:D003924	marker/mechanism			1
MIR7704	102465802	Diabetes Mellitus, Type 2	MESH:D003924	marker/mechanism			1
MIR8061	102466251	Diabetes Mellitus, Type 2	MESH:D003924	marker/mechanism			1
NEUROD1	4760	MODY, Type 6	MESH:C565231	marker/mechanism			1
PAX4	5078	Maturity-Onset Diabetes Of The Young, Type 9	MESH:C567393	marker/mechanism			1
PDX1	3651	Maturity-Onset Diabetes of the Young, Type 4	MESH:C563451	marker/mechanism			2
PON1	5444	MICROVASCULAR COMPLICATIONS OF DIABETES, SUSCEPTIBILITY TO, 5	OMIM:612633	marker/mechanism			1
PTF1A	256297	Diabetes Mellitus, Permanent Neonatal, with Cerebellar Agenesis	MESH:C563796	marker/mechanism			3
RFX6	222546	Mitchell-Riley Syndrome	MESH:C567570	marker/mechanism			1
SLC19A2	10560	Thiamine responsive megaloblastic anemia syndrome	MESH:C536510	marker/mechanism			1
SOD2	6648	MICROVASCULAR COMPLICATIONS OF DIABETES, SUSCEPTIBILITY TO, 6	OMIM:612634	marker/mechanism			1
SUMO4	387082	Diabetes Mellitus, Insulin-Dependent, 5	MESH:C563958	marker/mechanism			1
TBC1D4	9882	TYPE 2 DIABETES 5	OMIM:616087	marker/mechanism			1
TNFSF8	944	Diabetes Mellitus, Congenital Autoimmune	MESH:C565730	marker/mechanism			1
TRNL1	4567	Noninsulin-dependent diabetes mellitus with deafness	MESH:C536246	marker/mechanism			1
VEGFA	7422	MICROVASCULAR COMPLICATIONS OF DIABETES, SUSCEPTIBILITY TO, 1	OMIM:603933	marker/mechanism			1
WFS1	7466	Wolfram-Like Syndrome, Autosomal Dominant	MESH:C565631	marker/mechanism			1
WFS1	7466	Wolfram Syndrome	MESH:D014929	marker/mechanism			2
ZFP57	346171	Diabetes Mellitus, Transient Neonatal, 1	MESH:C563322	marker/mechanism			1
CAT	847	Diabetes Mellitus, Experimental	MESH:D003921	marker/mechanism|therapeutic	Alloxan|Anthocyanins|astaxanthine|Berberine|Bezafibrate|Biguanides|bis(quercetinato)oxovanadium(IV)|Blood Glucose|Capsaicin|Cholesterol|Chromium|cinnamaldehyde|cobaltiprotoporphyrin|Coconut Oil|corilagin|costunolide|Cyclophosphamide|Desmodium gangeticum extract|Dibutyl Phthalate|Dietary Fats|Dietary Sucrose|Diethylhexyl Phthalate|Diltiazem|Diosmin|Dronabinol|Enalapril|Eplerenone|eremanthin|Fatty …	189.19	599
HMOX1	3162	Diabetes Mellitus, Experimental	MESH:D003921	marker/mechanism|therapeutic	Aldosterone|Alloxan|astaxanthine|Berberine|Blood Glucose|Capsaicin|Cholesterol|Chromium|cinnamaldehyde|Clioquinol|cobaltiprotoporphyrin|corilagin|Cyclophosphamide|Dibutyl Phthalate|Dietary Fats|Dietary Sucrose|Diethylhexyl Phthalate|Dronabinol|Enalapril|Exenatide|Fatty Acids, Omega-3|Fenretinide|Fructose|Gallic Acid|Gliclazide|Glucose|Glyburide|Heme|Hemin|Hydrogen Peroxide|Imatinib Mesylate|Litho…	139.01	598
HMOX1	3162	Diabetes Mellitus, Type 2	MESH:D003924	marker/mechanism|therapeutic	Air Pollutants|Alloxan|alpha-Tocopherol|Arsenic|Ascorbic Acid|astaxanthine|Benzoic Acid|Berberine|bis(4-hydroxyphenyl)sulfone|bisphenol A|Blood Glucose|Bromine|Cadmium|Calcium|Chromium|cinnamaldehyde|Clozapine|Copper|Curcumin|Cysteine|Dibutyl Phthalate|Dietary Fats|Diethylnitrosamine|Drugs, Chinese Herbal|Enalapril|epigallocatechin gallate|Exenatide|Folic Acid|Fructose|Genistein|Gliclazide|Glucos…	129.72	173
INS	3630	Diabetes Mellitus	MESH:D003920	marker/mechanism|therapeutic	Arsenicals|arsenite|Atrazine|Bezafibrate|bisphenol A|Blood Glucose|Cadmium|Chlorpropamide|Chromium|Clozapine|Copper|Diazinon|Diazoxide|Dichlorodiphenyl Dichloroethylene|Dieldrin|Gliclazide|Glyburide|Magnesium|Metformin|methylarsonite|Nateglinide|Olanzapine|Particulate Matter|Pioglitazone|Plant Extracts|Plant Preparations|Polychlorinated Biphenyls|Potassium|Prednisone|Reactive Oxygen Species|Resve…	129.18	127
PPARG	5468	Diabetes Mellitus, Type 2	MESH:D003924	marker/mechanism|therapeutic	2,2-dichloro-12-(p-chlorophenyl)-dodecanoic acid|2-methyl-c-5-(4-(5-methyl-2-(4-methylphenyl)-4-oxazolyl)butyl)-1,3-dioxane-r-2-carboxylic acid|Air Pollutants|alpha-Tocopherol|Arsenic|Ascorbic Acid|Berberine|Bezafibrate|bis(4-hydroxyphenyl)sulfone|bisphenol A|Blood Glucose|Cadmium|cinnamaldehyde|Clozapine|Copper|Curcumin|daidzein|Dibutyl Phthalate|Dichlorodiphenyl Dichloroethylene|Dietary Fats|Di…	126.95	180
CAT	847	Diabetes Mellitus, Type 2	MESH:D003924	marker/mechanism|therapeutic	Air Pollutants|Alloxan|alpha-Tocopherol|Arsenic|Ascorbic Acid|astaxanthine|Benzoic Acid|Berberine|Bezafibrate|bis(4-hydroxyphenyl)sulfone|bisphenol A|Blood Glucose|Boron|Cadmium|Calcium|Chromium|cinnamaldehyde|Clozapine|Copper|coumarin|Curcumin|Cysteine|daidzein|Dibutyl Phthalate|Dichlorodiphenyl Dichloroethylene|Dietary Fats|Diethylnitrosamine|Diosmin|Drugs, Chinese Herbal|efavirenz|Enalapril|ep…	123.26	177
SOD2	6648	Diabetes Mellitus, Experimental	MESH:D003921	marker/mechanism|therapeutic	Berberine|Bile Acids and Salts|Blood Glucose|Capsaicin|Cholesterol|Chromium|cinnamaldehyde|cobaltiprotoporphyrin|Cyclophosphamide|Dibutyl Phthalate|Dietary Fats|Dietary Sucrose|Diethylhexyl Phthalate|Dronabinol|Enalapril|Eplerenone|Fatty Acids, Nonesterified|Fenretinide|ginsenoside Re|Gliclazide|Glucose|Hemin|honokiol|Hydrogen Peroxide|Inositol|Losartan|Manganese|Metformin|MK0626|Niacinamide|Nico…	107.27	561
INS	3630	Diabetes Mellitus, Type 2	MESH:D003924	marker/mechanism|therapeutic	Amino Acids|Ascorbic Acid|Bezafibrate|bis(4-hydroxyphenyl)sulfone|bisphenol A|Blood Glucose|Cadmium|Chlorpropamide|Chromium|Clozapine|Copper|Curcumin|Dichlorodiphenyl Dichloroethylene|Dietary Fats|Exenatide|Fatty Acids, Nonesterified|Folic Acid|Fructose|fumosorinone|Gliclazide|Glucose|Glutathione|Glyburide|Hemin|Lactic Acid|Lithocholic Acid|Magnesium|Manganese|mangiferin|Metformin|Niacinamide|Orl…	103.24	169
ACE2	59272	Diabetic Nephropathies	MESH:D003928	marker/mechanism|therapeutic	Ascorbic Acid|benazepril|candesartan cilexetil|Captopril|cobaltous chloride|Curcumin|Dietary Fats|diminazene aceturate|Estradiol|Glucose|Hydrogen Peroxide|imidapril|Irbesartan|Lisinopril|Losartan|Metformin|olmesartan|Perindopril|Pioglitazone|Plant Extracts|Pregabalin|Rosiglitazone|Sirolimus|Spironolactone|Streptozocin|Telmisartan|Valsartan	92.1	141
INS	3630	Diabetic Nephropathies	MESH:D003928	marker/mechanism|therapeutic	Ascorbic Acid|Atenolol|Blood Glucose|cobaltous chloride|Curcumin|Dietary Fats|Estradiol|Fructose|Gliclazide|Glucose|Hydrogen Peroxide|Inositol|Linoleic Acids, Conjugated|mangiferin|Metformin|Pioglitazone|Plant Extracts|Reactive Oxygen Species|Resveratrol|Rosiglitazone|Sirolimus|Spironolactone|Streptozocin|sulforaphane|Telmisartan|Thioctic Acid|Troglitazone|Vitamin E	73.32	133
HNF1B	6928	Diabetes Mellitus, Type 2	MESH:D003924	marker/mechanism|therapeutic	bis(4-hydroxyphenyl)sulfone|bisphenol A|Dietary Fats|Folic Acid|Glucose|Nickel|Resveratrol|titanium dioxide|Troglitazone|Vehicle Emissions	26.1	47
SLC30A8	169026	Diabetes Mellitus, Type 2	MESH:D003924	marker/mechanism|therapeutic	bisphenol A|Cadmium|Exenatide|Glucose|Vehicle Emissions|Zinc	19.81	24
INS1	16333	Diabetes Mellitus, Experimental	MESH:D003921	therapeutic	2-Hydroxypropyl-beta-cyclodextrin|Alloxan|astaxanthine|Benzamides|Bezafibrate|Blood Glucose|Capsaicin|Cholesterol|Chromium|cobaltiprotoporphyrin|Coconut Oil|copper bis(3,5-diisopropylsalicylate)|corilagin|costunolide|Cromolyn Sodium|Desmodium gangeticum extract|Dietary Fats|Dietary Sucrose|Diethylhexyl Phthalate|Dronabinol|eremanthin|Exenatide|Fatty Acids, Nonesterified|Fatty Acids, Omega-3|Fenre…	194.77	596
PPARG	5468	Diabetes Mellitus	MESH:D003920	therapeutic	2,2',4,4'-tetrabromodiphenyl ether|2,4,5,2',4',5'-hexachlorobiphenyl|5-((2,4-dioxo-5-thiazolidinyl)methyl)-2-methoxy-N-((4-(trifluoromethyl)phenyl)methyl)benzamide|Air Pollutants|Arsenic|arsenite|Aspirin|Atrazine|Berberine|Bezafibrate|bisphenol A|Blood Glucose|Cadmium|Chlorodiphenyl (54% Chlorine)|Chlorpromazine|Chlorpyrifos|Clozapine|Copper|Coumaphos|Cyclosporine|DDT|Diazinon|Dichlorodiphenyl Di…	185.54	136
AGT	183	Diabetic Nephropathies	MESH:D003928	therapeutic	acetovanillone|Angiotensin II Type 1 Receptor Blockers|Ascorbic Acid|Aspirin|Atenolol|benazepril|candesartan cilexetil|Captopril|cobaltous chloride|Curcumin|Dietary Fats|diminazene aceturate|Drugs, Chinese Herbal|efonidipine|Enalapril|Eplerenone|Estradiol|Fructose|Furosemide|Glucose|Hydrogen Peroxide|Irbesartan|Lisinopril|Losartan|Malondialdehyde|mangiferin|Metformin|Metoprolol|Nifedipine|Nitrite…	159.76	160
LEP	3952	Diabetes Mellitus, Type 2	MESH:D003924	therapeutic	Acarbose|Air Pollutants|Arsenic|Ascorbic Acid|Bezafibrate|bis(4-hydroxyphenyl)sulfone|bisphenol A|Blood Glucose|Cadmium|Calcium|Chromium|Clozapine|Dichlorodiphenyl Dichloroethylene|Dietary Fats|Diethylnitrosamine|Drugs, Chinese Herbal|efavirenz|Enalapril|epigallocatechin gallate|Fructose|Genistein|Glucose|Heme|Iron|Lactic Acid|Lead|Manganese|Metformin|Nelfinavir|Nickel|Nicotine|Orlistat|Panax not…	123.53	158
NFE2L2	4780	Diabetic Nephropathies	MESH:D003928	therapeutic	3-((6-(2-methoxyphenyl)pyrimidin-4-yl)amino)phenyl)methane sulfonamide|acetovanillone|Alloxan|Ascorbic Acid|benphothiamine|Blood Glucose|Carbamazepine|Cobalt|cobaltous chloride|Creatinine|Curcumin|dapagliflozin|Dietary Fats|Drugs, Chinese Herbal|Duloxetine Hydrochloride|Enalapril|Eplerenone|Estradiol|Fructose|Furosemide|Gallic Acid|ginsenoside Rg1|Gliclazide|Glucose|Hydrogen Peroxide|Inositol|Lev…	122.43	148
ALB	213	Diabetic Nephropathies	MESH:D003928	therapeutic	acetovanillone|Ascorbic Acid|Aspirin|Cobalt|cobaltous chloride|Curcumin|danggui buxue decoction|Dietary Fats|Drugs, Chinese Herbal|Estradiol|Fructose|Furosemide|Gallic Acid|Gliclazide|Glucose|Hydrogen Peroxide|Irbesartan|Losartan|Malondialdehyde|mangiferin|Metformin|Nicotine|Nitrites|olmesartan|Perindopril|pimagedine|Plant Extracts|puerarin|Pyruvaldehyde|Reactive Oxygen Species|Resveratrol|Rosigl…	108.52	152
GCLC	2729	Diabetes Mellitus, Type 2	MESH:D003924	therapeutic	Air Pollutants|Alloxan|alpha-Tocopherol|Arsenic|Ascorbic Acid|Benzoic Acid|Berberine|bis(4-hydroxyphenyl)sulfone|bisphenol A|Cadmium|Calcium|Chromium|cinnamaldehyde|Copper|coumarin|Curcumin|Cysteine|Dibutyl Phthalate|Dichlorodiphenyl Dichloroethylene|Dietary Fats|Diethylnitrosamine|Drugs, Chinese Herbal|epigallocatechin gallate|Exenatide|Folic Acid|Genistein|Gliclazide|Glutathione|Hemin|Iron|Lact…	105.59	144
NQO1	1728	Diabetes Mellitus, Experimental	MESH:D003921	therapeutic	Alloxan|astaxanthine|Berberine|Blood Glucose|Capsaicin|Cholesterol|Chromium|cinnamaldehyde|cobaltiprotoporphyrin|Cyclophosphamide|Dibutyl Phthalate|Dietary Fats|Dietary Sucrose|Diethylhexyl Phthalate|Dronabinol|Exenatide|Fenretinide|Gallic Acid|Glucose|Hemin|honokiol|Hydrogen Peroxide|Lithocholic Acid|Manganese|mangiferin|Metformin|Palm Oil|pimagedine|Pioglitazone|Plant Extracts|Plant Preparation…	83.23	584
IGF1	3479	Diabetes Mellitus, Experimental	MESH:D003921	therapeutic	Bezafibrate|Capsaicin|Cholesterol|Chromium|cobaltiprotoporphyrin|Dibutyl Phthalate|Dietary Fats|Dietary Sucrose|Diethylhexyl Phthalate|Dronabinol|Enalapril|Fatty Acids, Omega-3|Fenretinide|Glucose|Hydrogen Peroxide|Imatinib Mesylate|Metformin|Nicotine|Palm Oil|Phycocyanin|picolinic acid|Pioglitazone|Plant Extracts|Plant Preparations|Propolis|puerarin|Quercetin|Resveratrol|Rosiglitazone|sodium ars…	83.14	560
GCLM	2730	Diabetes Mellitus, Type 2	MESH:D003924	therapeutic	Air Pollutants|alpha-Tocopherol|Arsenic|Ascorbic Acid|Benzoic Acid|Berberine|bisphenol A|Cadmium|cinnamaldehyde|Copper|coumarin|Curcumin|Dibutyl Phthalate|Dietary Fats|Diethylnitrosamine|Drugs, Chinese Herbal|epigallocatechin gallate|Folic Acid|Genistein|Glutathione|Hemin|Iron|Lactic Acid|Lead|Lithocholic Acid|Malondialdehyde|Mercury|Metformin|Nickel|Particulate Matter|perfluorodecanoic acid|perf…	82.52	121
INS1	16333	Diabetic Cardiomyopathies	MESH:D058065	therapeutic	1,2-diacylglycerol|Acetylcysteine|Alloxan|Copper|Curcumin|dapagliflozin|Dietary Fats|geraniol|Niacinamide|Nifedipine|Pyruvaldehyde|Resveratrol|Rosiglitazone|Streptozocin|Taurine|Thioctic Acid|Zinc	59.12	40
CAT	847	Diabetes Mellitus, Type 1	MESH:D003922	therapeutic	Alloxan|bisphenol A|Cyclophosphamide|decabromobiphenyl ether|Dehydroepiandrosterone|Genistein|Imatinib Mesylate|Iron|Lipopolysaccharides|Mercury|Niacinamide|Nitric Oxide|Norepinephrine|Reactive Oxygen Species|Resveratrol|sodium arsenite|Streptozocin|Superoxides|Tacrolimus|Taurine|Tetrachlorodibenzodioxin|Tocotrienols|Uric Acid|Vitamin A|Warfarin	53.16	40
FGF21	26291	Diabetes Mellitus, Type 2	MESH:D003924	therapeutic	Amino Acids|Bezafibrate|bisphenol A|Blood Glucose|Dibutyl Phthalate|Dietary Fats|Diethylnitrosamine|Folic Acid|Fructose|Glucose|Nickel|perfluorooctanoic acid|Pioglitazone|Polychlorinated Biphenyls|Resveratrol|Rosiglitazone|Streptozocin|titanium dioxide|Triglycerides|Troglitazone|Vehicle Emissions	52.56	100
FGF21	26291	Diabetes Mellitus, Experimental	MESH:D003921	therapeutic	Bezafibrate|Blood Glucose|cobaltiprotoporphyrin|Dibutyl Phthalate|Dietary Fats|Diethylhexyl Phthalate|Fructose|Glucose|Pioglitazone|Resveratrol|Rosiglitazone|sodium arsenite|Sodium Glutamate|Streptozocin|Tacrolimus|tesaglitazar|Triglycerides|Troglitazone	49.61	553
ICAM1	3383	Diabetic Retinopathy	MESH:D003930	therapeutic	Ascorbic Acid|Aspirin|Atorvastatin|candesartan|cloricromen|Copper|Deferoxamine|Fenofibrate|Glucose|Methotrexate|N-(oxo-5,6-dihydrophenanthridin-2-yl)-N,N-dimethylacetamide hydrochloride|Pioglitazone|Resveratrol|Streptozocin|Sulindac|Vitamin E	48.4	22
SOD1	6647	Diabetic Retinopathy	MESH:D003930	therapeutic	Ascorbic Acid|Atorvastatin|beta Carotene|Copper|Deferoxamine|Glucose|Manganese|Melatonin|Methotrexate|N-(oxo-5,6-dihydrophenanthridin-2-yl)-N,N-dimethylacetamide hydrochloride|Pioglitazone|Pyruvaldehyde|Resveratrol|Streptozocin|Sulindac|Vitamin E	46.96	20
IGF1	3479	Diabetes Mellitus, Type 1	MESH:D003922	therapeutic	bisphenol A|Calcitriol|decabromobiphenyl ether|Genistein|Imatinib Mesylate|Iron|Lipopolysaccharides|Mercury|Norepinephrine|Palm Oil|Reactive Oxygen Species|Resveratrol|sodium arsenite|Streptozocin|Superoxides|Tacrolimus|Tetrachlorodibenzodioxin	46.61	35
INS	3630	Diabetes Mellitus, Type 1	MESH:D003922	therapeutic	bisphenol A|Calcitriol|decabromobiphenyl ether|Lipopolysaccharides|Niacinamide|Nitric Oxide|Norepinephrine|Reactive Oxygen Species|Resveratrol|sodium arsenite|Streptozocin|Superoxides|Tacrolimus|Tetrachlorodibenzodioxin|Vitamin A	41.04	36
INS	3630	Diabetic Cardiomyopathies	MESH:D058065	therapeutic	3,3',4,5'-tetrahydroxystilbene|Acetylcysteine|Copper|Curcumin|Dietary Fats|Niacinamide|Resveratrol|Rosiglitazone|Streptozocin|Thioctic Acid|Trientine|Zinc	38.35	39
IGF1	3479	Diabetic Cardiomyopathies	MESH:D058065	therapeutic	1,2-diacylglycerol|Acetylcysteine|Copper|Curcumin|Dietary Fats|Drugs, Chinese Herbal|Enalapril|Nifedipine|Resveratrol|Rosiglitazone|Streptozocin|Zinc	36.92	38
TNFRSF1A	7132	Diabetes Mellitus, Experimental	MESH:D003921	therapeutic	Capsaicin|Cholesterol|cobaltiprotoporphyrin|Dibutyl Phthalate|Dietary Fats|Dronabinol|Hydrogen Peroxide|Metformin|Nicotine|Nitric Oxide|Palm Oil|pimagedine|Plant Extracts|Quercetin|resiniferatoxin|Resveratrol|sodium arsenite|Zinc Compounds	36.84	72
ALDH2	217	Diabetes Complications	MESH:D048909	therapeutic	Acetylcysteine|Copper|Dietary Fats|Ethanol|Glucose|Nitric Oxide|Particulate Matter|Reactive Oxygen Species|Resveratrol|Streptozocin|Vehicle Emissions	36.39	16
HMOX1	3162	Diabetic Angiopathies	MESH:D003925	therapeutic	Acetylcysteine|Aspirin|Carvedilol|Dietary Fats|Enalapril|Metformin|Niacin|Pioglitazone|Resveratrol|Rosiglitazone|stannous chloride|Streptozocin|Superoxides|Thioctic Acid|Troglitazone	35.12	16
CCL20	6364	Diabetes Mellitus, Experimental	MESH:D003921	therapeutic	Blood Glucose|Capsaicin|cinnamaldehyde|Dibutyl Phthalate|Fenretinide|Hydrogen Peroxide|Naproxen|Niacinamide|Plant Extracts|Resveratrol|Rosiglitazone|sodium arsenite|Tacrolimus|Troglitazone	30.33	47
ACE2	59272	Diabetic Retinopathy	MESH:D003930	therapeutic	Ascorbic Acid|Atorvastatin|candesartan|Glucose|Lisinopril|Pioglitazone|Streptozocin|Sulindac	28.68	21
APOA1	335	Diabetic Cardiomyopathies	MESH:D058065	therapeutic	Copper|Dietary Fats|Drugs, Chinese Herbal|Nifedipine|Resveratrol|Streptozocin|Trientine|Zinc	25.6	38
SMAD5	4090	Diabetes Mellitus, Type 2	MESH:D003924	therapeutic	Arsenic|Ascorbic Acid|bisphenol A|Blood Glucose|Cadmium|Copper|coumarin|Pesticides|Resveratrol|Vehicle Emissions	24.51	24
CCL20	6364	Diabetes Mellitus, Type 1	MESH:D003922	therapeutic	bisphenol A|Calcitriol|Lipopolysaccharides|Niacinamide|Resveratrol|sodium arsenite|Tacrolimus|Tetrachlorodibenzodioxin	23.04	9
FGF21	26291	Diabetes Mellitus, Type 1	MESH:D003922	therapeutic	bisphenol A|Lipopolysaccharides|Resveratrol|sodium arsenite|Streptozocin|Tacrolimus|Tetrachlorodibenzodioxin	21.85	28
HGF	3082	Diabetic Neuropathies	MESH:D003929	therapeutic	Aspirin|Dietary Fats|Oxygen|Plant Extracts|Progesterone|Resveratrol|Rosiglitazone	20.04	11
KLK1	3816	Diabetic Nephropathies	MESH:D003928	therapeutic	Dietary Fats|Estradiol|Fructose|Plant Extracts|Resveratrol|Streptozocin	17.71	123
INS	3630	Diabetic Ketoacidosis	MESH:D016883	therapeutic	Clofibrate|Clozapine|Olanzapine|Potassium	17.58	3
KLK1	3816	Diabetic Cardiomyopathies	MESH:D058065	therapeutic	Copper|Dietary Fats|Resveratrol|Streptozocin	15.67	36
CHRM2	1129	Diabetic Neuropathies	MESH:D003929	therapeutic	Dietary Fats|Glucose|Oxygen|Resveratrol|Streptozocin	15.58	48
ASS1	445	Diabetic Angiopathies	MESH:D003925	therapeutic	Dietary Fats|Resveratrol|Troglitazone	8.62	6
STS	412	Diabetes Mellitus, Experimental	MESH:D003921	therapeutic	Dibutyl Phthalate|Dietary Fats|Diethylhexyl Phthalate|tributyltin|Troglitazone	8.12	49
YWHAH	7533	Diabetes Mellitus, Experimental	MESH:D003921	therapeutic	Dibutyl Phthalate|Resveratrol|Rosiglitazone|sodium arsenite	7.96	18
SLC25A4	291	Diabetic Cardiomyopathies	MESH:D058065	therapeutic	Resveratrol|Streptozocin	5.97	34
NTF3	4908	Diabetic Neuropathies	MESH:D003929	therapeutic	Progesterone|Streptozocin	5.52	46
CASP3	836	Diabetes Mellitus	MESH:D003920		2,2',4,4'-tetrabromodiphenyl ether|2,4,4',5-tetrachlorobiphenyl|2,4,5,2',4',5'-hexachlorobiphenyl|Air Pollutants|Alloxan|Antimony|aroclor 1260|Arsenic|arsenite|Aspirin|Atrazine|Berberine|Bezafibrate|bisphenol A|Blood Glucose|Cadmium|Chlordan|Chlorodiphenyl (54% Chlorine)|Chlorpyrifos|Chromium|Clozapine|Copper|Cyclosporine|DDT|Diazinon|Diazoxide|Dichlorodiphenyl Dichloroethylene|Dichlorvos|Dieldri…	178.62	140
INS1	16333	Diabetes Mellitus	MESH:D003920		2,2',4,4'-tetrabromodiphenyl ether|2,4,5,2',4',5'-hexachlorobiphenyl|Air Pollutants|Alloxan|aroclor 1260|Arsenic|arsenite|Bezafibrate|bisphenol A|Blood Glucose|Cadmium|Chlordan|Chlorodiphenyl (54% Chlorine)|Chlorpromazine|Chlorpyrifos|Chromium|Copper|DDT|Diazinon|Diazoxide|Dichlorvos|dimethylarsinous acid|Fatty Acids, Omega-3|Gallic Acid|Gliclazide|Glyburide|Heptachlor|Hexachlorobenzene|Lead|Merc…	178.42	117
TGFB1	7040	Diabetes Mellitus	MESH:D003920		2,2',4,4'-tetrabromodiphenyl ether|2,4,5,2',4',5'-hexachlorobiphenyl|Air Pollutants|Allergens|Arsenic|arsenite|Aspirin|Berberine|Bezafibrate|bisphenol A|Blood Glucose|Cadmium|Chlorpyrifos|Chromium|Copper|Cyclosporine|DDT|Diazinon|Dichlorodiphenyl Dichloroethylene|Dieldrin|Docosahexaenoic Acids|Flavonoids|Gallic Acid|Glyburide|Heptachlor|Hexachlorobenzene|Iron|Lead|Metformin|Methylprednisolone|mor…	177.63	134
IL1B	3553	Diabetes Mellitus	MESH:D003920		2,2',4,4'-tetrabromodiphenyl ether|2,4,5,2',4',5'-hexachlorobiphenyl|Air Pollutants|Alloxan|Arsenic|arsenite|Aspirin|Atrazine|Berberine|Bezafibrate|bisphenol A|Blood Glucose|Cadmium|Chlorodiphenyl (54% Chlorine)|Chlorpromazine|Chlorpyrifos|Chromium|Clozapine|Copper|Cyclosporine|DDT|Diazinon|Dichlorodiphenyl Dichloroethylene|Dichlorvos|Dieldrin|Docosahexaenoic Acids|Fatty Acids, Omega-3|Flavonoids…	176.94	144
TNF	7124	Diabetes Mellitus	MESH:D003920		2,2',4,4'-tetrabromodiphenyl ether|2,4,5,2',4',5'-hexachlorobiphenyl|Air Pollutants|alachlor|Alloxan|Antipsychotic Agents|aroclor 1260|Arsenic|Arsenicals|arsenite|Aspirin|Atrazine|Berberine|Bezafibrate|bisphenol A|Blood Glucose|Cadmium|Chlorides|Chlorodiphenyl (54% Chlorine)|Chlorpromazine|Chlorpyrifos|Chromium|Clozapine|Copper|Cyclosporine|DDT|Diazinon|Diazoxide|Dichlorodiphenyl Dichloroethylene…	176.73	152
TP53	7157	Diabetes Mellitus	MESH:D003920		2,2',4,4'-tetrabromodiphenyl ether|2,4,5,2',4',5'-hexachlorobiphenyl|Air Pollutants|Allergens|Arsenic|arsenite|Aspirin|Atrazine|Berberine|bisphenol A|Cadmium|Chlorodiphenyl (54% Chlorine)|Chlorpromazine|Chlorpyrifos|Chromium|Clozapine|Copper|Cyclosporine|DDT|Diazinon|Diazoxide|Dichlorodiphenyl Dichloroethylene|Dichlorvos|Dieldrin|Docosahexaenoic Acids|Fatty Acids, Omega-3|Flavonoids|Gallic Acid|G…	169.97	123
HMOX1	3162	Diabetes Mellitus	MESH:D003920		2,2',4,4'-tetrabromodiphenyl ether|2,4,5-Trichlorophenoxyacetic Acid|Air Pollutants|alachlor|Aldrin|Alloxan|Antimony|Arsenic|Arsenicals|arsenite|Aspirin|Atrazine|Berberine|bisphenol A|Blood Glucose|Cadmium|Chlorodiphenyl (54% Chlorine)|Chlorpromazine|Chlorpyrifos|Chromium|Clozapine|Copper|Cyclosporine|DDT|Diazinon|Diazoxide|Dichlorvos|Dieldrin|dimethylarsinous acid|Docosahexaenoic Acids|Fatty Aci…	168.49	129
BCL2	596	Diabetes Mellitus	MESH:D003920		2,2',4,4'-tetrabromodiphenyl ether|2,4,5,2',4',5'-hexachlorobiphenyl|Air Pollutants|alachlor|Alloxan|Antimony|Arsenic|arsenite|Aspirin|Atrazine|Berberine|Bezafibrate|bisphenol A|Blood Glucose|Cadmium|Chlorodiphenyl (54% Chlorine)|Chlorpyrifos|Clozapine|Copper|Cyclosporine|DDT|Diazinon|Diazoxide|Dichlorodiphenyl Dichloroethylene|Dieldrin|dimethylarsinous acid|Docosahexaenoic Acids|Flavonoids|Galli…	168.28	139
FOS	2353	Diabetes Mellitus	MESH:D003920		2,2',4,4'-tetrabromodiphenyl ether|2,4,5,2',4',5'-hexachlorobiphenyl|Air Pollutants|Arsenic|arsenite|Aspirin|Atrazine|Bezafibrate|bisphenol A|Blood Glucose|Cadmium|Chlorodiphenyl (54% Chlorine)|Chlorpromazine|Chlorpropamide|Chlorpyrifos|Chromium|Clozapine|Copper|Cyclosporine|DDT|Dichlorodiphenyl Dichloroethylene|Dieldrin|dimethylarsinous acid|Hexachlorobenzene|Indapamide|Iron|Lead|Mercury|Metform…	163.33	131
IL6	3569	Diabetes Mellitus	MESH:D003920		2,2',4,4'-tetrabromodiphenyl ether|2,4,5,2',4',5'-hexachlorobiphenyl|Air Pollutants|Alloxan|aroclor 1260|Arsenic|Arsenicals|arsenite|Aspirin|Atrazine|Berberine|Bezafibrate|bisphenol A|Blood Glucose|Cadmium|Chlorodiphenyl (54% Chlorine)|Chlorpromazine|Chlorpyrifos|Chromium|Copper|Cyclosporine|DDT|Diazinon|Diazoxide|Dichlorodiphenyl Dichloroethylene|Dichlorvos|Dieldrin|dimethylarsinous acid|Docosah…	163.05	140
ALB	213	Diabetes Mellitus	MESH:D003920		2,2',4,4'-tetrabromodiphenyl ether|2,4,5-Trichlorophenoxyacetic Acid|Air Pollutants|Arsenic|Aspirin|Atrazine|Berberine|bisphenol A|Cadmium|Chlordan|Chlorpyrifos|Chromium|Clozapine|Copper|Cyclosporine|DDT|Diazinon|Dichlorodiphenyl Dichloroethylene|Dichlorvos|Dieldrin|Docosahexaenoic Acids|Flavonoids|Gallic Acid|Gliclazide|Glyburide|Heptachlor|Insecticides|Iron|Lead|Mercury|Metformin|metribuzin|Nit…	159.81	122
BAX	581	Diabetes Mellitus	MESH:D003920		2,2',4,4'-tetrabromodiphenyl ether|2,4,5,2',4',5'-hexachlorobiphenyl|Air Pollutants|alachlor|Alloxan|Antimony|Arsenic|arsenite|Aspirin|Atrazine|Berberine|Bezafibrate|bisphenol A|Blood Glucose|Cadmium|Chlorodiphenyl (54% Chlorine)|Chlorpyrifos|Chromium|Clozapine|Copper|Cyclosporine|Diazinon|Diazoxide|Dichlorodiphenyl Dichloroethylene|Dichlorvos|Dieldrin|dimethylarsinous acid|Docosahexaenoic Acids|…	159.74	134
NOS2	4843	Diabetes Mellitus	MESH:D003920		2,4,5,2',4',5'-hexachlorobiphenyl|Air Pollutants|alachlor|Alloxan|Antimony|Arsenic|Arsenicals|arsenite|Aspirin|Atrazine|Berberine|bisphenol A|Blood Glucose|Cadmium|Chlorpyrifos|Copper|Cyclosporine|DDT|Diazinon|Diazoxide|Dichlorodiphenyl Dichloroethylene|Dichlorvos|Flavonoids|Gallic Acid|Glyburide|Hexachlorobenzene|Iron|Lead|lipoxin A4|Magnesium|Mercury|Metformin|Methylprednisolone|morroniside|Nia…	157.89	125
NOS2	4843	Diabetic Nephropathies	MESH:D003928		1-hexacosanol|3-((6-(2-methoxyphenyl)pyrimidin-4-yl)amino)phenyl)methane sulfonamide|acetovanillone|Alloxan|arjunolic acid|Ascorbic Acid|Aspirin|Atenolol|benazepril|benphothiamine|Blood Glucose|candesartan cilexetil|Carbamazepine|Cobalt|cobaltous chloride|Curcumin|Dietary Fats|Drugs, Chinese Herbal|Enalapril|Estradiol|Fructose|Gabapentin|Gallic Acid|ginsenoside Rg1|Glucose|Hydrogen Peroxide|Hydro…	155.16	156
JUN	3725	Diabetes Mellitus	MESH:D003920		2,2',4,4'-tetrabromodiphenyl ether|2,4,5,2',4',5'-hexachlorobiphenyl|Air Pollutants|Arsenic|arsenite|Aspirin|Atrazine|Berberine|Bezafibrate|bisphenol A|Cadmium|Chlorodiphenyl (54% Chlorine)|Chlorpyrifos|Chromium|Clozapine|Copper|Cyclosporine|DDT|Diazinon|Dichlorodiphenyl Dichloroethylene|Dieldrin|Docosahexaenoic Acids|Gallic Acid|Heptachlor|Hexachlorobenzene|Iron|Lead|Mercury|Metformin|Nitrogen D…	155.08	122
TNF	7124	Diabetic Nephropathies	MESH:D003928		3,4-dihydroxyphenylethanol|3-((6-(2-methoxyphenyl)pyrimidin-4-yl)amino)phenyl)methane sulfonamide|4-(4-(3-adamantan-1-ylureido)cyclohexyloxy)benzoic acid|acetovanillone|Alloxan|arjunolic acid|Ascorbic Acid|Aspirin|benazepril|benphothiamine|Blood Glucose|Carbamazepine|Cobalt|cobaltous chloride|Curcumin|dapagliflozin|Dietary Fats|diminazene aceturate|Drugs, Chinese Herbal|Enalapril|Eplerenone|Estra…	153.36	165
MAPK1	5594	Diabetes Mellitus	MESH:D003920		2,2',4,4'-tetrabromodiphenyl ether|2,4,4',5-tetrachlorobiphenyl|2,4,5,2',4',5'-hexachlorobiphenyl|Air Pollutants|Allergens|Alloxan|Antimony|Arachidonic Acids|Arsenic|arsenite|Aspirin|Atrazine|Berberine|Bezafibrate|bisphenol A|Blood Glucose|Cadmium|Chlordan|Chlorodiphenyl (54% Chlorine)|Chlorpromazine|Chlorpyrifos|Chromium|Clozapine|Copper|Cyclosporine|DDT|Diazinon|Dichlorodiphenyl Dichloroethylen…	152.65	135
NFE2L2	4780	Diabetes Mellitus, Experimental	MESH:D003921		Aldosterone|Alloxan|astaxanthine|Berberine|Bezafibrate|Bile Acids and Salts|Blood Glucose|Capsaicin|Cholesterol|Chromium|cinnamaldehyde|cobaltiprotoporphyrin|Coconut Oil|corilagin|Cyclophosphamide|Dibutyl Phthalate|Dietary Fats|Dietary Sucrose|Diethylhexyl Phthalate|Enalapril|Eplerenone|Exenatide|Fatty Acids, Nonesterified|Fatty Acids, Omega-3|Fenretinide|Fructose|Gallic Acid|Gliclazide|Glucose|G…	152.31	595
IGF1	3479	Diabetes Mellitus	MESH:D003920		2,2',4,4'-tetrabromodiphenyl ether|2,4,5,2',4',5'-hexachlorobiphenyl|Air Pollutants|aroclor 1260|Arsenic|Arsenicals|arsenite|Atrazine|Bezafibrate|bisphenol A|Cadmium|Chlorides|Chlorpyrifos|Chromium|Clozapine|Copper|Cyclosporine|DDT|Diazinon|Dichlorodiphenyl Dichloroethylene|Dieldrin|Fatty Acids, Omega-3|Flavonoids|Heptachlor|Hexachlorobenzene|Iron|Lead|Mercury|Metformin|o,p'-DDT|Particulate Matte…	152.01	110
NFE2L2	4780	Diabetes Mellitus	MESH:D003920		2,2',4,4'-tetrabromodiphenyl ether|2,4,5,2',4',5'-hexachlorobiphenyl|Air Pollutants|alachlor|Alloxan|aroclor 1260|Arsenic|Arsenicals|arsenite|Atrazine|Berberine|Bezafibrate|bisphenol A|Blood Glucose|Cadmium|Chlorodiphenyl (54% Chlorine)|Chlorpromazine|Chlorpyrifos|Chromium|Clozapine|Copper|Cyclosporine|DDT|Dichlorodiphenyl Dichloroethylene|Dichlorvos|Docosahexaenoic Acids|Fatty Acids, Omega-3|Gal…	151.78	132
LEP	3952	Diabetes Mellitus	MESH:D003920		2,2',4,4'-tetrabromodiphenyl ether|2,4,5,2',4',5'-hexachlorobiphenyl|Air Pollutants|Arsenic|arsenite|Aspirin|Atrazine|Bezafibrate|bisphenol A|Blood Glucose|Cadmium|Chlorpromazine|Chlorpyrifos|Chromium|Clozapine|Cyclosporine|DDT|Diazoxide|Dichlorodiphenyl Dichloroethylene|Docosahexaenoic Acids|Fatty Acids, Omega-3|Fonofos|Iron|Lead|Metformin|Niacin|Olanzapine|Ozone|Parathion|Particulate Matter|Per…	150.37	109
IL10	3586	Diabetes Mellitus	MESH:D003920		2,4,5,2',4',5'-hexachlorobiphenyl|Air Pollutants|Allergens|Alloxan|Arsenic|arsenite|Aspirin|Atrazine|Berberine|bisphenol A|Blood Glucose|Cadmium|Chlorpyrifos|Chromium|Clozapine|Copper|Cyclosporine|Diazinon|Diazoxide|Dieldrin|Flavonoids|Fonofos|Gliclazide|Glucocorticoids|Hexachlorobenzene|Lead|lipoxin A4|Mercury|Metformin|Methylprednisolone|morroniside|Nitrogen Dioxide|Olanzapine|o,p'-DDT|Ozone|Pa…	147.88	113
IL6	3569	Diabetic Nephropathies	MESH:D003928		3,4-dihydroxyphenylethanol|3-((6-(2-methoxyphenyl)pyrimidin-4-yl)amino)phenyl)methane sulfonamide|4-(4-(3-adamantan-1-ylureido)cyclohexyloxy)benzoic acid|acetovanillone|Alloxan|Ascorbic Acid|Aspirin|benazepril|Blood Glucose|Carbamazepine|Cobalt|cobaltous chloride|Curcumin|Dietary Fats|diminazene aceturate|Drugs, Chinese Herbal|Enalapril|Estradiol|fenugreek seed meal|Fructose|Furosemide|Gallic Aci…	146.51	165
MAPK3	5595	Diabetes Mellitus	MESH:D003920		2,2',4,4'-tetrabromodiphenyl ether|2,4,4',5-tetrachlorobiphenyl|2,4,5,2',4',5'-hexachlorobiphenyl|Air Pollutants|Alloxan|Antimony|Arachidonic Acids|Arsenic|arsenite|Aspirin|Atrazine|Berberine|Bezafibrate|bisphenol A|Blood Glucose|Cadmium|Chlordan|Chlorodiphenyl (54% Chlorine)|Chlorpromazine|Chlorpyrifos|Chromium|Clozapine|Copper|Cyclosporine|DDT|Diazinon|Dichlorodiphenyl Dichloroethylene|Dieldrin…	146.32	135
PCK1	5105	Diabetes Mellitus	MESH:D003920		2,2',4,4'-tetrabromodiphenyl ether|2,4,5,2',4',5'-hexachlorobiphenyl|Air Pollutants|Alloxan|aroclor 1260|Arsenic|Atrazine|Bezafibrate|bisphenol A|Cadmium|Chlorodiphenyl (54% Chlorine)|Chlorpromazine|Chlorpyrifos|Chromium|Copper|Cyclosporine|DDT|Dichlorodiphenyl Dichloroethylene|Docosahexaenoic Acids|Fatty Acids, Omega-3|Glipizide|Glyburide|Iron|Metformin|Niacin|o,p'-DDT|Ozone|Parathion|Particulat…	145.98	109
IFNG	3458	Diabetes Mellitus	MESH:D003920		2,4,5,2',4',5'-hexachlorobiphenyl|Air Pollutants|Allergens|Antimony|Arsenic|arsenite|Aspirin|Atrazine|Berberine|Bezafibrate|bisphenol A|Cadmium|Chlorpromazine|Chlorpyrifos|Chromium|Clozapine|Copper|Cyclosporine|Diazinon|Dichlorodiphenyl Dichloroethylene|Dichlorvos|Docosahexaenoic Acids|Fatty Acids, Omega-3|Gallic Acid|Glyburide|Hexachlorobenzene|Insecticides|Iron|Lead|Mercury|Metformin|Niacin|Nit…	144.4	125
GSR	2936	Diabetes Mellitus	MESH:D003920		2,2',4,4'-tetrabromodiphenyl ether|Air Pollutants|Alloxan|aminoacetone|aroclor 1260|Arsenic|arsenite|Atrazine|Berberine|Bezafibrate|bisphenol A|Blood Glucose|Cadmium|Chlordan|Chlorodiphenyl (54% Chlorine)|Chlorpromazine|Chlorpyrifos|Chromium|Copper|Cyclosporine|Diazinon|Dichlorvos|Docosahexaenoic Acids|Gallic Acid|Gliclazide|Glyburide|Iron|Lead|Mercury|Metals, Heavy|Metformin|Nitrogen Dioxide|o,p…	144.02	116
AHR	196	Diabetes Mellitus	MESH:D003920		2,2',4,4'-tetrabromodiphenyl ether|2,4,4',5-tetrachlorobiphenyl|2,4,5,2',4',5'-hexachlorobiphenyl|2-naphthol|Air Pollutants|Allergens|aroclor 1260|Arsenic|arsenite|Aspirin|Atrazine|Berberine|Bezafibrate|bisphenol A|Blood Glucose|Cadmium|Chlorodiphenyl (54% Chlorine)|Chlorpromazine|Chlorpyrifos|Chromium|Copper|Cyclosporine|DDT|Diazinon|Dichlorodiphenyl Dichloroethylene|Dieldrin|Docosahexaenoic Aci…	142.37	110
NFE2L2	4780	Diabetes Mellitus, Type 2	MESH:D003924		Air Pollutants|Alloxan|alpha-Tocopherol|AMG-837|Arsenic|Ascorbic Acid|astaxanthine|Berberine|Bezafibrate|bis(4-hydroxyphenyl)sulfone|bisphenol A|Blood Glucose|Cadmium|Calcium|Chromium|cinnamaldehyde|Clozapine|Copper|coumarin|Curcumin|Dibutyl Phthalate|Dichlorodiphenyl Dichloroethylene|Dietary Fats|Diethylnitrosamine|Drugs, Chinese Herbal|Enalapril|epigallocatechin gallate|Exenatide|Fatty Acids, N…	142.04	179
BCL2	596	Diabetic Nephropathies	MESH:D003928		3,4-dihydroxyphenylethanol|3-((6-(2-methoxyphenyl)pyrimidin-4-yl)amino)phenyl)methane sulfonamide|acetovanillone|Alloxan|arjunolic acid|Ascorbic Acid|Aspirin|benazepril|Blood Glucose|candesartan cilexetil|Carbamazepine|Cobalt|cobaltous chloride|Curcumin|dapagliflozin|Dietary Fats|Drugs, Chinese Herbal|Enalapril|Estradiol|Fructose|Furosemide|Gallic Acid|ginsenoside Rg1|Gliclazide|Glucose|Hydrogen …	139.81	164
ADIPOQ	9370	Diabetes Mellitus, Experimental	MESH:D003921		Benzamides|Berberine|Bezafibrate|Capsaicin|Cholesterol|cobaltiprotoporphyrin|Cromolyn Sodium|Dietary Fats|Dietary Sucrose|Dietary Sugars|Diethylhexyl Phthalate|Dronabinol|Enalapril|Fatty Acids, Nonesterified|Fatty Acids, Omega-3|fenugreek seed meal|Fructose|ginsenoside Re|Glucose|Hemin|Hydrogen Peroxide|Losartan|Metformin|Monocrotophos|Naproxen|Niacinamide|N-(oxo-5,6-dihydrophenanthridin-2-yl)-N,…	139.33	564
GPT	2875	Diabetes Mellitus	MESH:D003920		2,2',4,4'-tetrabromodiphenyl ether|Air Pollutants|Aldrin|Alloxan|Arsenic|arsenite|Aspirin|Atrazine|Berberine|Bezafibrate|bisphenol A|Cadmium|Chlorpromazine|Chlorpyrifos|Copper|Cyclosporine|DDT|Diazinon|Dichlorodiphenyl Dichloroethylene|Dichlorvos|Dieldrin|Docosahexaenoic Acids|Fatty Acids, Omega-3|Gallic Acid|Glyburide|Iron|Lead|Magnesium|Metformin|Methylprednisolone|Niacin|Ozone|Parathion|Perind…	139	110
SOD2	6648	Diabetes Mellitus	MESH:D003920		2,2',4,4'-tetrabromodiphenyl ether|2,4,5,2',4',5'-hexachlorobiphenyl|Air Pollutants|aminoacetone|Arsenic|Arsenicals|arsenite|Aspirin|Atrazine|Berberine|bisphenol A|Blood Glucose|Cadmium|Chlorpyrifos|Chromium|Clozapine|Copper|Cyclosporine|DDT|Diazinon|Dichlorodiphenyl Dichloroethylene|Dichlorvos|Dieldrin|dimethylarsinous acid|Gliclazide|Hexachlorobenzene|Iron|Lead|Metformin|Methylprednisolone|Nitr…	138.84	117
CAT	847	Diabetic Nephropathies	MESH:D003928		3,4-dihydroxyphenylethanol|acetovanillone|Alloxan|arjunolic acid|Ascorbic Acid|Aspirin|Atenolol|Blood Glucose|Carbamazepine|Cobalt|cobaltous chloride|Curcumin|Dietary Fats|Drugs, Chinese Herbal|Enalapril|Eplerenone|Estradiol|fenugreek seed meal|Fructose|Gallic Acid|ginsenoside Rg1|Gliclazide|Glucagon|Glucose|Hydrogen Peroxide|Inositol|Levodopa|Lithium Carbonate|Losartan|Malondialdehyde|mangiferin…	138.29	153
HMOX1	3162	Diabetic Nephropathies	MESH:D003928		4-(4-(3-adamantan-1-ylureido)cyclohexyloxy)benzoic acid|acetovanillone|Alloxan|Ascorbic Acid|Aspirin|benphothiamine|Blood Glucose|Carbamazepine|Cobalt|cobaltous chloride|Curcumin|dapagliflozin|Dietary Fats|Drugs, Chinese Herbal|Duloxetine Hydrochloride|Enalapril|Estradiol|Fructose|Furosemide|Gabapentin|Gallic Acid|ginsenoside Rg1|Gliclazide|Glucose|Hydrogen Peroxide|Levodopa|Losartan|Malondialdeh…	137.8	154
CDKN1A	1026	Diabetes Mellitus	MESH:D003920		2,2',4,4'-tetrabromodiphenyl ether|2,4,5,2',4',5'-hexachlorobiphenyl|Air Pollutants|Allergens|Antimony|Arsenic|arsenite|Aspirin|Atrazine|Berberine|bisphenol A|Cadmium|Chlorodiphenyl (54% Chlorine)|Chlorpromazine|Chlorpyrifos|Chromium|Copper|Cyclosporine|DDT|Diazinon|Dichlorvos|Dieldrin|dimethylarsinous acid|Docosahexaenoic Acids|Flavonoids|Gallic Acid|Gliclazide|Glucocorticoids|Iron|Lead|Metformi…	137.2	111
CCND1	595	Diabetes Mellitus	MESH:D003920		2,2',4,4'-tetrabromodiphenyl ether|2,4,5,2',4',5'-hexachlorobiphenyl|Air Pollutants|alachlor|Antimony|Arsenic|arsenite|Aspirin|Atrazine|Berberine|bisphenol A|Cadmium|Chlorodiphenyl (54% Chlorine)|Chlorpromazine|Chlorpyrifos|Clozapine|Copper|Cyclosporine|DDT|Diazinon|Diazoxide|Dichlorodiphenyl Dichloroethylene|Dieldrin|dimethylarsinous acid|Docosahexaenoic Acids|Fatty Acids, Omega-3|Flavonoids|Hex…	136.16	110
IL1B	3553	Diabetic Nephropathies	MESH:D003928		3-((6-(2-methoxyphenyl)pyrimidin-4-yl)amino)phenyl)methane sulfonamide|acetovanillone|Alloxan|Ascorbic Acid|Aspirin|benphothiamine|Blood Glucose|Carbamazepine|Cobalt|cobaltous chloride|Curcumin|dapagliflozin|Dietary Fats|diminazene aceturate|Drugs, Chinese Herbal|Enalapril|Estradiol|fenugreek seed meal|Fructose|Gallic Acid|ginsenoside Rg1|Gliclazide|Glucose|Hydrogen Peroxide|Hydrolyzable Tannins|…	136.1	158
APP	351	Diabetes Mellitus	MESH:D003920		2,2',4,4'-tetrabromodiphenyl ether|2,4,5,2',4',5'-hexachlorobiphenyl|Air Pollutants|Arsenic|Atrazine|Berberine|bisphenol A|Cadmium|Chlorodiphenyl (54% Chlorine)|Chlorpyrifos|Copper|Cyclosporine|DDT|Dichlorodiphenyl Dichloroethylene|Dichlorvos|Dieldrin|Fonofos|Gallic Acid|Iron|Lead|Mercury|Olanzapine|o,p'-DDT|Ozone|Parathion|Particulate Matter|Pioglitazone|Plant Extracts|Potassium|Pravastatin|Quet…	133.43	91
BDNF	627	Diabetes Mellitus	MESH:D003920		2,2',4,4'-tetrabromodiphenyl ether|Air Pollutants|Arsenic|arsenite|Aspirin|Atrazine|bisphenol A|Blood Glucose|Cadmium|Chlorodiphenyl (54% Chlorine)|Chlorpromazine|Chlorpyrifos|Clozapine|Copper|Cyclosporine|DDT|Diazinon|Dichlorodiphenyl Dichloroethylene|Docosahexaenoic Acids|Fatty Acids, Omega-3|Gallic Acid|Insecticides|Lead|Mercury|Metformin|Niacin|Olanzapine|Ozone|Particulate Matter|Pioglitazone…	132.7	106
CYP3A4	1576	Diabetes Mellitus	MESH:D003920		2,2',4,4'-tetrabromodiphenyl ether|2,4,5,2',4',5'-hexachlorobiphenyl|2-naphthol|Air Pollutants|alachlor|Aldrin|Arsenic|Atrazine|Berberine|bisphenol A|Chlordan|Chlorodiphenyl (54% Chlorine)|Chlorpromazine|Chlorpyrifos|Clozapine|Cyclosporine|DDT|Diazinon|Dichlorodiphenyl Dichloroethylene|Dieldrin|dimethylarsinous acid|Docosahexaenoic Acids|Fonofos|Glucocorticoids|Glyburide|Lead|Metformin|Methylpred…	132.7	82
ACTA2	59	Diabetic Nephropathies	MESH:D003928		acetovanillone|Ascorbic Acid|benazepril|Captopril|cobaltous chloride|Curcumin|dapagliflozin|Dietary Fats|diminazene aceturate|Drugs, Chinese Herbal|Enalapril|Eplerenone|Estradiol|Fructose|Glucagon|Glucose|Hydrogen Peroxide|Irbesartan|Losartan|Malondialdehyde|Metformin|Nicotine|olmesartan|Palm Oil|Pentoxifylline|Perindopril|Pioglitazone|Plant Extracts|puerarin|Pyruvaldehyde|Resveratrol|Rosiglitazo…	132.44	153
SREBF1	6720	Diabetes Mellitus	MESH:D003920		2,2',4,4'-tetrabromodiphenyl ether|2,4,5,2',4',5'-hexachlorobiphenyl|2,4,5-Trichlorophenoxyacetic Acid|Air Pollutants|Aldrin|aroclor 1260|Arsenic|Atrazine|Berberine|Bezafibrate|bisphenol A|Cadmium|Chlorpyrifos|Clozapine|Copper|Cyclosporine|Dichlorodiphenyl Dichloroethylene|Docosahexaenoic Acids|Insecticides|Iron|Magnesium|Metformin|morroniside|Olanzapine|o,p'-DDT|Ozone|Particulate Matter|Pesticid…	132.05	109
RELA	5970	Diabetes Mellitus	MESH:D003920		2,2',4,4'-tetrabromodiphenyl ether|2,4,5,2',4',5'-hexachlorobiphenyl|Air Pollutants|alachlor|Allergens|Alloxan|Arsenic|arsenite|Aspirin|Atrazine|Berberine|Bezafibrate|bisphenol A|Blood Glucose|Cadmium|Chlorpyrifos|Chromium|Clozapine|Copper|Cyclosporine|Dichlorodiphenyl Dichloroethylene|Docosahexaenoic Acids|Gallic Acid|Gliclazide|Glyburide|Hexachlorobenzene|Iron|Lead|lipoxin A4|Mercury|Metformin|…	130.98	133
GSR	2936	Diabetes Mellitus, Type 2	MESH:D003924		Air Pollutants|Alloxan|alpha-Tocopherol|Amoxicillin|Arsenic|Ascorbic Acid|astaxanthine|Benzoic Acid|Berberine|Bezafibrate|bis(4-hydroxyphenyl)sulfone|bisphenol A|Blood Glucose|Cadmium|Calcium|Chromium|cinnamaldehyde|Copper|coumarin|Curcumin|daidzein|Dibutyl Phthalate|Dietary Fats|Diethylnitrosamine|Diosmin|Drugs, Chinese Herbal|epigallocatechin gallate|Folic Acid|Fructose|Genistein|Gliclazide|Glu…	130.86	164
CCL2	6347	Diabetes Mellitus	MESH:D003920		2,2',4,4'-tetrabromodiphenyl ether|2,4,5,2',4',5'-hexachlorobiphenyl|Air Pollutants|alachlor|Alloxan|Arsenic|arsenite|Aspirin|Berberine|Bezafibrate|bisphenol A|Blood Glucose|Cadmium|Chlorodiphenyl (54% Chlorine)|Chlorpyrifos|Copper|Cyclosporine|dimethylarsinous acid|Docosahexaenoic Acids|Fatty Acids, Omega-3|Flavonoids|Gallic Acid|Iron|Lead|Metformin|morroniside|Niacin|Nitrogen Dioxide|o,p'-DDT|O…	130.79	122
NFKB1	4790	Diabetes Mellitus	MESH:D003920		2,2',4,4'-tetrabromodiphenyl ether|2,4,5,2',4',5'-hexachlorobiphenyl|Air Pollutants|alachlor|Allergens|Arsenic|arsenite|Aspirin|Atrazine|Berberine|Bezafibrate|bisphenol A|Blood Glucose|Cadmium|Chlorodiphenyl (54% Chlorine)|Clozapine|Copper|Cyclosporine|DDT|Diazoxide|Dichlorodiphenyl Dichloroethylene|Dieldrin|Docosahexaenoic Acids|Iron|Lead|Mercury|Metformin|Methylprednisolone|Niacin|Olanzapine|o,…	129.71	110
IL4	3565	Diabetes Mellitus	MESH:D003920		2,2',4,4'-tetrabromodiphenyl ether|Air Pollutants|Allergens|Arsenic|arsenite|Aspirin|Berberine|bisphenol A|Cadmium|Chlorpyrifos|Chromium|Copper|Cyclosporine|DDT|Diazinon|Dichlorodiphenyl Dichloroethylene|Docosahexaenoic Acids|Flavonoids|Hexachlorobenzene|Lead|lipoxin A4|Mercury|Methylprednisolone|morroniside|Nitrogen Dioxide|Nitrogen Oxides|Ozone|Parathion|Particulate Matter|Pentamidine|Pioglitaz…	128.76	100
GCLC	2729	Diabetes Mellitus	MESH:D003920		2,2',4,4'-tetrabromodiphenyl ether|2,4,5-Trichlorophenoxyacetic Acid|Air Pollutants|alachlor|Alloxan|Antimony|aroclor 1260|Arsenic|Arsenicals|arsenite|Berberine|bisphenol A|Cadmium|Chlorodiphenyl (54% Chlorine)|Chlorpromazine|Chlorpyrifos|Chromium|Copper|Cyclosporine|DDT|Diazinon|Dichlorodiphenyl Dichloroethylene|Dichlorvos|Dieldrin|Docosahexaenoic Acids|Gliclazide|Insecticides|Iron|Mercury|Metfo…	128.54	105
ICAM1	3383	Diabetic Nephropathies	MESH:D003928		3,4-dihydroxyphenylethanol|3-((6-(2-methoxyphenyl)pyrimidin-4-yl)amino)phenyl)methane sulfonamide|acetovanillone|Alloxan|Ascorbic Acid|Aspirin|Blood Glucose|candesartan cilexetil|Carbamazepine|Cobalt|cobaltous chloride|Curcumin|Dietary Fats|Drugs, Chinese Herbal|Enalapril|Estradiol|Fructose|Gallic Acid|Gliclazide|Glucose|Hydrogen Peroxide|Linoleic Acids, Conjugated|Losartan|mangiferin|Metformin|m…	127.92	149
NQO1	1728	Diabetes Mellitus	MESH:D003920		2,2',4,4'-tetrabromodiphenyl ether|2,4,5,2',4',5'-hexachlorobiphenyl|Air Pollutants|Alloxan|aroclor 1260|Arsenic|Arsenicals|arsenite|Aspirin|Atrazine|Berberine|bisphenol A|Blood Glucose|Cadmium|Chlorodiphenyl (54% Chlorine)|Chlorpyrifos|Chromium|Copper|Cyclosporine|DDT|Diazinon|Dichlorvos|dimethylarsinous acid|Docosahexaenoic Acids|Flavonoids|Gallic Acid|Hexachlorobenzene|Insecticides|Iron|Lead|M…	127.68	110
CYP1A1	1543	Diabetes Mellitus	MESH:D003920		2,2',4,4'-tetrabromodiphenyl ether|2,4,4',5-tetrachlorobiphenyl|2,4,5,2',4',5'-hexachlorobiphenyl|2-naphthol|Agent Orange|Air Pollutants|alachlor|aroclor 1260|Arsenic|arsenite|Atrazine|Berberine|Bezafibrate|bisphenol A|Blood Glucose|Cadmium|Chlordan|Chlorodiphenyl (54% Chlorine)|Chlorpromazine|Chlorpyrifos|Chromium|Clozapine|Copper|Cyclosporine|DDT|Diazinon|Dichlorodiphenyl Dichloroethylene|Dield…	127.53	110
BAX	581	Diabetic Nephropathies	MESH:D003928		3,4-dihydroxyphenylethanol|acetovanillone|Alloxan|Ascorbic Acid|Aspirin|benazepril|Blood Glucose|Carbamazepine|Cobalt|cobaltous chloride|Curcumin|dapagliflozin|Dietary Fats|Drugs, Chinese Herbal|Enalapril|Estradiol|Fructose|Furosemide|Gallic Acid|ginsenoside Rg1|Glucose|Hydrogen Peroxide|Irbesartan|Levodopa|Linoleic Acids, Conjugated|Losartan|mangiferin|Metformin|Nicotine|Nifedipine|notoginsenosi…	127.19	162
ICAM1	3383	Diabetes Mellitus	MESH:D003920		2,2',4,4'-tetrabromodiphenyl ether|2,4,5,2',4',5'-hexachlorobiphenyl|Air Pollutants|Allergens|Alloxan|aroclor 1260|Arsenic|arsenite|Aspirin|Bezafibrate|bisphenol A|Blood Glucose|Cadmium|Chromium|Copper|Cyclosporine|Docosahexaenoic Acids|Flavonoids|Gallic Acid|Gliclazide|Glucocorticoids|Hexachlorobenzene|Iron|kaempferol 3-O-sophoroside|lipoxin A4|Metformin|morroniside|Niacin|Nitrogen Dioxide|Ozone…	127.12	109
AKT1	207	Diabetes Mellitus	MESH:D003920		2,2',4,4'-tetrabromodiphenyl ether|2,4,5,2',4',5'-hexachlorobiphenyl|Air Pollutants|alachlor|Alloxan|Arsenic|Arsenicals|arsenite|Aspirin|Atrazine|Berberine|Bezafibrate|bisphenol A|Cadmium|Chlorides|Chlorpromazine|Chlorpyrifos|Chromium|Clozapine|Copper|Cyclosporine|Diazinon|Diazoxide|Docosahexaenoic Acids|Gallic Acid|Glyburide|Hexachlorobenzene|Iron|Lead|Magnesium|Metformin|Methylprednisolone|Niac…	126.62	125
GSK3B	2932	Diabetes Mellitus	MESH:D003920		2,4,5,2',4',5'-hexachlorobiphenyl|alachlor|Arsenic|arsenite|Aspirin|Atrazine|Berberine|bisphenol A|Blood Glucose|Cadmium|Chlorpyrifos|Chromium|Clozapine|Copper|Cyclosporine|DDT|Diazinon|Dichlorodiphenyl Dichloroethylene|Hexachlorobenzene|Iron|Lead|Magnesium|Metformin|Olanzapine|Ozone|Particulate Matter|Pioglitazone|Plant Extracts|Polychlorinated Biphenyls|Potassium|puerarin|Pyruvaldehyde|Resverat…	126.59	112
CASP3	836	Diabetic Nephropathies	MESH:D003928		3,4-dihydroxyphenylethanol|acetovanillone|Alloxan|arjunolic acid|Ascorbic Acid|Aspirin|Atenolol|Blood Glucose|Carbamazepine|Cobalt|cobaltous chloride|Curcumin|dapagliflozin|Dietary Fats|Drugs, Chinese Herbal|Enalapril|Estradiol|Fructose|Furosemide|Gallic Acid|ginsenoside Rg1|Gliclazide|Glucose|Hydrogen Peroxide|Hydrolyzable Tannins|Inositol|Irbesartan|Levodopa|Linoleic Acids, Conjugated|Lithium C…	125.48	166
AKT1	207	Diabetes Mellitus, Experimental	MESH:D003921		Alloxan|astaxanthine|Berberine|Bezafibrate|Capsaicin|Cholesterol|Cholesterol, HDL|Chromium|cinnamaldehyde|Clioquinol|cobaltiprotoporphyrin|Coconut Oil|corilagin|Cromolyn Sodium|Cyclophosphamide|Dibutyl Phthalate|Dietary Fats|Dietary Sugars|Diethylhexyl Phthalate|Dronabinol|Enalapril|Exenatide|Fenretinide|fenugreek seed meal|Fructose|Gallic Acid|ginsenoside Re|Glucose|glucose tolerance factor|Glyb…	124.78	591
MAPK1	5594	Diabetic Nephropathies	MESH:D003928		3,4-dihydroxyphenylethanol|3-((6-(2-methoxyphenyl)pyrimidin-4-yl)amino)phenyl)methane sulfonamide|acetovanillone|Alloxan|arjunolic acid|Ascorbic Acid|Aspirin|Atenolol|benazepril|Blood Glucose|Carbamazepine|Cobalt|cobaltous chloride|Curcumin|Dietary Fats|diminazene aceturate|Drugs, Chinese Herbal|Eplerenone|Estradiol|Fructose|Gallic Acid|ginsenoside Rg1|Gliclazide|Glucose|Hydrogen Peroxide|Hydroly…	124.71	154
CASP9	842	Diabetes Mellitus	MESH:D003920		2,2',4,4'-tetrabromodiphenyl ether|2,4,4',5-tetrachlorobiphenyl|2,4,5,2',4',5'-hexachlorobiphenyl|Air Pollutants|Alloxan|Arsenic|arsenite|Aspirin|Atrazine|Berberine|bisphenol A|Blood Glucose|Cadmium|Chlorodiphenyl (54% Chlorine)|Chlorpyrifos|Copper|Cyclosporine|Diazinon|Dichlorodiphenyl Dichloroethylene|Dichlorvos|Dieldrin|dimethylarsinous acid|Docosahexaenoic Acids|Flavonoids|Gallic Acid|Hexachl…	124.56	104
FASN	2194	Diabetes Mellitus	MESH:D003920		2,2',4,4'-tetrabromodiphenyl ether|2,4,5,2',4',5'-hexachlorobiphenyl|Air Pollutants|aroclor 1260|Arsenic|arsenite|Atrazine|Bezafibrate|bisphenol A|Cadmium|Chlorodiphenyl (54% Chlorine)|Chlorpyrifos|Clozapine|Copper|Cyclosporine|DDT|Diazinon|Dichlorodiphenyl Dichloroethylene|Fatty Acids, Omega-3|Iron|Lead|Metformin|Niacin|Olanzapine|Ozone|Particulate Matter|Pesticides|Phenformin|Plant Extracts|Pla…	124.52	110
CXCL8	3576	Diabetes Mellitus	MESH:D003920		2,2',4,4'-tetrabromodiphenyl ether|2,4,5,2',4',5'-hexachlorobiphenyl|Air Pollutants|Allergens|Arsenic|arsenite|Aspirin|Berberine|Bezafibrate|bisphenol A|Cadmium|Chlorodiphenyl (54% Chlorine)|Chlorpromazine|Chlorpyrifos|Chromium|Copper|Cyclosporine|DDT|Diazinon|Dichlorodiphenyl Dichloroethylene|dimethylarsinous acid|Gallic Acid|Glucocorticoids|Iron|Lead|lipoxin A4|Mercury|Metformin|Methylprednisol…	123.93	117
AR	367	Diabetes Mellitus	MESH:D003920		2,2',4,4'-tetrabromodiphenyl ether|2,4,4',5-tetrachlorobiphenyl|2,4,5,2',4',5'-hexachlorobiphenyl|2,4,5-Trichlorophenoxyacetic Acid|2-naphthol|Air Pollutants|alachlor|Aldrin|aroclor 1260|arsenite|Atrazine|bisphenol A|Cadmium|Chlordan|Chlorodiphenyl (54% Chlorine)|Chlorpyrifos|Copper|Coumaphos|Cyclosporine|DDT|Diazinon|Dichlorodiphenyl Dichloroethylene|Dichlorvos|Dieldrin|Glucocorticoids|Heptachlo…	123.83	66
PTGS2	5743	Diabetic Nephropathies	MESH:D003928		3,4-dihydroxyphenylethanol|4-(4-(3-adamantan-1-ylureido)cyclohexyloxy)benzoic acid|acetovanillone|Ascorbic Acid|Aspirin|Atenolol|benphothiamine|Blood Glucose|Cobalt|cobaltous chloride|Curcumin|dapagliflozin|Dietary Fats|Drugs, Chinese Herbal|Enalapril|Estradiol|Fructose|Furosemide|Gallic Acid|ginsenoside Rg1|Glucose|Hydrogen Peroxide|Hydrolyzable Tannins|Irbesartan|Linoleic Acids, Conjugated|Losa…	123.71	160
ABCB1	5243	Diabetes Mellitus	MESH:D003920		alachlor|Arsenic|Aspirin|Bezafibrate|bisphenol A|Cadmium|Chlordan|Chlorpromazine|Chlorpyrifos|Clozapine|Copper|Cyclosporine|DDT|Diazinon|Dichlorodiphenyl Dichloroethylene|Dieldrin|Gallic Acid|Heptachlor|Insecticides|Lead|Magnesium|Mercury|Metformin|Methylprednisolone|Olanzapine|o,p'-DDT|Ozone|Parathion|Particulate Matter|Pesticides|Pioglitazone|Plant Extracts|Plant Preparations|Pravastatin|Predni…	122.99	83
CYP1A2	1544	Diabetes Mellitus	MESH:D003920		2,2',4,4'-tetrabromodiphenyl ether|2,4,5,2',4',5'-hexachlorobiphenyl|2-naphthol|Air Pollutants|alachlor|Arachidonic Acids|aroclor 1260|arsenite|Atrazine|Berberine|bisphenol A|Blood Glucose|Chlorodiphenyl (54% Chlorine)|Chlorpromazine|Chlorpyrifos|Clozapine|Copper|Cyclosporine|DDT|Diazinon|Dieldrin|Docosahexaenoic Acids|Fonofos|Hexachlorobenzene|Lead|Mercury|Metformin|Olanzapine|o,p'-DDT|Ozone|Par…	122.62	101
MMP9	4318	Diabetic Nephropathies	MESH:D003928		3,4-dihydroxyphenylethanol|acetovanillone|Angiotensin Receptor Antagonists|Ascorbic Acid|Aspirin|benazepril|Blood Glucose|Captopril|Carbamazepine|Cobalt|cobaltous chloride|Curcumin|Dietary Fats|Drugs, Chinese Herbal|Estradiol|Fructose|Gallic Acid|ginsenoside Rg1|Glucagon|Glucose|Hydrogen Peroxide|Irbesartan|Losartan|mangiferin|Metformin|Metoprolol|Nicotine|Nifedipine|Perindopril|pimagedine|Piogli…	122.55	158
MMP2	4313	Diabetes Mellitus	MESH:D003920		2,2',4,4'-tetrabromodiphenyl ether|2,4,5,2',4',5'-hexachlorobiphenyl|Air Pollutants|alachlor|Arsenic|arsenite|Aspirin|Atrazine|Berberine|bisphenol A|Blood Glucose|Cadmium|Chlorpyrifos|Chromium|Copper|Cyclosporine|DDT|Dichlorodiphenyl Dichloroethylene|dimethylarsinous acid|Gallic Acid|Hexachlorobenzene|Lead|Mercury|Metformin|o,p'-DDT|osthol|Ozone|Particulate Matter|Perindopril|Plant Extracts|Plant…	122.43	101
MAPK3	5595	Diabetes Mellitus, Experimental	MESH:D003921		12-Hydroxy-5,8,10,14-eicosatetraenoic Acid|Aldosterone|Alloxan|astaxanthine|Berberine|Bezafibrate|Blood Glucose|Capsaicin|Cholesterol, HDL|Cholesterol, LDL|Chromium|cinnamaldehyde|Clioquinol|cobaltiprotoporphyrin|Cromolyn Sodium|Cyclophosphamide|Dibutyl Phthalate|Dietary Fats|Dietary Sugars|Diethylhexyl Phthalate|Diltiazem|Dronabinol|Eplerenone|Fenretinide|Fructose|Gallic Acid|ginsenoside Re|Glic…	121.06	594
MAPK8	5599	Diabetes Mellitus	MESH:D003920		2,2',4,4'-tetrabromodiphenyl ether|2,4,5,2',4',5'-hexachlorobiphenyl|Air Pollutants|Arsenic|Arsenicals|arsenite|Atrazine|bisphenol A|Blood Glucose|Cadmium|Chlorpromazine|Chlorpyrifos|Chromium|Copper|Cyclosporine|DDT|Diazinon|Docosahexaenoic Acids|Gallic Acid|Gliclazide|Hexachlorobenzene|Iron|Lead|Metformin|Nitrogen Oxides|o,p'-DDT|osthol|Ozone|Particulate Matter|Plant Extracts|Plant Preparations|…	120.79	104
NOS3	4846	Diabetes Mellitus	MESH:D003920		2,2',4,4'-tetrabromodiphenyl ether|Air Pollutants|Aldrin|Alloxan|Arsenic|arsenite|Aspirin|Atrazine|Bezafibrate|bisphenol A|Blood Glucose|Cadmium|Chlorpyrifos|Chromium|Cyclosporine|Dichlorodiphenyl Dichloroethylene|Gliclazide|Hexachlorobenzene|Lead|Metformin|Niacin|Nitrogen Dioxide|Ozone|Particulate Matter|Pioglitazone|Plant Extracts|Plant Preparations|Pravastatin|puerarin|Raloxifene Hydrochloride…	120.62	105
PPARGC1A	10891	Diabetic Nephropathies	MESH:D003928		Alloxan|Ascorbic Acid|benphothiamine|Blood Glucose|Carbamazepine|cobaltous chloride|Curcumin|dapagliflozin|Dietary Fats|Enalapril|Estradiol|Fructose|Glucagon|Glucose|Hydrogen Peroxide|Inositol|Losartan|mangiferin|Metformin|Metoprolol|Nicotine|Nitrites|Palm Oil|pimagedine|Pioglitazone|Plant Extracts|puerarin|Pyruvaldehyde|Reactive Oxygen Species|Resveratrol|Rosiglitazone|Sirolimus|Streptozocin|sul…	119.96	142
ALB	213	Diabetes Mellitus, Type 2	MESH:D003924		Air Pollutants|alpha-Tocopherol|Arsenic|Ascorbic Acid|Benzoic Acid|Berberine|bis(4-hydroxyphenyl)sulfone|bisphenol A|Cadmium|Chromium|cinnamaldehyde|Clozapine|Copper|Curcumin|Cysteine|Dichlorodiphenyl Dichloroethylene|Dietary Fats|Diethylnitrosamine|Drugs, Chinese Herbal|efavirenz|Exenatide|Fatty Acids, Nonesterified|Fibric Acids|Folic Acid|Fructose|Genistein|Gliclazide|Glucose|Glutathione|Glybur…	119.71	168
MPO	4353	Diabetes Mellitus	MESH:D003920		2,4,5,2',4',5'-hexachlorobiphenyl|Air Pollutants|Alloxan|Arsenic|arsenite|Aspirin|Berberine|bisphenol A|Blood Glucose|Cadmium|Chlorides|Chlorpyrifos|Clozapine|Copper|Cyclosporine|Dichlorodiphenyl Dichloroethylene|Fatty Acids, Omega-3|Gallic Acid|Gliclazide|Glyburide|Iron|lipoxin A4|Mercury|Metformin|Methylprednisolone|Niacin|Nitrogen Dioxide|Particulate Matter|Plant Extracts|Prednisolone|Quetiapi…	119.62	115
PPARA	5465	Diabetes Mellitus	MESH:D003920		2,2',4,4'-tetrabromodiphenyl ether|2,4,5,2',4',5'-hexachlorobiphenyl|5-((2,4-dioxo-5-thiazolidinyl)methyl)-2-methoxy-N-((4-(trifluoromethyl)phenyl)methyl)benzamide|Air Pollutants|aroclor 1260|Arsenic|arsenite|Aspirin|Atrazine|Berberine|Bezafibrate|bisphenol A|Cadmium|Chlorpyrifos|Chromium|Copper|Cyclosporine|Diazinon|Docosahexaenoic Acids|ethyl(E,E,E)-7-(2-n-propoxy-5,5,8,8-tetramethyl-5,6,7,8-te…	118.57	106
MAPK3	5595	Diabetic Nephropathies	MESH:D003928		3,4-dihydroxyphenylethanol|3-((6-(2-methoxyphenyl)pyrimidin-4-yl)amino)phenyl)methane sulfonamide|acetovanillone|Alloxan|arjunolic acid|Ascorbic Acid|Aspirin|Atenolol|Blood Glucose|Cobalt|cobaltous chloride|Curcumin|Dietary Fats|diminazene aceturate|Drugs, Chinese Herbal|Eplerenone|Estradiol|Fructose|Gallic Acid|ginsenoside Rg1|Gliclazide|Glucose|Hydrogen Peroxide|Hydrolyzable Tannins|Levodopa|Lo…	118.45	153
SREBF1	6720	Diabetes Mellitus, Type 2	MESH:D003924		Air Pollutants|Arsenic|Ascorbic Acid|Berberine|Bezafibrate|bis(4-hydroxyphenyl)sulfone|bisphenol A|Cadmium|cinnamaldehyde|Clozapine|Copper|Curcumin|Dibutyl Phthalate|Dichlorodiphenyl Dichloroethylene|Dietary Fats|Diethylnitrosamine|Drugs, Chinese Herbal|efavirenz|epigallocatechin gallate|Exenatide|Fatty Acids, Nonesterified|Folic Acid|Fructose|Genistein|ginsenoside Re|Glucose|Glutathione|Iron|Kan…	118.26	161
ACACA	31	Diabetes Mellitus	MESH:D003920		2,2',4,4'-tetrabromodiphenyl ether|2,4,5,2',4',5'-hexachlorobiphenyl|Air Pollutants|Arsenic|arsenite|Aspirin|Atrazine|Bezafibrate|bisphenol A|Cadmium|Chlorpromazine|Chlorpyrifos|Copper|Cyclosporine|Dichlorodiphenyl Dichloroethylene|Fatty Acids, Omega-3|Flavonoids|Insecticides|Iron|Metformin|Olanzapine|Ozone|Particulate Matter|Phenformin|Plant Extracts|Plant Preparations|pregna-4,17-diene-3,16-dio…	118.1	104
FOS	2353	Diabetic Nephropathies	MESH:D003928		3-((6-(2-methoxyphenyl)pyrimidin-4-yl)amino)phenyl)methane sulfonamide|Ascorbic Acid|Aspirin|benazepril|Blood Glucose|Carbamazepine|Cobalt|cobaltous chloride|Curcumin|Dietary Fats|Drugs, Chinese Herbal|Estradiol|Fructose|Furosemide|ginsenoside Rg1|Glucose|Hydrogen Peroxide|Levodopa|Losartan|Metformin|Metoprolol|Nicotine|Nifedipine|Organoselenium Compounds|Palm Oil|Pentoxifylline|Perindopril|Piogl…	117.88	149
NFKB1	4790	Diabetes Mellitus, Experimental	MESH:D003921		12-Hydroxy-5,8,10,14-eicosatetraenoic Acid|Berberine|Bezafibrate|Bile Acids and Salts|Blood Glucose|Capsaicin|Cholesterol|cinnamaldehyde|Dibutyl Phthalate|Dietary Fats|Diethylhexyl Phthalate|Diltiazem|Dronabinol|Enalapril|Fenretinide|Glucose|Heme|honokiol|Hydrogen Peroxide|Imatinib Mesylate|Losartan|mangiferin|Metformin|Naproxen|Niacinamide|Nicotine|Nitric Oxide|N-(oxo-5,6-dihydrophenanthridin-2-…	117.69	562
CTNNB1	1499	Diabetes Mellitus	MESH:D003920		2,2',4,4'-tetrabromodiphenyl ether|2,4,5,2',4',5'-hexachlorobiphenyl|Air Pollutants|Allergens|Arsenic|arsenite|Aspirin|Berberine|bisphenol A|Cadmium|Chlorodiphenyl (54% Chlorine)|Chlorpyrifos|Clozapine|Cyclosporine|DDT|Diazoxide|Dichlorodiphenyl Dichloroethylene|Fatty Acids, Omega-3|Flavonoids|Glyburide|Heptachlor|Lead|Metformin|morroniside|Olanzapine|o,p'-DDT|Ozone|Parathion|Particulate Matter|P…	117.45	103
LDLR	3949	Diabetes Mellitus	MESH:D003920		2,2',4,4'-tetrabromodiphenyl ether|Air Pollutants|Arsenic|Aspirin|Atrazine|Berberine|bisphenol A|Blood Glucose|Cadmium|Chlorpromazine|Clozapine|Copper|Cyclosporine|Diazinon|Dichlorodiphenyl Dichloroethylene|Dieldrin|Gallic Acid|Lead|Metformin|Olanzapine|o,p'-DDT|Ozone|Particulate Matter|Pioglitazone|Plant Preparations|Pravastatin|puerarin|Raloxifene Hydrochloride|Resveratrol|Risperidone|Rosiglita…	117.44	98
FASN	2194	Diabetes Mellitus, Type 2	MESH:D003924		Acarbose|Air Pollutants|Arsenic|Bezafibrate|bis(4-hydroxyphenyl)sulfone|bisphenol A|Cadmium|Clozapine|Copper|coumarin|Curcumin|Dibutyl Phthalate|Dichlorodiphenyl Dichloroethylene|Dietary Fats|Diethylnitrosamine|Drugs, Chinese Herbal|epigallocatechin gallate|Exenatide|Fatty Acids, Nonesterified|Folic Acid|Fructose|Genistein|Glucose|Glutathione|Iron|Kangen-karyu|Lactic Acid|Lead|Lithocholic Acid|Me…	117.43	158
PIK3R1	5295	Diabetes Mellitus	MESH:D003920		2,2',4,4'-tetrabromodiphenyl ether|2,4,5,2',4',5'-hexachlorobiphenyl|Air Pollutants|Arsenic|arsenite|Aspirin|Atrazine|bisphenol A|Blood Glucose|Cadmium|Chromium|Copper|Cyclosporine|Fonofos|Iron|Lead|Mercury|Metformin|Olanzapine|Ozone|Parathion|Particulate Matter|Phenformin|Plant Extracts|Reactive Oxygen Species|Resveratrol|Rosiglitazone|Selenium|Sodium Selenite|Streptozocin|terbufos|Tetrachlorodi…	117.4	98
VEGFA	7422	Diabetes Mellitus	MESH:D003920		Air Pollutants|Arsenic|arsenite|Aspirin|Atrazine|Berberine|bisphenol A|Cadmium|Chlorodiphenyl (54% Chlorine)|Chlorpromazine|Chlorpyrifos|Copper|Cyclosporine|DDT|Diazinon|Dieldrin|Fatty Acids, Omega-3|Gallic Acid|Hexachlorobenzene|Lead|Meglumine Antimoniate|Metformin|morroniside|Niacin|o,p'-DDT|Ozone|Parathion|Particulate Matter|Perindopril|Pioglitazone|Plant Extracts|Plant Preparations|Prednisolo…	117.39	114
SOD1	6647	Diabetic Nephropathies	MESH:D003928		acetovanillone|Alloxan|arjunolic acid|Ascorbic Acid|Atenolol|benazepril|benphothiamine|Blood Glucose|Cobalt|cobaltous chloride|Curcumin|Dietary Fats|Drugs, Chinese Herbal|Enalapril|Eplerenone|Estradiol|Fructose|Glucose|Hydrogen Peroxide|Inositol|Levodopa|Malondialdehyde|mangiferin|Metformin|Nicotine|Nitrites|pimagedine|Pioglitazone|Plant Extracts|Polysaccharides|Pyruvaldehyde|Raloxifene Hydrochlo…	116.16	149
ALB	213	Diabetes Mellitus, Experimental	MESH:D003921		Aldosterone|Berberine|Bile Acids and Salts|Capsaicin|Cholesterol|Chromium|cinnamaldehyde|cobaltiprotoporphyrin|danggui buxue decoction|Dietary Fats|Dronabinol|Exenatide|Fatty Acids, Nonesterified|Fenretinide|Fructosamine|Fructose|Gallic Acid|Gliclazide|Glucose|Glyburide|Heme|Hemin|Hydrogen Peroxide|Lithocholic Acid|Losartan|Malondialdehyde|mangiferin|Metformin|Monocrotophos|Naproxen|Nicotine|N-(o…	116.01	565
INS1	16333	Diabetic Nephropathies	MESH:D003928		3,4-dihydroxyphenylethanol|acetovanillone|Alloxan|Ascorbic Acid|benazepril|Blood Glucose|Cobalt|Curcumin|dapagliflozin|Dietary Fats|Estradiol|Fructose|Gallic Acid|Gliclazide|Glucagon|Glucose|Hydrogen Peroxide|Linoleic Acids, Conjugated|Lithium Carbonate|mangiferin|Metformin|Nicotine|Nifedipine|Pioglitazone|Plant Extracts|Polysaccharides|Pyruvaldehyde|Resveratrol|Rosiglitazone|Sirolimus|Spironolac…	115.89	142
SLC2A4	6517	Diabetes Mellitus	MESH:D003920		2,2',4,4'-tetrabromodiphenyl ether|2,4,5,2',4',5'-hexachlorobiphenyl|Alloxan|Arsenic|arsenite|Berberine|Bezafibrate|bisphenol A|Cadmium|Chlorpyrifos|Chromium|Copper|DDT|Diazinon|Dichlorodiphenyl Dichloroethylene|Docosahexaenoic Acids|Fatty Acids, Omega-3|Glyburide|Heptachlor|Hexachlorobenzene|Mercury|Metformin|Niacin|Olanzapine|Ozone|Particulate Matter|Pioglitazone|Plant Extracts|Pravastatin|Ralo…	115.88	103
GPT	2875	Diabetes Mellitus, Experimental	MESH:D003921		2-Hydroxypropyl-beta-cyclodextrin|Alloxan|Berberine|Bezafibrate|Capsaicin|Coconut Oil|Cyclophosphamide|Dibutyl Phthalate|Dietary Fats|Dietary Sugars|Diethylhexyl Phthalate|Fatty Acids, Omega-3|Fenretinide|Fructose|Gallic Acid|Glucose|Glyburide|Heme|Hydrogen Peroxide|Imatinib Mesylate|Lithocholic Acid|Losartan|mangiferin|Metformin|Niacinamide|Nicotine|N-(oxo-5,6-dihydrophenanthridin-2-yl)-N,N-dime…	115.81	589
PRL	5617	Diabetes Mellitus	MESH:D003920		2,2',4,4'-tetrabromodiphenyl ether|Arsenic|Atrazine|bisphenol A|Cadmium|Chlordan|Chlorodiphenyl (54% Chlorine)|Chlorpromazine|Chlorpyrifos|Chromium|Clozapine|Copper|cyanazine|Cyclosporine|Dichlorodiphenyl Dichloroethylene|Dieldrin|Hexachlorobenzene|Insecticides|Lead|Magnesium|Metformin|Methylprednisolone|Molybdenum|Olanzapine|o,p'-DDT|Ozone|Perphenazine|Quetiapine Fumarate|Raloxifene Hydrochlorid…	115.78	55
GPX1	2876	Diabetes Mellitus	MESH:D003920		2,2',4,4'-tetrabromodiphenyl ether|2,4,5,2',4',5'-hexachlorobiphenyl|Air Pollutants|Arsenic|arsenite|Aspirin|Atrazine|Berberine|bisphenol A|Cadmium|Chlorodiphenyl (54% Chlorine)|Chlorpyrifos|Chromium|Clozapine|Copper|Diazinon|Dichlorodiphenyl Dichloroethylene|Dieldrin|Flavonoids|Iron|Lead|Mercury|Methylprednisolone|Particulate Matter|Pesticides|Plant Extracts|Plant Preparations|Pyruvaldehyde|Reac…	115.43	92
MAPK1	5594	Diabetes Mellitus, Experimental	MESH:D003921		12-Hydroxy-5,8,10,14-eicosatetraenoic Acid|Aldosterone|Alloxan|astaxanthine|Berberine|Bezafibrate|Blood Glucose|Capsaicin|Cholesterol, HDL|Cholesterol, LDL|Chromium|cinnamaldehyde|Clioquinol|cobaltiprotoporphyrin|Cyclophosphamide|Dibutyl Phthalate|Dietary Fats|Dietary Sugars|Diethylhexyl Phthalate|Diltiazem|Dronabinol|Eplerenone|Fenretinide|Fructose|Gallic Acid|ginsenoside Re|Gliclazide|Glucose|G…	115.2	593
SPP1	6696	Diabetes Mellitus	MESH:D003920		2,2',4,4'-tetrabromodiphenyl ether|2,4,5,2',4',5'-hexachlorobiphenyl|Air Pollutants|arsenite|Aspirin|Atrazine|Berberine|Bezafibrate|bisphenol A|Blood Glucose|Cadmium|Chlorodiphenyl (54% Chlorine)|Chlorpromazine|Clozapine|Copper|Cyclosporine|DDT|Flavonoids|Lead|Magnesium|Mercury|morroniside|o,p'-DDT|Ozone|Particulate Matter|Pioglitazone|Plant Extracts|Polychlorinated Biphenyls|Raloxifene Hydrochlo…	115.17	91
TH	7054	Diabetes Mellitus	MESH:D003920		2,4,5,2',4',5'-hexachlorobiphenyl|Air Pollutants|aroclor 1260|Arsenic|arsenite|Atrazine|bisphenol A|Cadmium|Chlorodiphenyl (54% Chlorine)|Chlorpyrifos|Clozapine|cyanazine|Cyclosporine|Diazinon|Dichlorodiphenyl Dichloroethylene|Dichlorvos|Dieldrin|Docosahexaenoic Acids|Flavonoids|Glyburide|Heptachlor|Lead|Metformin|Nitrogen Dioxide|Olanzapine|Particulate Matter|Plant Extracts|Plant Preparations|Re…	115.03	97
MPO	4353	Diabetes Mellitus, Type 2	MESH:D003924		Air Pollutants|Alloxan|alpha-Tocopherol|Arsenic|Ascorbic Acid|Benzoic Acid|Berberine|bis(4-hydroxyphenyl)sulfone|bisphenol A|Blood Glucose|Cadmium|cinnamaldehyde|Clozapine|Copper|Curcumin|Cysteine|Dichlorodiphenyl Dichloroethylene|Dietary Fats|Diethylnitrosamine|Diosmin|Drugs, Chinese Herbal|efavirenz|Enalapril|epigallocatechin gallate|Folic Acid|Genistein|ginsenoside Re|Gliclazide|Glucose|Glutat…	114.89	158
CCL2	6347	Diabetes Mellitus, Experimental	MESH:D003921		Alloxan|Anthocyanins|astaxanthine|Berberine|Bezafibrate|Blood Glucose|Capsaicin|Cholesterol|cobaltiprotoporphyrin|Coconut Oil|Cyclophosphamide|Dibutyl Phthalate|Dietary Fats|Dietary Sucrose|Dietary Sugars|Diethylhexyl Phthalate|Dronabinol|Enalapril|Fatty Acids, Omega-3|Fenretinide|fenugreek seed meal|Fructose|Gallic Acid|Glucose|Heme|Hemin|honokiol|Hydrogen Peroxide|Imatinib Mesylate|Losartan|Man…	114.69	594
COL1A1	1277	Diabetes Mellitus	MESH:D003920		2,2',4,4'-tetrabromodiphenyl ether|Air Pollutants|Aspirin|Atrazine|Berberine|Bezafibrate|bisphenol A|Blood Glucose|Cadmium|Chlorpyrifos|Copper|Cyclosporine|DDT|Dieldrin|dimethylarsinous acid|Fonofos|Heptachlor|Iron|Lead|lipoxin A4|Magnesium|Methylprednisolone|morroniside|Olanzapine|Ozone|Parathion|Particulate Matter|Plant Extracts|Prednisolone|puerarin|Ramipril|Resveratrol|Rosiglitazone|Selenium|…	114.59	96
CRP	1401	Diabetes Mellitus, Type 2	MESH:D003924		Air Pollutants|alpha-Tocopherol|Arsenic|Ascorbic Acid|astaxanthine|Bezafibrate|bisphenol A|Cadmium|Calcium|Clozapine|Colesevelam Hydrochloride|Copper|Curcumin|daidzein|Dietary Fats|Diethylnitrosamine|epigallocatechin gallate|Folic Acid|Fructose|Genistein|ginsenoside Re|Lead|Levonorgestrel|Mercury|Metformin|Nickel|Nicotine|Particulate Matter|Pentoxifylline|perfluorooctane sulfonic acid|perfluorooc…	114.31	139
GSR	2936	Diabetic Nephropathies	MESH:D003928		3,4-dihydroxyphenylethanol|Alloxan|arjunolic acid|Ascorbic Acid|benphothiamine|Blood Glucose|Carbamazepine|Cobalt|cobaltous chloride|Curcumin|Dietary Fats|Drugs, Chinese Herbal|Estradiol|Fructose|Furosemide|Gallic Acid|Gliclazide|Glucose|Hydrogen Peroxide|Hydrolyzable Tannins|Inositol|Lithium Carbonate|mangiferin|Metformin|Nicotine|Plant Extracts|puerarin|Pyridoxamine|Pyruvaldehyde|Reactive Oxyge…	114.18	141
IL1B	3553	Diabetes Mellitus, Type 2	MESH:D003924		8-epi-prostaglandin F2alpha|Air Pollutants|Alloxan|alpha-Tocopherol|AMG-837|Arsenic|Ascorbic Acid|astaxanthine|Berberine|Bezafibrate|bis(4-hydroxyphenyl)sulfone|bisphenol A|Blood Glucose|Boron|Bromine|Cadmium|Calcium|Chromium|cinnamaldehyde|Clozapine|Copper|coumarin|Curcumin|daidzein|Dibutyl Phthalate|Dichlorodiphenyl Dichloroethylene|Dietary Fats|Diethylnitrosamine|Drugs, Chinese Herbal|Enalapri…	113.73	181
IGF1	3479	Diabetes Mellitus, Type 2	MESH:D003924		Air Pollutants|Amino Acids|Arsenic|Ascorbic Acid|Bezafibrate|bis(4-hydroxyphenyl)sulfone|bisphenol A|Bromine|Cadmium|Calcium|Chromium|Clozapine|Copper|Curcumin|Dibutyl Phthalate|Dichlorodiphenyl Dichloroethylene|Dietary Fats|Diethylnitrosamine|Drugs, Chinese Herbal|Enalapril|epigallocatechin gallate|Folic Acid|Genistein|Glucose|Glutathione|Iron|Lead|Levonorgestrel|Mercury|Metformin|Nickel|Nicotin…	113.34	151
SIRT1	23411	Diabetic Nephropathies	MESH:D003928		3-((6-(2-methoxyphenyl)pyrimidin-4-yl)amino)phenyl)methane sulfonamide|acetovanillone|Aspirin|Blood Glucose|Cobalt|cobaltous chloride|Curcumin|dapagliflozin|Dietary Fats|Estradiol|Fructose|Gallic Acid|ginsenoside Rg1|Glucose|Hydrogen Peroxide|Inositol|Malondialdehyde|Metformin|Nicotine|Nitrites|Organoselenium Compounds|Perindopril|pimagedine|Plant Extracts|puerarin|Pyruvaldehyde|Ramipril|Reactive…	113.25	134
FABP4	2167	Diabetes Mellitus	MESH:D003920		2,2',4,4'-tetrabromodiphenyl ether|2,4,5,2',4',5'-hexachlorobiphenyl|5-((2,4-dioxo-5-thiazolidinyl)methyl)-2-methoxy-N-((4-(trifluoromethyl)phenyl)methyl)benzamide|Air Pollutants|Arsenic|arsenite|Berberine|Bezafibrate|bisphenol A|Cadmium|Chlorpyrifos|Cyclosporine|DDT|Dichlorodiphenyl Dichloroethylene|Docosahexaenoic Acids|Lead|Niacin|osthol|Ozone|Particulate Matter|Pesticides|Pioglitazone|Plant E…	113.17	92
SERPINE1	5054	Diabetes Mellitus, Type 2	MESH:D003924		Air Pollutants|AMG-837|Arsenic|Ascorbic Acid|Bezafibrate|bis(4-hydroxyphenyl)sulfone|bisphenol A|Blood Glucose|Bromine|Cadmium|Calcium|cinnamaldehyde|Copper|Curcumin|Dibutyl Phthalate|Dietary Fats|Diethylnitrosamine|Drugs, Chinese Herbal|efavirenz|Enalapril|Folic Acid|Fructose|Genistein|Glucose|Irbesartan|Lactic Acid|Levonorgestrel|Magnesium|Manganese|mangiferin|Metformin|Nickel|Nicotine|Particul…	112.79	156
MYC	4609	Diabetes Mellitus	MESH:D003920		2,2',4,4'-tetrabromodiphenyl ether|2,4,5,2',4',5'-hexachlorobiphenyl|Air Pollutants|alachlor|arsenite|Aspirin|Atrazine|Berberine|bisphenol A|Blood Glucose|Cadmium|Chlordan|Chlorpromazine|Chlorpyrifos|Copper|Cyclosporine|DDT|Diazinon|Dichlorodiphenyl Dichloroethylene|Dieldrin|Iron|Mercury|Metformin|Ozone|Particulate Matter|Pesticides|Phenformin|Plant Extracts|Plant Preparations|Polychlorinated Bip…	112.68	79
EGR1	1958	Diabetes Mellitus	MESH:D003920		2,2',4,4'-tetrabromodiphenyl ether|2,4,5,2',4',5'-hexachlorobiphenyl|Arsenic|Arsenicals|arsenite|Aspirin|Atrazine|bisphenol A|Cadmium|Chlorpromazine|Chlorpyrifos|Clozapine|Copper|Cyclosporine|DDT|Diazinon|Dieldrin|dimethylarsinous acid|Flavonoids|Iron|Lead|Metformin|Ozone|Particulate Matter|Phenformin|Polychlorinated Biphenyls|Potassium|Raloxifene Hydrochloride|Reactive Oxygen Species|Resveratrol…	112.47	104
AKT1	207	Diabetic Nephropathies	MESH:D003928		acetovanillone|Alloxan|Ascorbic Acid|Aspirin|Carbamazepine|cobaltous chloride|Curcumin|dapagliflozin|Dietary Fats|Drugs, Chinese Herbal|Enalapril|Estradiol|fenugreek seed meal|Fructose|Furosemide|Gallic Acid|ginsenoside Rg1|Glucose|Hydrogen Peroxide|Irbesartan|Levodopa|Malondialdehyde|mangiferin|Metformin|Metoprolol|Nicotine|Nifedipine|notoginsenoside R1|olmesartan|Organoselenium Compounds|Plant …	112.44	159
FAS	355	Diabetes Mellitus	MESH:D003920		2,2',4,4'-tetrabromodiphenyl ether|Air Pollutants|Arsenic|arsenite|Aspirin|Atrazine|Berberine|Bezafibrate|bisphenol A|Cadmium|Chlorpromazine|Chlorpyrifos|Clozapine|Copper|Cyclosporine|Diazinon|Dichlorodiphenyl Dichloroethylene|Dichlorvos|Docosahexaenoic Acids|Flavonoids|Hexachlorobenzene|Insecticides|Lead|Mercury|Metformin|Nitrogen Oxides|o,p'-DDT|osthol|Ozone|Particulate Matter|Plant Extracts|Re…	112.36	104
FOS	2353	Diabetes Mellitus, Experimental	MESH:D003921		Bezafibrate|Bile Acids and Salts|bis(maltolato)oxovanadium(IV)|Blood Glucose|Capsaicin|Chromium|cinnamaldehyde|Clioquinol|cobaltiprotoporphyrin|corilagin|Cyclophosphamide|Dibutyl Phthalate|Dietary Fats|Dietary Sucrose|Diethylhexyl Phthalate|Dronabinol|Fructose|ginsenoside Re|Glucose|Heme|Hemin|Hydrogen Peroxide|Losartan|Manganese|Metformin|Monocrotophos|Niacinamide|Nicotine|Palm Oil|Pioglitazone|…	112.14	570
ACHE	43	Diabetes Mellitus	MESH:D003920		2,2',4,4'-tetrabromodiphenyl ether|alachlor|Arsenic|arsenite|Atrazine|Berberine|bisphenol A|Cadmium|Chlorodiphenyl (54% Chlorine)|Chlorpromazine|Chlorpyrifos|Copper|Coumaphos|cyanazine|Cyclosporine|DDT|Diazinon|Dichlorvos|Insecticides|Iron|Lead|Mercury|Metformin|Niacin|Parathion|Pesticides|Phorate|Plant Extracts|Plant Preparations|Polychlorinated Biphenyls|Prednisolone|puerarin|Raloxifene Hydroch…	111.76	91
CREB1	1385	Diabetes Mellitus	MESH:D003920		2,2',4,4'-tetrabromodiphenyl ether|Air Pollutants|Antimony|Arsenic|arsenite|Atrazine|Berberine|bisphenol A|Blood Glucose|Cadmium|Chlorpyrifos|Clozapine|Copper|DDT|Diazinon|Dichlorodiphenyl Dichloroethylene|Dichlorvos|Dieldrin|Docosahexaenoic Acids|Gallic Acid|Lead|Metformin|Olanzapine|o,p'-DDT|Ozone|Particulate Matter|Pioglitazone|Plant Extracts|Plant Preparations|Potassium|puerarin|Resveratrol|R…	111.61	100
ESR1	2099	Diabetes Mellitus	MESH:D003920		2,2',4,4'-tetrabromodiphenyl ether|2,4,5,2',4',5'-hexachlorobiphenyl|2,4,5-Trichlorophenoxyacetic Acid|Air Pollutants|alachlor|Aldrin|Arsenic|arsenite|Atrazine|Berberine|bisphenol A|Cadmium|Chlordan|Chlorodiphenyl (54% Chlorine)|Chlorpyrifos|Coumaphos|cyanazine|Cyclosporine|DDT|Diazinon|Dichlorodiphenyl Dichloroethylene|Dichlorvos|Dieldrin|Flavonoids|Heptachlor|Hexachlorobenzene|Metformin|Methylp…	111.55	95
MMP2	4313	Diabetic Nephropathies	MESH:D003928		Angiotensin Receptor Antagonists|Ascorbic Acid|Aspirin|benazepril|Blood Glucose|cobaltous chloride|Curcumin|Dietary Fats|Drugs, Chinese Herbal|Estradiol|Fructose|Gallic Acid|ginsenoside Rg1|Glucose|Hydrogen Peroxide|Linoleic Acids, Conjugated|Lisinopril|Losartan|Metformin|Metoprolol|Nicotine|Nifedipine|Perindopril|Plant Extracts|Polysaccharides|puerarin|Raloxifene Hydrochloride|Ramipril|Reactive …	111.38	150
SCD1	20249	Diabetes Mellitus, Type 2	MESH:D003924		Air Pollutants|Ascorbic Acid|Bezafibrate|bis(4-hydroxyphenyl)sulfone|bisphenol A|Cadmium|cinnamaldehyde|Copper|coumarin|Curcumin|Dibutyl Phthalate|Dichlorodiphenyl Dichloroethylene|Dietary Fats|Diethylnitrosamine|epigallocatechin gallate|Exenatide|Folic Acid|Fructose|ginsenoside Re|Glucose|Glutathione|Lithocholic Acid|Metformin|Nicotine|Particulate Matter|perfluorodecanoic acid|perfluorohexanesul…	111.25	141
NR3C1	2908	Diabetes Mellitus	MESH:D003920		2,2',4,4'-tetrabromodiphenyl ether|2,4,5,2',4',5'-hexachlorobiphenyl|Air Pollutants|Arsenic|arsenite|Atrazine|bisphenol A|Blood Glucose|Cadmium|Chlorpromazine|Chlorpyrifos|Clozapine|Cyclosporine|DDT|Dichlorodiphenyl Dichloroethylene|Glucocorticoids|Lead|Metformin|o,p'-DDT|Ozone|Parathion|Particulate Matter|Pesticides|Plant Extracts|Polychlorinated Biphenyls|Prednisolone|Prednisone|pregna-4,17-die…	111.14	82
IFNG	3458	Diabetes Mellitus, Type 2	MESH:D003924		Air Pollutants|alpha-Tocopherol|AMG-837|Anti-HIV Agents|Arsenic|Ascorbic Acid|astaxanthine|Berberine|Bezafibrate|bisphenol A|Boron|Cadmium|Calcium|Chromium|cinnamaldehyde|Clozapine|Copper|Curcumin|Dibutyl Phthalate|Dichlorodiphenyl Dichloroethylene|Dietary Fats|Diethylnitrosamine|Drugs, Chinese Herbal|epigallocatechin gallate|Folic Acid|Genistein|ginsenoside Re|Glucose|Glutathione|Glyburide|Heme|…	110.55	165
IFNG	3458	Diabetic Nephropathies	MESH:D003928		acetovanillone|arjunolic acid|Ascorbic Acid|Aspirin|Carbamazepine|Cobalt|cobaltous chloride|Curcumin|Dietary Fats|Drugs, Chinese Herbal|Estradiol|Gallic Acid|ginsenoside Rg1|Glucose|Hydrogen Peroxide|Irbesartan|Lithium Carbonate|Losartan|Malondialdehyde|mangiferin|Metformin|Nicotine|Nitrites|notoginsenoside R1|Organoselenium Compounds|palmidrol|Pentoxifylline|pimagedine|Pioglitazone|Plant Extract…	110.5	143
GPT	2875	Diabetes Mellitus, Type 2	MESH:D003924		Air Pollutants|Alloxan|alpha-Tocopherol|Arsenic|Ascorbic Acid|Berberine|Bezafibrate|bis(4-hydroxyphenyl)sulfone|bisphenol A|Boron|Cadmium|Copper|Curcumin|Dibutyl Phthalate|Dichlorodiphenyl Dichloroethylene|Dietary Fats|Dietary Sugars|Diethylnitrosamine|Drugs, Chinese Herbal|epigallocatechin gallate|Folic Acid|Fructose|Genistein|Glucose|Glyburide|Heme|Irbesartan|Iron|Lead|Liraglutide|Lithocholic A…	110.42	161
ABCA1	19	Diabetes Mellitus	MESH:D003920		2,2',4,4'-tetrabromodiphenyl ether|2,4,5,2',4',5'-hexachlorobiphenyl|Air Pollutants|Arsenic|Aspirin|Bezafibrate|bisphenol A|Blood Glucose|Cadmium|Chlorodiphenyl (54% Chlorine)|Chlorpyrifos|Chromium|Copper|Cyclosporine|DDT|Docosahexaenoic Acids|Fonofos|Mercury|morroniside|Niacin|Ozone|Parathion|Particulate Matter|Pioglitazone|Plant Preparations|Pravastatin|Resveratrol|Rosiglitazone|Sodium Selenite…	110.28	82
CD36	948	Diabetes Mellitus	MESH:D003920		2,2',4,4'-tetrabromodiphenyl ether|2,4,5,2',4',5'-hexachlorobiphenyl|Air Pollutants|aroclor 1260|Arsenic|Aspirin|Atrazine|Berberine|Bezafibrate|bisphenol A|Cadmium|Chlorodiphenyl (54% Chlorine)|Chlorpromazine|Chlorpyrifos|Copper|Cyclosporine|Dichlorodiphenyl Dichloroethylene|Docosahexaenoic Acids|ethyl(E,E,E)-7-(2-n-propoxy-5,5,8,8-tetramethyl-5,6,7,8-tetrahydro-naphthalen-3-yl)-6-fluorp-3-methyl…	109.29	88
HMGCR	3156	Diabetes Mellitus, Type 2	MESH:D003924		alpha-Tocopherol|Ascorbic Acid|Bezafibrate|bis(4-hydroxyphenyl)sulfone|bisphenol A|Cadmium|Cholesterol, LDL|Chromium|Clozapine|Colesevelam Hydrochloride|Copper|coumarin|Curcumin|Dibutyl Phthalate|Dietary Fats|Diethylnitrosamine|epigallocatechin gallate|Folic Acid|Fructose|Genistein|Glutathione|Kangen-karyu|Lead|Lithocholic Acid|Magnesium|Manganese|Metformin|Niacinamide|Nicotine|Orlistat|Particula…	109.29	146
PPARGC1A	10891	Diabetes Mellitus	MESH:D003920		Air Pollutants|Alloxan|Arsenic|Atrazine|Berberine|Bezafibrate|bisphenol A|Blood Glucose|Cadmium|Chlorpyrifos|Copper|Cyclosporine|DDT|Dichlorodiphenyl Dichloroethylene|Flavonoids|Metformin|morroniside|Niacin|Nitrogen Dioxide|Olanzapine|Ozone|Parathion|Particulate Matter|Pioglitazone|Plant Extracts|puerarin|Pyruvaldehyde|Reactive Oxygen Species|Resveratrol|Rosiglitazone|Selenium|Sodium Selenite|Str…	109.24	105
MAPK8	5599	Diabetes Mellitus, Experimental	MESH:D003921		astaxanthine|Blood Glucose|Capsaicin|Chromium|cinnamaldehyde|Clioquinol|cobaltiprotoporphyrin|Cyclophosphamide|Dibutyl Phthalate|Dietary Fats|Diethylhexyl Phthalate|Diltiazem|Dronabinol|Eucalyptol|Fenretinide|Fructose|Gallic Acid|Gliclazide|Glucose|Hemin|Hydrogen Peroxide|Malondialdehyde|Manganese|mangiferin|Metformin|Niacinamide|Nicotine|N-(oxo-5,6-dihydrophenanthridin-2-yl)-N,N-dimethylacetamid…	109.02	570
GSK3B	2932	Diabetes Mellitus, Type 2	MESH:D003924		3-((4-chlorobenzyl)oxy)-N-((1S)-1-phenylethyl)-2-thiophenecarboxamide|Amino Acids|Arsenic|Ascorbic Acid|Berberine|bis(4-hydroxyphenyl)sulfone|bisphenol A|Blood Glucose|Cadmium|Calcium|Chromium|cinnamaldehyde|Clozapine|Copper|coumarin|Curcumin|Dibutyl Phthalate|Dichlorodiphenyl Dichloroethylene|Dietary Fats|Diethylnitrosamine|Drugs, Chinese Herbal|Enalapril|epigallocatechin gallate|Folic Acid|fumo…	108.88	148
VCAM1	7412	Diabetic Nephropathies	MESH:D003928		3,4-dihydroxyphenylethanol|acetovanillone|Ascorbic Acid|Aspirin|benazepril|Blood Glucose|Cobalt|cobaltous chloride|Curcumin|Dietary Fats|Drugs, Chinese Herbal|Enalapril|Estradiol|Fructose|Furosemide|Gallic Acid|Glucose|Hydrogen Peroxide|Irbesartan|Losartan|mangiferin|Nicotine|notoginsenoside R1|Pentoxifylline|Pioglitazone|Plant Extracts|Polysaccharides|Pyruvaldehyde|Resveratrol|Rosiglitazone|sarp…	108.64	150
NR4A1	3164	Diabetes Mellitus	MESH:D003920		2,2',4,4'-tetrabromodiphenyl ether|Air Pollutants|aroclor 1260|Arsenic|arsenite|Atrazine|bisphenol A|Cadmium|Chlorpyrifos|Clozapine|Copper|Cyclosporine|Dichlorodiphenyl Dichloroethylene|Dieldrin|Docosahexaenoic Acids|Mercury|Metformin|Ozone|Particulate Matter|Pesticides|Phenformin|Pioglitazone|Polychlorinated Biphenyls|Potassium|Raloxifene Hydrochloride|Reactive Oxygen Species|Resveratrol|Rosigli…	108.38	66
APOA1	335	Diabetes Mellitus	MESH:D003920		Aspirin|Atrazine|Bezafibrate|bisphenol A|Cadmium|Chlordan|Chlorodiphenyl (54% Chlorine)|Chlorpyrifos|Chromium|Copper|Cyclosporine|Dieldrin|Docosahexaenoic Acids|Fatty Acids, Omega-3|Flavonoids|Fonofos|Glyburide|Lead|Niacin|Olanzapine|Parathion|Particulate Matter|Pesticides|Pioglitazone|Plant Preparations|Pravastatin|Resveratrol|Sodium Selenite|Streptozocin|terbufos|Tetrachlorodibenzodioxin|Tobacc…	108.37	74
DDIT3	1649	Diabetes Mellitus, Type 2	MESH:D003924		Air Pollutants|Alloxan|alpha-Tocopherol|Amino Acids|Arsenic|Ascorbic Acid|bis(4-hydroxyphenyl)sulfone|bisphenol A|Blood Glucose|Cadmium|Chromium|cinnamaldehyde|Copper|Curcumin|Dibutyl Phthalate|Dichlorodiphenyl Dichloroethylene|Dietary Fats|Diethylnitrosamine|Drugs, Chinese Herbal|efavirenz|epigallocatechin gallate|Exenatide|Fatty Acids, Nonesterified|Folic Acid|Fructose|Genistein|Glucose|Glutath…	107.91	159
AGT	183	Diabetes Mellitus, Type 2	MESH:D003924		8-epi-prostaglandin F2alpha|alpha-Tocopherol|Angiotensin-Converting Enzyme Inhibitors|Ascorbic Acid|benidipine|Bezafibrate|bis(4-hydroxyphenyl)sulfone|bisphenol A|Cadmium|Calcium|Cholesterol, LDL|Chromium|Clozapine|Copper|Curcumin|Dichlorodiphenyl Dichloroethylene|Dietary Fats|Diethylnitrosamine|Drugs, Chinese Herbal|Enalapril|Fatty Acids, Nonesterified|Folic Acid|Fructose|Genistein|Glucose|Gluta…	107.79	153
ABCC2	1244	Diabetes Mellitus	MESH:D003920		2,4,5,2',4',5'-hexachlorobiphenyl|2,4,5-Trichlorophenoxyacetic Acid|Air Pollutants|Arsenic|arsenite|Bezafibrate|bisphenol A|Cadmium|Chlordan|Chlorodiphenyl (54% Chlorine)|Chlorpromazine|Chlorpyrifos|Copper|Cyclosporine|DDT|Dichlorodiphenyl Dichloroethylene|Dieldrin|Fatty Acids, Omega-3|Glyburide|Heptachlor|Lead|Mercury|Metformin|Nitrogen Dioxide|o,p'-DDT|Parathion|Particulate Matter|Plant Extract…	107.57	96
CASP7	840	Diabetes Mellitus	MESH:D003920		2,2',4,4'-tetrabromodiphenyl ether|2,4,4',5-tetrachlorobiphenyl|Air Pollutants|arsenite|Aspirin|Atrazine|bisphenol A|Cadmium|Chlordan|Chlorpyrifos|Clozapine|Copper|Cyclosporine|DDT|Diazinon|Dieldrin|Docosahexaenoic Acids|Gallic Acid|Meglumine Antimoniate|Metformin|Molybdenum|o,p'-DDT|Ozone|Particulate Matter|Plant Extracts|Plant Preparations|Pyruvaldehyde|Raloxifene Hydrochloride|Reactive Oxygen …	107.52	91
PCK1	5105	Diabetes Mellitus, Type 2	MESH:D003924		3-((4-chlorobenzyl)oxy)-N-((1S)-1-phenylethyl)-2-thiophenecarboxamide|Air Pollutants|Alloxan|alpha-Tocopherol|Arsenic|Bezafibrate|bis(4-hydroxyphenyl)sulfone|bisphenol A|Cadmium|Chromium|cinnamaldehyde|Copper|Curcumin|Dichlorodiphenyl Dichloroethylene|Dietary Fats|Dietary Sugars|Diethylnitrosamine|epigallocatechin gallate|Folic Acid|Fructose|Genistein|ginsenoside Re|Glipizide|Glucose|Glyburide|Ir…	107.34	149
MMP9	4318	Diabetes Mellitus	MESH:D003920		2,2',4,4'-tetrabromodiphenyl ether|Air Pollutants|alachlor|Arsenic|arsenite|Aspirin|Berberine|bisphenol A|Blood Glucose|Cadmium|Chlorpromazine|Cyclosporine|Dichlorodiphenyl Dichloroethylene|Dieldrin|dimethylarsinous acid|Docosahexaenoic Acids|Flavonoids|Gallic Acid|Heptachlor|Hexachlorobenzene|Mercury|Metformin|morroniside|o,p'-DDT|osthol|Ozone|Particulate Matter|Perindopril|Pioglitazone|Plant Ex…	107.32	107
ACACA	31	Diabetes Mellitus, Experimental	MESH:D003921		Bezafibrate|Biguanides|Cholesterol|cobaltiprotoporphyrin|Coconut Oil|Dietary Fats|Dietary Sucrose|Dietary Sugars|Diethylhexyl Phthalate|Dronabinol|Fatty Acids, Nonesterified|Fatty Acids, Omega-3|Fructose|Glucose|honokiol|Hydrogen Peroxide|Lithocholic Acid|mangiferin|Metformin|Monocrotophos|Niacinamide|Nicotine|N-(oxo-5,6-dihydrophenanthridin-2-yl)-N,N-dimethylacetamide hydrochloride|Plant Extract…	107.27	560
ALPL	249	Diabetes Mellitus	MESH:D003920		2,2',4,4'-tetrabromodiphenyl ether|Adrenal Cortex Hormones|Air Pollutants|alachlor|Arsenic|arsenite|Atrazine|Bezafibrate|bisphenol A|Cadmium|Chlorodiphenyl (54% Chlorine)|Chlorpyrifos|Chromium|Copper|Cyclosporine|DDT|Dichlorodiphenyl Dichloroethylene|Lead|Methylprednisolone|morroniside|o,p'-DDT|Ozone|Particulate Matter|Plant Extracts|Plant Preparations|Resveratrol|Rosiglitazone|Tetrachlorodibenzo…	107.2	55
CYCS	54205	Diabetes Mellitus	MESH:D003920		2,2',4,4'-tetrabromodiphenyl ether|2,4,5,2',4',5'-hexachlorobiphenyl|Air Pollutants|Alloxan|Arsenic|arsenite|Atrazine|Berberine|Bezafibrate|bisphenol A|Cadmium|Chlorpyrifos|Copper|Cyclosporine|Diazinon|Diazoxide|Dichlorodiphenyl Dichloroethylene|Dichlorvos|Dieldrin|Docosahexaenoic Acids|Flavonoids|Gallic Acid|Heptachlor|Nitrogen Oxides|o,p'-DDT|Particulate Matter|Plant Extracts|Pravastatin|Pyruva…	106.92	89
NFKBIA	4792	Diabetes Mellitus	MESH:D003920		2,2',4,4'-tetrabromodiphenyl ether|2,4,5,2',4',5'-hexachlorobiphenyl|Air Pollutants|alachlor|Allergens|Antimony|Arsenic|arsenite|Aspirin|Atrazine|Berberine|bisphenol A|Blood Glucose|Cadmium|Chlorpyrifos|Copper|Cyclosporine|Dichlorodiphenyl Dichloroethylene|Dieldrin|Iron|Lead|lipoxin A4|Mercury|Metformin|Niacin|osthol|Ozone|Particulate Matter|Phenformin|Plant Extracts|Plant Preparations|pregna-4,1…	106.89	110
DDIT3	1649	Diabetes Mellitus	MESH:D003920		2,2',4,4'-tetrabromodiphenyl ether|2,4,5,2',4',5'-hexachlorobiphenyl|Air Pollutants|Alloxan|Arsenic|arsenite|Aspirin|Atrazine|bisphenol A|Blood Glucose|Cadmium|Chlorpromazine|Chlorpyrifos|Chromium|Copper|Cyclosporine|DDT|Diazinon|Dichlorodiphenyl Dichloroethylene|Dieldrin|dimethylarsinous acid|Docosahexaenoic Acids|Flavonoids|Iron|Metformin|Nitrogen Oxides|Ozone|Particulate Matter|Plant Extracts|…	106.79	106
APOE	348	Diabetes Mellitus, Type 2	MESH:D003924		8-epi-prostaglandin F2alpha|Air Pollutants|alpha-Tocopherol|Arsenic|Ascorbic Acid|Bezafibrate|bis(4-hydroxyphenyl)sulfone|bisphenol A|Cadmium|Calcium|Cholesterol, HDL|Cholesterol, LDL|Copper|Curcumin|Dibutyl Phthalate|Dichlorodiphenyl Dichloroethylene|Dietary Fats|Diethylnitrosamine|Enalapril|Folic Acid|Fructose|Genistein|Glucose|Glutathione|Iron|Lead|Mercury|Nickel|Nicotine|Particulate Matter|pe…	106.56	121
LTF	4057	Diabetes Mellitus	MESH:D003920		Air Pollutants|Allergens|Arsenic|arsenite|Atrazine|bisphenol A|Cadmium|Chlorodiphenyl (54% Chlorine)|Chlorpyrifos|Chromium|Copper|Cyclosporine|DDT|Diazinon|Fonofos|Iron|o,p'-DDT|Ozone|Parathion|Prednisolone|Reactive Oxygen Species|Sodium Selenite|Tacrolimus|terbufos|Tetrachlorodibenzodioxin|Tobacco Smoke Pollution|Tungsten|Zinc	106.51	39
GSTA2	2939	Diabetes Mellitus	MESH:D003920		2,2',4,4'-tetrabromodiphenyl ether|2,4,5,2',4',5'-hexachlorobiphenyl|Air Pollutants|arsenite|Aspirin|bisphenol A|Cadmium|Chlordan|Chlorodiphenyl (54% Chlorine)|Chlorpyrifos|Copper|Cyclosporine|DDT|Diazinon|Docosahexaenoic Acids|Glucocorticoids|Hexachlorobenzene|Iron|Lead|Mercury|o,p'-DDT|Ozone|Parathion|Pioglitazone|Plant Extracts|Reactive Oxygen Species|Resveratrol|Rosiglitazone|Selenium|Strepto…	106.35	77
GSK3B	2932	Diabetic Nephropathies	MESH:D003928		Ascorbic Acid|Aspirin|Blood Glucose|Carbamazepine|cobaltous chloride|Curcumin|Dietary Fats|Drugs, Chinese Herbal|Enalapril|Estradiol|fenugreek seed meal|ginsenoside Rg1|Glucose|Hydrogen Peroxide|Levodopa|Linoleic Acids, Conjugated|Losartan|Metformin|Nicotine|notoginsenoside R1|Palm Oil|Pioglitazone|Plant Extracts|puerarin|Pyruvaldehyde|Resveratrol|Rosiglitazone|Sirolimus|Streptozocin|sulforaphane…	106.28	143
VCAM1	7412	Diabetes Mellitus	MESH:D003920		2,4,5,2',4',5'-hexachlorobiphenyl|2,4,5-Trichlorophenoxyacetic Acid|Air Pollutants|Aldrin|Arsenic|arsenite|Aspirin|Bezafibrate|bisphenol A|Blood Glucose|Cadmium|Copper|Cyclosporine|Fatty Acids, Omega-3|Gallic Acid|Glucocorticoids|Hexachlorobenzene|Iron|kaempferol 3-O-sophoroside|Lead|Niacin|Nitrogen Dioxide|Particulate Matter|Pioglitazone|Plant Extracts|Polychlorinated Biphenyls|Pyruvaldehyde|Res…	106.02	94
GSK3B	2932	Diabetes Mellitus, Experimental	MESH:D003921		Berberine|Blood Glucose|Capsaicin|Cholesterol|Chromium|cinnamaldehyde|cobaltiprotoporphyrin|Coconut Oil|Cromolyn Sodium|Dibutyl Phthalate|Dietary Fats|Diethylhexyl Phthalate|Dronabinol|Enalapril|Eucalyptol|Fenretinide|fenugreek seed meal|ginsenoside Re|Glucose|Hydrogen Peroxide|Imatinib Mesylate|Lithocholic Acid|Losartan|Metformin|Naproxen|Nicotine|N-(oxo-5,6-dihydrophenanthridin-2-yl)-N,N-dimeth…	105.6	558
SCARB1	949	Diabetes Mellitus	MESH:D003920		2,2',4,4'-tetrabromodiphenyl ether|Air Pollutants|Arsenic|Aspirin|Atrazine|Bezafibrate|bisphenol A|Chlorodiphenyl (54% Chlorine)|Chlorpyrifos|Copper|Cyclosporine|DDT|Diazinon|Dichlorodiphenyl Dichloroethylene|Dieldrin|Fatty Acids, Omega-3|Flavonoids|Lead|Mercury|Niacin|Particulate Matter|Pesticides|Pioglitazone|Plant Extracts|Polychlorinated Biphenyls|Resveratrol|Rosiglitazone|Sodium Selenite|Sul…	105.56	52
INS	3630	Diabetes Mellitus, Experimental	MESH:D003921		Bezafibrate|Blood Glucose|Capsaicin|Cholesterol|Chromium|Dietary Fats|Dietary Sucrose|Diethylhexyl Phthalate|Exenatide|Fatty Acids, Nonesterified|Fructose|Gliclazide|Glucose|Glyburide|Hemin|Hydrogen Peroxide|Inositol|Lithocholic Acid|Manganese|mangiferin|Metformin|Niacinamide|Nitric Oxide|N-(oxo-5,6-dihydrophenanthridin-2-yl)-N,N-dimethylacetamide hydrochloride|Pioglitazone|Plant Extracts|Plant P…	104.88	564
AGT	183	Diabetes Mellitus	MESH:D003920		2,2',4,4'-tetrabromodiphenyl ether|arsenite|Aspirin|Bezafibrate|bisphenol A|Cadmium|Chlorpyrifos|Chromium|Clozapine|Copper|Cyclosporine|Dichlorodiphenyl Dichloroethylene|Dieldrin|Flavonoids|Lead|lipoxin A4|Magnesium|Metformin|Niacin|Ozone|Parathion|Particulate Matter|Perindopril|Pioglitazone|Plant Extracts|Potassium|Pravastatin|Pyruvaldehyde|Raloxifene Hydrochloride|Ramipril|Reactive Oxygen Speci…	104.04	99
PCNA	5111	Diabetes Mellitus	MESH:D003920		2,2',4,4'-tetrabromodiphenyl ether|2,4,5,2',4',5'-hexachlorobiphenyl|Air Pollutants|Antimony|Arsenic|arsenite|Aspirin|Atrazine|Bezafibrate|bisphenol A|Cadmium|Chlorpyrifos|Copper|Cyclosporine|Diazinon|Dieldrin|Docosahexaenoic Acids|Gallic Acid|Hexachlorobenzene|Iron|morroniside|Nitrogen Dioxide|Ozone|Parathion|Particulate Matter|Plant Extracts|Plant Preparations|Polychlorinated Biphenyls|Raloxife…	103.98	92
CYBA	1535	Diabetic Nephropathies	MESH:D003928		acetovanillone|Ascorbic Acid|Aspirin|Carbamazepine|cobaltous chloride|Dietary Fats|Enalapril|Eplerenone|Estradiol|Glucose|Hydrogen Peroxide|Losartan|Metformin|olmesartan|Palm Oil|pimagedine|Pioglitazone|Plant Extracts|Polysaccharides|Ramipril|Reactive Oxygen Species|Resveratrol|Rosiglitazone|Sirolimus|Streptozocin|Tamoxifen|Telmisartan|Thioctic Acid|Troglitazone|Vitamin E	103.82	139
FASLG	356	Diabetes Mellitus	MESH:D003920		2,2',4,4'-tetrabromodiphenyl ether|Arsenic|Aspirin|Berberine|Bezafibrate|bisphenol A|Cadmium|Chlorpyrifos|Clozapine|Cyclosporine|DDT|Diazinon|Dichlorodiphenyl Dichloroethylene|Docosahexaenoic Acids|Flavonoids|Gallic Acid|Hexachlorobenzene|Nitrogen Oxides|o,p'-DDT|Particulate Matter|Plant Extracts|Plant Preparations|puerarin|Reactive Oxygen Species|Resveratrol|Rosiglitazone|Selenium|Streptozocin|T…	103.78	90
CCNB1	891	Diabetes Mellitus	MESH:D003920		2,2',4,4'-tetrabromodiphenyl ether|2,4,5,2',4',5'-hexachlorobiphenyl|Air Pollutants|alachlor|Aldrin|Arsenic|arsenite|Aspirin|Atrazine|Bezafibrate|bisphenol A|Blood Glucose|Cadmium|Chlordan|Chlorpyrifos|Copper|Cyclosporine|Dieldrin|Heptachlor|Lead|Metformin|o,p'-DDT|osthol|Ozone|Particulate Matter|Phenformin|Pioglitazone|Plant Extracts|pregna-4,17-diene-3,16-dione|Raloxifene Hydrochloride|Resverat…	103.75	68
ACTA2	59	Diabetes Mellitus, Experimental	MESH:D003921		Aldosterone|Anthocyanins|Berberine|Bezafibrate|Bile Acids and Salts|cinnamaldehyde|Cromolyn Sodium|Dibutyl Phthalate|Dietary Fats|Dietary Sucrose|Diethylhexyl Phthalate|Dronabinol|Enalapril|Eplerenone|Fenretinide|Fructose|Glucose|Glyburide|honokiol|Hydrogen Peroxide|Imatinib Mesylate|Losartan|Malondialdehyde|Metformin|Nicotine|N-(oxo-5,6-dihydrophenanthridin-2-yl)-N,N-dimethylacetamide hydrochlor…	103.71	559
FOS	2353	Diabetes Mellitus, Type 2	MESH:D003924		Air Pollutants|alpha-Tocopherol|Arsenic|Ascorbic Acid|Bezafibrate|bis(4-hydroxyphenyl)sulfone|bisphenol A|Blood Glucose|Bromine|Cadmium|Chlorpropamide|Chromium|cinnamaldehyde|Clozapine|Copper|Curcumin|daidzein|Dibutyl Phthalate|Dichlorodiphenyl Dichloroethylene|Dietary Fats|Diethylnitrosamine|Drugs, Chinese Herbal|epigallocatechin gallate|Folic Acid|Fructose|Genistein|ginsenoside Re|Glucose|Gluta…	102.69	158
MAPK8	5599	Diabetic Nephropathies	MESH:D003928		acetovanillone|Ascorbic Acid|Blood Glucose|Carbamazepine|cobaltous chloride|Curcumin|Dietary Fats|Drugs, Chinese Herbal|Estradiol|Fructose|Gallic Acid|ginsenoside Rg1|Gliclazide|Glucose|Hydrogen Peroxide|Hydrolyzable Tannins|iomeprol|Malondialdehyde|mangiferin|Metformin|Nicotine|notoginsenoside R1|olmesartan|Pentoxifylline|Plant Extracts|Polysaccharides|puerarin|Pyruvaldehyde|Ramipril|Reactive Ox…	102.54	135
MTOR	2475	Diabetes Mellitus	MESH:D003920		2,2',4,4'-tetrabromodiphenyl ether|Air Pollutants|Arsenic|arsenite|Aspirin|Atrazine|bisphenol A|Blood Glucose|Cadmium|Chlorodiphenyl (54% Chlorine)|Chlorpyrifos|Copper|Cyclosporine|Dieldrin|Hexachlorobenzene|Lead|Magnesium|Metformin|morroniside|Niacin|Ozone|Particulate Matter|Pioglitazone|Plant Extracts|Polychlorinated Biphenyls|Pravastatin|puerarin|Reactive Oxygen Species|Resveratrol|Rosiglitazo…	102.46	95
NFKBIA	4792	Diabetes Mellitus, Type 2	MESH:D003924		Air Pollutants|alpha-Tocopherol|Arsenic|Ascorbic Acid|Berberine|bis(4-hydroxyphenyl)sulfone|bisphenol A|Blood Glucose|Cadmium|Calcium|cinnamaldehyde|Copper|Curcumin|Cysteine|daidzein|Dibutyl Phthalate|Dichlorodiphenyl Dichloroethylene|Dietary Fats|Diethylnitrosamine|Drugs, Chinese Herbal|Enalapril|epigallocatechin gallate|Fatty Acids, Nonesterified|Folic Acid|Fructose|Genistein|ginsenoside Re|Glu…	102.23	152
LHB	3972	Diabetes Mellitus	MESH:D003920		2,2',4,4'-tetrabromodiphenyl ether|2,4,5,2',4',5'-hexachlorobiphenyl|Arsenicals|Atrazine|bisphenol A|Cadmium|Chlorodiphenyl (54% Chlorine)|Chlorpyrifos|Copper|Cyclosporine|DDT|Dieldrin|Gallic Acid|Hexachlorobenzene|Insecticides|Lead|Metformin|o,p'-DDT|Ozone|Particulate Matter|Perphenazine|Plant Extracts|Raloxifene Hydrochloride|Reactive Oxygen Species|Resveratrol|Selenium|Sodium Selenite|Streptoz…	101.91	87
TTR	7276	Diabetes Mellitus	MESH:D003920		2,2',4,4'-tetrabromodiphenyl ether|2,4,5,2',4',5'-hexachlorobiphenyl|Arsenic|Atrazine|bisphenol A|Cadmium|Chlordan|Chlorodiphenyl (54% Chlorine)|Chlorpyrifos|Clozapine|Copper|Cyclosporine|DDT|Diazinon|Dichlorodiphenyl Dichloroethylene|Fonofos|Hexachlorobenzene|Lead|Olanzapine|o,p'-DDT|Parathion|Particulate Matter|Plant Extracts|Polychlorinated Biphenyls|Resveratrol|Streptozocin|terbufos|Tetrachlo…	101.53	75
GOT1	2805	Diabetes Mellitus	MESH:D003920		2,4,5,2',4',5'-hexachlorobiphenyl|2,4,5-Trichlorophenoxyacetic Acid|Air Pollutants|Aldrin|arsenite|bisphenol A|Chlorpyrifos|Copper|Cyclosporine|Dichlorvos|Iron|Lead|Metformin|metribuzin|Niacin|Ozone|Particulate Matter|Phenformin|Pioglitazone|Plant Extracts|Pyruvaldehyde|Raloxifene Hydrochloride|Resveratrol|Sodium Selenite|Streptozocin|Sulfur Dioxide|Tetrachlorodibenzodioxin|Tobacco Smoke Pollutio…	101.39	81
COL1A1	1277	Diabetes Mellitus, Experimental	MESH:D003921		Aldosterone|Anthocyanins|Berberine|Bezafibrate|Bile Acids and Salts|Blood Glucose|Capsaicin|cobaltiprotoporphyrin|Dietary Fats|Dietary Sucrose|Diltiazem|Enalapril|Eplerenone|Fenretinide|Glucose|honokiol|Hydrogen Peroxide|Imatinib Mesylate|Lithocholic Acid|Losartan|Malondialdehyde|mangiferin|Niacinamide|Nicotine|N-(oxo-5,6-dihydrophenanthridin-2-yl)-N,N-dimethylacetamide hydrochloride|Palm Oil|pim…	101.35	560
PARP1	142	Diabetes Mellitus	MESH:D003920		2,2',4,4'-tetrabromodiphenyl ether|2,4,5,2',4',5'-hexachlorobiphenyl|Air Pollutants|Alloxan|Arsenic|arsenite|Aspirin|Atrazine|Berberine|bisphenol A|Blood Glucose|Cadmium|Chlorodiphenyl (54% Chlorine)|Chlorpyrifos|Chromium|Copper|Cyclosporine|Dichlorodiphenyl Dichloroethylene|Dichlorvos|Dieldrin|dimethylarsinous acid|Docosahexaenoic Acids|Flavonoids|Gallic Acid|Iron|Lead|Metformin|Niacin|o,p'-DDT|…	101.23	107
ABCG2	9429	Diabetes Mellitus	MESH:D003920		2,2',4,4'-tetrabromodiphenyl ether|Air Pollutants|bisphenol A|Cadmium|Chlordan|Chlorpromazine|Chlorpyrifos|Chromium|Clozapine|Cyclosporine|DDT|Dichlorodiphenyl Dichloroethylene|Dieldrin|Flavonoids|Glyburide|Heptachlor|Insecticides|Iron|Mercury|Methylprednisolone|Olanzapine|o,p'-DDT|Ozone|Particulate Matter|Phenformin|Plant Extracts|Pravastatin|Quetiapine Fumarate|Resveratrol|Risperidone|Rosiglita…	101.14	88
GSTT1	2952	Diabetes Mellitus	MESH:D003920		Air Pollutants|Arsenic|Arsenicals|arsenite|Aspirin|Atrazine|bisphenol A|Cadmium|Chlorpyrifos|Copper|Cyclosporine|Diazinon|Dichlorodiphenyl Dichloroethylene|Glucocorticoids|Insecticides|Lead|Mercury|Nitrogen Dioxide|o,p'-DDT|Ozone|Particulate Matter|Pesticides|Pioglitazone|Plant Extracts|Plant Preparations|Rosiglitazone|Selenium|Sodium Selenite|Streptozocin|Tetrachlorodibenzodioxin|Tobacco Smoke P…	101.06	78
GSTP1	2950	Diabetes Mellitus	MESH:D003920		2,2',4,4'-tetrabromodiphenyl ether|Air Pollutants|Arsenic|arsenite|Atrazine|bisphenol A|Cadmium|Chlorodiphenyl (54% Chlorine)|Chlorpromazine|Chlorpyrifos|Clozapine|Copper|Cyclosporine|Fatty Acids, Omega-3|Flavonoids|Hexachlorobenzene|Lead|Mercury|Metformin|Nitrogen Dioxide|Nitrogen Oxides|Ozone|Parathion|Particulate Matter|Pesticides|Pioglitazone|Plant Extracts|Polychlorinated Biphenyls|pyriminil…	101.05	93
PRDX2	7001	Diabetes Mellitus	MESH:D003920		2,4,5,2',4',5'-hexachlorobiphenyl|Arsenic|arsenite|bisphenol A|Cadmium|Copper|Cyclosporine|Diazinon|Dichlorodiphenyl Dichloroethylene|Dieldrin|Flavonoids|Hexachlorobenzene|Lead|Mercury|Metformin|o,p'-DDT|Ozone|Particulate Matter|Pesticides|Polychlorinated Biphenyls|Raloxifene Hydrochloride|Resveratrol|Rosiglitazone|Selenium|Streptozocin|Tetrachlorodibenzodioxin|Tobacco Smoke Pollution|Troglitazon…	100.81	89
XDH	7498	Diabetes Mellitus	MESH:D003920		2,2',4,4'-tetrabromodiphenyl ether|Air Pollutants|Alloxan|aminoacetone|Arsenic|arsenite|Aspirin|Atrazine|Bezafibrate|bisphenol A|Cadmium|Chlorodiphenyl (54% Chlorine)|Chlorpyrifos|Copper|Cyclosporine|DDT|Dieldrin|Flavonoids|Gallic Acid|Glyburide|Lead|Molybdenum|Particulate Matter|Plant Extracts|Raloxifene Hydrochloride|Reactive Oxygen Species|Resveratrol|Rosiglitazone|Serotonin|Streptozocin|Tetra…	100.59	88
NFKBIA	4792	Diabetic Nephropathies	MESH:D003928		acetovanillone|arjunolic acid|Ascorbic Acid|Aspirin|benazepril|Blood Glucose|Cobalt|cobaltous chloride|Curcumin|Dietary Fats|diminazene aceturate|Drugs, Chinese Herbal|Enalapril|Estradiol|Fructose|ginsenoside Rg1|Glucose|Hydrogen Peroxide|Hydrolyzable Tannins|Lithium Carbonate|mangiferin|Metformin|Nicotine|Nifedipine|notoginsenoside R1|Pentoxifylline|Plant Extracts|Polysaccharides|puerarin|Raloxi…	100.57	147
GPAM	57678	Diabetes Mellitus, Type 2	MESH:D003924		Air Pollutants|Bezafibrate|bis(4-hydroxyphenyl)sulfone|bisphenol A|Cadmium|Copper|coumarin|Curcumin|Dibutyl Phthalate|Dietary Fats|Diethylnitrosamine|epigallocatechin gallate|Exenatide|Folic Acid|Fructose|Genistein|ginsenoside Re|Iron|Metformin|Nickel|Particulate Matter|perfluorodecanoic acid|perfluorooctane sulfonic acid|perfluorooctanoic acid|perfluoroundecanoic acid|Plant Extracts|Resveratrol|…	100.5	125
CXCL2	2920	Diabetes Mellitus	MESH:D003920		2,2',4,4'-tetrabromodiphenyl ether|Air Pollutants|Allergens|Arsenic|arsenite|Atrazine|bisphenol A|Blood Glucose|Cadmium|Copper|Cyclosporine|Fatty Acids, Omega-3|Flavonoids|Iron|lipoxin A4|Metformin|Methylprednisolone|Nitrogen Dioxide|Ozone|Particulate Matter|Pioglitazone|Plant Extracts|Plant Preparations|Polychlorinated Biphenyls|Pravastatin|Prednisolone|Reactive Oxygen Species|Resveratrol|Rosigl…	100.18	73
HMGCR	3156	Diabetes Mellitus	MESH:D003920		2,2',4,4'-tetrabromodiphenyl ether|2,4,5,2',4',5'-hexachlorobiphenyl|Bezafibrate|bisphenol A|Cadmium|Chlorodiphenyl (54% Chlorine)|Chlorpromazine|Chromium|Clozapine|Copper|Cyclosporine|Fatty Acids, Omega-3|Lead|Magnesium|Metformin|Olanzapine|Parathion|Particulate Matter|Phenformin|Pioglitazone|Plant Extracts|Plant Preparations|Pravastatin|puerarin|Resveratrol|Risperidone|Rosiglitazone|Selenium|So…	99.94	95
EGFR	1956	Diabetes Mellitus	MESH:D003920		2,2',4,4'-tetrabromodiphenyl ether|2,4,5,2',4',5'-hexachlorobiphenyl|Air Pollutants|aroclor 1260|Arsenic|arsenite|Aspirin|Atrazine|Berberine|bisphenol A|Cadmium|Chlordan|Chlorpyrifos|Copper|Cyclosporine|Diazinon|Dichlorodiphenyl Dichloroethylene|Dieldrin|Gallic Acid|Hexachlorobenzene|Iron|Lead|Magnesium|Ozone|Parathion|Particulate Matter|Pesticides|Plant Extracts|Plant Preparations|Polychlorinate…	99.88	59
FN1	2335	Diabetes Mellitus, Type 2	MESH:D003924		Air Pollutants|alpha-Tocopherol|Arsenic|Ascorbic Acid|Berberine|Bezafibrate|bis(4-hydroxyphenyl)sulfone|bisphenol A|Blood Glucose|Cadmium|cinnamaldehyde|Copper|Curcumin|Dichlorodiphenyl Dichloroethylene|Dietary Fats|Dietary Sugars|Diethylnitrosamine|epigallocatechin gallate|Folic Acid|Genistein|Glucose|Glutathione|Glyburide|Lead|mangiferin|Mercury|Metformin|Nickel|Nicotine|Particulate Matter|perf…	99.85	150
CASP9	842	Diabetes Mellitus, Experimental	MESH:D003921		Alloxan|Anthocyanins|astaxanthine|Berberine|Blood Glucose|Capsaicin|Cholesterol|cinnamaldehyde|cobaltiprotoporphyrin|corilagin|Cyclophosphamide|Dibutyl Phthalate|Dietary Fats|Diethylhexyl Phthalate|Diosmin|Dronabinol|Enalapril|Fenretinide|Fructose|Gallic Acid|Glucose|honokiol|Hydrogen Peroxide|Imatinib Mesylate|Lithocholic Acid|Losartan|Manganese|mangiferin|Monocrotophos|Niacinamide|Nicotine|Nitr…	99.73	588
STAR	6770	Diabetes Mellitus	MESH:D003920		2,2',4,4'-tetrabromodiphenyl ether|2,4,5,2',4',5'-hexachlorobiphenyl|Air Pollutants|Atrazine|Bezafibrate|bisphenol A|Cadmium|Chlorodiphenyl (54% Chlorine)|Chlorpyrifos|Chromium|Copper|Cyclosporine|Diazinon|Dichlorodiphenyl Dichloroethylene|Dieldrin|Fatty Acids, Omega-3|Glucocorticoids|Lead|Metformin|Niacin|o,p'-DDT|Ozone|Particulate Matter|Pesticides|Plant Extracts|Resveratrol|Rosiglitazone|Sodiu…	99.64	60
FSHB	2488	Diabetes Mellitus	MESH:D003920		2,4,5,2',4',5'-hexachlorobiphenyl|Air Pollutants|Atrazine|Bezafibrate|bisphenol A|Cadmium|Chlorodiphenyl (54% Chlorine)|Chlorpyrifos|Copper|Cyclosporine|DDT|Dichlorodiphenyl Dichloroethylene|Dieldrin|Gallic Acid|Hexachlorobenzene|Insecticides|Lead|Mercury|Metformin|o,p'-DDT|Ozone|Particulate Matter|Perphenazine|Plant Extracts|Resveratrol|Risperidone|Rosiglitazone|Selenium|Sodium Selenite|Streptoz…	99.07	86
MAPK3	5595	Diabetes Mellitus, Type 2	MESH:D003924		Air Pollutants|Alloxan|alpha-Tocopherol|Amino Acids|Arsenic|Ascorbic Acid|astaxanthine|benidipine|Berberine|Bezafibrate|bis(4-hydroxyphenyl)sulfone|bisphenol A|Blood Glucose|Cadmium|Calcium|Cholesterol, HDL|Cholesterol, LDL|Chromium|cinnamaldehyde|Clozapine|Copper|Curcumin|Cysteine|daidzein|Dibutyl Phthalate|Dichlorodiphenyl Dichloroethylene|Dietary Fats|Dietary Sugars|Diethylnitrosamine|Drugs, C…	99.02	174
CCN2	1490	Diabetic Nephropathies	MESH:D003928		Aspirin|benazepril|Blood Glucose|candesartan cilexetil|Carbamazepine|Cobalt|cobaltous chloride|Curcumin|Dietary Fats|Enalapril|Estradiol|fenugreek seed meal|Fructose|Glucose|Hydrogen Peroxide|Metformin|Metoprolol|Nicotine|Palm Oil|Pentoxifylline|Pioglitazone|Plant Extracts|puerarin|Ramipril|Resveratrol|Rosiglitazone|Sirolimus|Spironolactone|Streptozocin|sulforaphane|Tamoxifen|Troglitazone|Vorinos…	98.99	140
CYP7A1	1581	Diabetes Mellitus	MESH:D003920		2,2',4,4'-tetrabromodiphenyl ether|2,4,5,2',4',5'-hexachlorobiphenyl|Air Pollutants|aroclor 1260|Arsenic|Atrazine|Bezafibrate|bisphenol A|Cadmium|Chlorpyrifos|Copper|Cyclosporine|Dichlorodiphenyl Dichloroethylene|Flavonoids|Lead|Magnesium|Mercury|Metformin|o,p'-DDT|Parathion|Particulate Matter|Phenformin|Pioglitazone|pregna-4,17-diene-3,16-dione|puerarin|Resveratrol|Rosiglitazone|Selenium|Strepto…	98.97	89
CYBA	1535	Diabetes Mellitus	MESH:D003920		Arsenic|arsenite|Aspirin|Bezafibrate|bisphenol A|Chlorodiphenyl (54% Chlorine)|Cyclosporine|Diazinon|Dichlorodiphenyl Dichloroethylene|Flavonoids|Metformin|morroniside|Niacin|o,p'-DDT|Particulate Matter|Pioglitazone|Plant Extracts|Plant Preparations|Pravastatin|Ramipril|Reactive Oxygen Species|Resveratrol|Rosiglitazone|Streptozocin|Tacrolimus|Telmisartan|Tetrachlorodibenzodioxin|Tobacco Smoke Pol…	98.85	86
CFB	629	Diabetes Mellitus	MESH:D003920		Air Pollutants|Allergens|Antimony|Arsenic|Atrazine|bisphenol A|Cadmium|Chlorodiphenyl (54% Chlorine)|Chlorpyrifos|Chromium|Copper|Cyclosporine|Fonofos|Lead|Magnesium|Mercury|Olanzapine|o,p'-DDT|Ozone|Parathion|Particulate Matter|Plant Preparations|Rosiglitazone|terbufos|Tetrachlorodibenzodioxin|Tobacco Smoke Pollution|Troglitazone|Zinc	98.82	44
COL1A1	1277	Diabetic Nephropathies	MESH:D003928		Ascorbic Acid|Aspirin|Blood Glucose|Carbamazepine|Curcumin|Dietary Fats|diminazene aceturate|Drugs, Chinese Herbal|Enalapril|Eplerenone|Estradiol|Glucagon|Glucose|Hydrogen Peroxide|Losartan|Malondialdehyde|mangiferin|Metoprolol|Nicotine|Palm Oil|Pentoxifylline|pimagedine|Plant Extracts|puerarin|Ramipril|Resveratrol|Rosiglitazone|Sirolimus|Streptozocin|sulforaphane|Tamoxifen|Thioctic Acid|thymoqui…	98.81	143
POR	5447	Diabetes Mellitus	MESH:D003920		2,2',4,4'-tetrabromodiphenyl ether|2,4,5,2',4',5'-hexachlorobiphenyl|2,4,5-Trichlorophenoxyacetic Acid|Air Pollutants|Aldrin|Aspirin|Atrazine|Bezafibrate|bisphenol A|Chlordan|Chlorodiphenyl (54% Chlorine)|Chlorpyrifos|Copper|Cyclosporine|Dichlorodiphenyl Dichloroethylene|Hexachlorobenzene|Iron|o,p'-DDT|Ozone|Parathion|Pesticides|Phenformin|Pioglitazone|Plant Extracts|Polychlorinated Biphenyls|Res…	98.75	80
MAPK1	5594	Diabetes Mellitus, Type 2	MESH:D003924		Air Pollutants|Alloxan|alpha-Tocopherol|Amino Acids|Arsenic|Ascorbic Acid|astaxanthine|benidipine|Berberine|Bezafibrate|bis(4-hydroxyphenyl)sulfone|bisphenol A|Blood Glucose|Cadmium|Calcium|Cholesterol, HDL|Cholesterol, LDL|Chromium|cinnamaldehyde|Clozapine|Copper|Curcumin|Cysteine|daidzein|Dibutyl Phthalate|Dichlorodiphenyl Dichloroethylene|Dietary Fats|Dietary Sugars|Diethylnitrosamine|Drugs, C…	98.7	175
COL3A1	1281	Diabetic Nephropathies	MESH:D003928		acetovanillone|Ascorbic Acid|Aspirin|candesartan cilexetil|Captopril|cobaltous chloride|Curcumin|Dietary Fats|Drugs, Chinese Herbal|Enalapril|Eplerenone|Estradiol|Glucose|Hydrogen Peroxide|Losartan|Metoprolol|Nicotine|Palm Oil|Pentoxifylline|Perindopril|Plant Extracts|puerarin|Pyruvaldehyde|Resveratrol|Rosiglitazone|Spironolactone|Streptozocin|Tamoxifen|Thioctic Acid|Valsartan|Vorinostat	98.65	144
CCL2	6347	Diabetes Mellitus, Type 2	MESH:D003924		Acarbose|Air Pollutants|Alloxan|alpha-Tocopherol|AMG-837|Arsenic|Ascorbic Acid|astaxanthine|Berberine|Bezafibrate|bis(4-hydroxyphenyl)sulfone|bisphenol A|Blood Glucose|Cadmium|Calcium|Copper|Curcumin|Dibutyl Phthalate|Dietary Fats|Dietary Sugars|Diethylnitrosamine|Drugs, Chinese Herbal|efavirenz|Enalapril|epigallocatechin gallate|Folic Acid|Fructose|Genistein|Glucose|Glutathione|Heme|Hemin|Irbesa…	98.42	160
SCD1	20249	Diabetes Mellitus	MESH:D003920		2,4,5,2',4',5'-hexachlorobiphenyl|Air Pollutants|aroclor 1260|Atrazine|Bezafibrate|bisphenol A|Cadmium|Chlorodiphenyl (54% Chlorine)|Chlorpyrifos|Copper|Cyclosporine|Dichlorodiphenyl Dichloroethylene|Fatty Acids, Omega-3|Insecticides|Metformin|Ozone|Parathion|Particulate Matter|Pesticides|Phenformin|Plant Extracts|Plant Preparations|Polychlorinated Biphenyls|pregna-4,17-diene-3,16-dione|Reactive …	98.37	91
CYP2E1	1571	Diabetes Mellitus	MESH:D003920		2,2',4,4'-tetrabromodiphenyl ether|2,4,4',5-tetrachlorobiphenyl|2-naphthol|Air Pollutants|Alloxan|Arsenic|Aspirin|Atrazine|Berberine|bisphenol A|Blood Glucose|Cadmium|Chlorodiphenyl (54% Chlorine)|Chlorpromazine|Chlorpyrifos|Copper|Cyclosporine|Docosahexaenoic Acids|Flavonoids|Hexachlorobenzene|Metformin|Ozone|Parathion|Particulate Matter|Pesticides|Phenformin|Pioglitazone|Plant Extracts|Plant Pr…	98.28	100
GSTM1	2944	Diabetes Mellitus	MESH:D003920		2,2',4,4'-tetrabromodiphenyl ether|2,4,5,2',4',5'-hexachlorobiphenyl|Air Pollutants|Arsenic|arsenite|Aspirin|Atrazine|bisphenol A|Cadmium|Chlorodiphenyl (54% Chlorine)|Chlorpyrifos|Chromium|Clozapine|Copper|Cyclosporine|Diazinon|Dichlorodiphenyl Dichloroethylene|Docosahexaenoic Acids|Fatty Acids, Omega-3|Hexachlorobenzene|Insecticides|Iron|Lead|Mercury|Nitrogen Dioxide|Ozone|Parathion|Particulate…	98.19	59
SERPINE1	5054	Diabetes Mellitus	MESH:D003920		2,2',4,4'-tetrabromodiphenyl ether|Air Pollutants|alachlor|aroclor 1260|Arsenic|arsenite|Atrazine|Bezafibrate|bisphenol A|Blood Glucose|Cadmium|Chlorpyrifos|Copper|Cyclosporine|Dieldrin|Magnesium|Metformin|Niacin|Ozone|Particulate Matter|Pesticides|Phenformin|Pioglitazone|Plant Extracts|Polychlorinated Biphenyls|pyriminil|Raloxifene Hydrochloride|Resveratrol|Rosiglitazone|Streptozocin|Sulfonylure…	98.13	98
JUN	3725	Diabetic Nephropathies	MESH:D003928		3,4-dihydroxyphenylethanol|3-((6-(2-methoxyphenyl)pyrimidin-4-yl)amino)phenyl)methane sulfonamide|acetovanillone|Aspirin|Carbamazepine|Cobalt|Curcumin|Dietary Fats|Drugs, Chinese Herbal|Estradiol|fenugreek seed meal|Fructose|Gallic Acid|Glucose|Hydrogen Peroxide|Hydrolyzable Tannins|Losartan|Metformin|Metoprolol|Nicotine|olmesartan|Organoselenium Compounds|Perindopril|Plant Extracts|Polysaccharid…	98.09	148
CRP	1401	Diabetes Mellitus	MESH:D003920		2,2',4,4'-tetrabromodiphenyl ether|Air Pollutants|Arsenic|Bezafibrate|bisphenol A|Cadmium|Chlordan|Clozapine|Copper|Cyclosporine|Docosahexaenoic Acids|docosapentaenoic acid|Fatty Acids, Omega-3|Lead|Mercury|Metformin|Niacin|Nitrogen Dioxide|Particulate Matter|Pesticides|Pioglitazone|Plant Extracts|Pravastatin|Reactive Oxygen Species|Resveratrol|Rosiglitazone|Sodium Selenite|Streptozocin|Telmisart…	97.94	88
MKI67	4288	Diabetes Mellitus	MESH:D003920		2,2',4,4'-tetrabromodiphenyl ether|2,4,5,2',4',5'-hexachlorobiphenyl|Air Pollutants|Arsenic|arsenite|Aspirin|Atrazine|bisphenol A|Blood Glucose|Cadmium|Chlordan|Chlorodiphenyl (54% Chlorine)|Chlorpromazine|Copper|Cyclosporine|Diazinon|Dieldrin|Lead|osthol|Ozone|Parathion|Particulate Matter|Phenformin|Plant Extracts|Plant Preparations|Polychlorinated Biphenyls|Raloxifene Hydrochloride|Resveratrol|…	97.91	56
PPP1R15A	23645	Diabetes Mellitus	MESH:D003920		2,2',4,4'-tetrabromodiphenyl ether|Air Pollutants|arsenite|Aspirin|bisphenol A|Cadmium|Chlorpromazine|Chlorpyrifos|Copper|Cyclosporine|Diazinon|Dieldrin|Mercury|Metformin|Ozone|Particulate Matter|Pesticides|Phenformin|Plant Extracts|Polychlorinated Biphenyls|Raloxifene Hydrochloride|Resveratrol|Rosiglitazone|Sodium Selenite|Tacrolimus|terbufos|Tetrachlorodibenzodioxin|Tobacco Smoke Pollution|Trog…	97.88	66
ACACA	31	Diabetes Mellitus, Type 2	MESH:D003924		Air Pollutants|Arsenic|Bezafibrate|bis(4-hydroxyphenyl)sulfone|bisphenol A|Cadmium|Copper|Curcumin|Dichlorodiphenyl Dichloroethylene|Dietary Fats|Dietary Sugars|Diethylnitrosamine|Drugs, Chinese Herbal|epigallocatechin gallate|Fatty Acids, Nonesterified|Folic Acid|Fructose|Glucose|Iron|Kangen-karyu|Lactic Acid|Liraglutide|Lithocholic Acid|mangiferin|Metformin|Niacinamide|Nicotine|Orlistat|Particu…	97.81	148
TIMP1	7076	Diabetes Mellitus	MESH:D003920		2,2',4,4'-tetrabromodiphenyl ether|Air Pollutants|alachlor|aroclor 1260|arsenite|Aspirin|Bezafibrate|bisphenol A|Blood Glucose|Cadmium|Chromium|Copper|Cyclosporine|Flavonoids|Gallic Acid|Hexachlorobenzene|Mercury|o,p'-DDT|Ozone|Particulate Matter|Pioglitazone|Plant Extracts|Plant Preparations|Pravastatin|Prednisolone|puerarin|Raloxifene Hydrochloride|Resveratrol|Rosiglitazone|Selenium|Streptozoci…	97.38	84
PTGS2	5743	Diabetes Mellitus, Type 2	MESH:D003924		8-epi-prostaglandin F2alpha|Air Pollutants|alpha-Tocopherol|Arsenic|Ascorbic Acid|astaxanthine|Benzoic Acid|Berberine|bis(4-hydroxyphenyl)sulfone|bisphenol A|Blood Glucose|Cadmium|Calcium|cinnamaldehyde|Copper|Curcumin|daidzein|Dibutyl Phthalate|Dichlorodiphenyl Dichloroethylene|Dietary Fats|Diethylnitrosamine|Diosmin|Drugs, Chinese Herbal|Enalapril|epigallocatechin gallate|Fatty Acids, Nonesteri…	97.26	168
ALDH1A1	216	Diabetes Mellitus	MESH:D003920		2,2',4,4'-tetrabromodiphenyl ether|2,4,5,2',4',5'-hexachlorobiphenyl|Air Pollutants|Arsenic|arsenite|Aspirin|bisphenol A|Blood Glucose|Cadmium|Chlorodiphenyl (54% Chlorine)|Chlorpromazine|Chlorpyrifos|Clozapine|Copper|Cyclosporine|Dichlorvos|Magnesium|Metformin|o,p'-DDT|Particulate Matter|Phenformin|Plant Preparations|Polychlorinated Biphenyls|Polychlorinated Dibenzodioxins|Pravastatin|Resveratro…	97.25	96
CYCS	54205	Diabetes Mellitus, Type 2	MESH:D003924		Air Pollutants|Alloxan|Arsenic|Ascorbic Acid|Berberine|Bezafibrate|bis(4-hydroxyphenyl)sulfone|bisphenol A|Cadmium|Calcium|cinnamaldehyde|Copper|coumarin|Curcumin|Dibutyl Phthalate|Dichlorodiphenyl Dichloroethylene|Dietary Fats|Dietary Sugars|Diethylnitrosamine|Drugs, Chinese Herbal|Enalapril|epigallocatechin gallate|Folic Acid|Fructose|Genistein|Glucose|Glutathione|Malondialdehyde|Manganese|Nelf…	97.24	123
LDLR	3949	Diabetes Mellitus, Type 2	MESH:D003924		Air Pollutants|Arsenic|Ascorbic Acid|Berberine|bis(4-hydroxyphenyl)sulfone|bisphenol A|Blood Glucose|Cadmium|Cholesterol, LDL|Clozapine|Colesevelam Hydrochloride|Copper|Curcumin|Dibutyl Phthalate|Dichlorodiphenyl Dichloroethylene|Dietary Fats|Drugs, Chinese Herbal|epigallocatechin gallate|Folic Acid|Fructose|Genistein|Glucose|Lead|Levonorgestrel|Lithocholic Acid|Metformin|Nickel|Nicotine|Particul…	97.12	142
CASP9	842	Diabetic Nephropathies	MESH:D003928		Alloxan|arjunolic acid|Ascorbic Acid|Aspirin|Blood Glucose|Cobalt|cobaltous chloride|Curcumin|Dietary Fats|Drugs, Chinese Herbal|Enalapril|Estradiol|Fructose|Furosemide|Gallic Acid|ginsenoside Rg1|Glucose|Hydrogen Peroxide|Lithium Carbonate|Losartan|mangiferin|Metoprolol|Nicotine|notoginsenoside R1|Pentoxifylline|pimagedine|Plant Extracts|Polysaccharides|Pyruvaldehyde|Reactive Oxygen Species|Resv…	96.95	148
HSPB1	3315	Diabetes Mellitus	MESH:D003920		2,2',4,4'-tetrabromodiphenyl ether|2,4,5-Trichlorophenoxyacetic Acid|Air Pollutants|Aldrin|arsenite|Aspirin|Atrazine|bisphenol A|Blood Glucose|Cadmium|Chromium|Copper|Diazinon|Dichlorodiphenyl Dichloroethylene|Docosahexaenoic Acids|Iron|Niacin|Ozone|Particulate Matter|Plant Extracts|Polychlorinated Biphenyls|puerarin|Pyruvaldehyde|Reactive Oxygen Species|Resveratrol|Rosiglitazone|Selenium|Strepto…	96.95	88
MBP	4155	Diabetes Mellitus	MESH:D003920		2,2',4,4'-tetrabromodiphenyl ether|Air Pollutants|Arsenic|arsenite|bisphenol A|Chlorpyrifos|Clozapine|Copper|Dieldrin|Fonofos|Glyburide|Lead|Magnesium|Methylprednisolone|Ozone|Parathion|Particulate Matter|Pesticides|Polychlorinated Biphenyls|Quetiapine Fumarate|Rosiglitazone|Selenium|Streptozocin|terbufos|Tetrachlorodibenzodioxin|Tobacco Smoke Pollution|Troglitazone|Tungsten|Zinc	96.81	77
CEBPB	1051	Diabetes Mellitus	MESH:D003920		2,2',4,4'-tetrabromodiphenyl ether|2,4,5,2',4',5'-hexachlorobiphenyl|Allergens|Arsenic|arsenite|Aspirin|Atrazine|Berberine|bisphenol A|Chlorpyrifos|Copper|Cyclosporine|Diazinon|Dichlorodiphenyl Dichloroethylene|Dieldrin|dimethylarsinous acid|Flavonoids|Gallic Acid|Lead|Niacin|Ozone|Particulate Matter|Plant Extracts|Plant Preparations|Raloxifene Hydrochloride|Reactive Oxygen Species|Resveratrol|Ro…	96.74	78
TRIB3	57761	Diabetes Mellitus	MESH:D003920		2,2',4,4'-tetrabromodiphenyl ether|2,4,5-Trichlorophenoxyacetic Acid|Air Pollutants|arsenite|Atrazine|Bezafibrate|bisphenol A|Blood Glucose|Cadmium|Chlorodiphenyl (54% Chlorine)|Chlorpromazine|Chlorpyrifos|Copper|Cyclosporine|Diazinon|Dieldrin|Fonofos|Lead|Mercury|Parathion|Particulate Matter|Pioglitazone|Rosiglitazone|Selenium|Sodium Selenite|Streptozocin|Tacrolimus|terbufos|Tetrachlorodibenzodi…	96.6	75
ACLY	47	Diabetes Mellitus	MESH:D003920		2,2',4,4'-tetrabromodiphenyl ether|2,4,5,2',4',5'-hexachlorobiphenyl|Air Pollutants|Aldrin|Arsenic|arsenite|Atrazine|bisphenol A|Chlordan|Chlorodiphenyl (54% Chlorine)|Copper|Cyclosporine|Diazinon|Dieldrin|Fatty Acids, Omega-3|Flavonoids|Metformin|Ozone|Particulate Matter|Phenformin|Plant Extracts|pregna-4,17-diene-3,16-dione|puerarin|Resveratrol|Rosiglitazone|Tetrachlorodibenzodioxin|Tobacco Smo…	96.53	56
CEBPA	1050	Diabetes Mellitus	MESH:D003920		2,2',4,4'-tetrabromodiphenyl ether|Arsenic|arsenite|Atrazine|Berberine|bisphenol A|Cadmium|Chlorodiphenyl (54% Chlorine)|Chlorpyrifos|Clozapine|Cyclosporine|DDT|Dichlorodiphenyl Dichloroethylene|Docosahexaenoic Acids|Flavonoids|Insecticides|Lead|Metformin|Niacin|osthol|Pioglitazone|Plant Extracts|Raloxifene Hydrochloride|Reactive Oxygen Species|Resveratrol|Risperidone|Rosiglitazone|Selenium|Tacro…	96.5	65
JUN	3725	Diabetes Mellitus, Experimental	MESH:D003921		Berberine|Bezafibrate|bis(maltolato)oxovanadium(IV)|Capsaicin|Chromium|cinnamaldehyde|Clioquinol|Dibutyl Phthalate|Dietary Fats|Diethylhexyl Phthalate|Dronabinol|Fenretinide|fenugreek seed meal|Fructose|Gallic Acid|Glucose|Hemin|Hydrogen Peroxide|Imatinib Mesylate|Lithocholic Acid|Losartan|Manganese|Metformin|Monocrotophos|Niacinamide|Nicotine|Nitric Oxide|N-(oxo-5,6-dihydrophenanthridin-2-yl)-N,…	96.38	561
APOE	348	Diabetes Mellitus	MESH:D003920		Air Pollutants|aroclor 1260|Arsenic|arsenite|Aspirin|Bezafibrate|bisphenol A|Cadmium|Chlorodiphenyl (54% Chlorine)|Chlorpyrifos|Copper|Cyclosporine|Diazinon|Dichlorodiphenyl Dichloroethylene|Dieldrin|dimethylarsinous acid|Fatty Acids, Omega-3|Iron|Lead|Mercury|morroniside|Ozone|Particulate Matter|Plant Extracts|Polychlorinated Biphenyls|Resveratrol|Rosiglitazone|Selenium|Streptozocin|Tetrachlorod…	96.31	88
VCAM1	7412	Diabetes Mellitus, Type 2	MESH:D003924		Air Pollutants|alpha-Tocopherol|Arsenic|Ascorbic Acid|Bezafibrate|bis(4-hydroxyphenyl)sulfone|bisphenol A|Blood Glucose|Cadmium|cinnamaldehyde|Copper|Curcumin|daidzein|Dibutyl Phthalate|Dietary Fats|Diethylnitrosamine|Drugs, Chinese Herbal|Enalapril|epigallocatechin gallate|Folic Acid|Fructose|Genistein|Glucose|Glutathione|Irbesartan|Iron|Lead|Levonorgestrel|Lithocholic Acid|mangiferin|Nickel|Nic…	96.21	128
VDR	7421	Diabetes Mellitus	MESH:D003920		Air Pollutants|arsenite|Aspirin|Atrazine|Bezafibrate|bisphenol A|Cadmium|Cyclosporine|Docosahexaenoic Acids|Hexachlorobenzene|Iron|Lead|Magnesium|Mercury|Metformin|Particulate Matter|Prednisone|pregna-4,17-diene-3,16-dione|pyriminil|Raloxifene Hydrochloride|Resveratrol|Rosiglitazone|Sodium Selenite|Streptozocin|terbufos|Tetrachlorodibenzodioxin|Tobacco Smoke Pollution|Troglitazone|Uranium|Zinc	96.15	88
G6PD	2539	Diabetes Mellitus	MESH:D003920		2,4,5,2',4',5'-hexachlorobiphenyl|aroclor 1260|Arsenic|arsenite|Aspirin|Atrazine|Bezafibrate|bisphenol A|Cadmium|Chlorodiphenyl (54% Chlorine)|Chlorpromazine|Chlorpyrifos|Clozapine|Copper|Cyclosporine|DDT|Diazinon|Dieldrin|Gallic Acid|Gliclazide|Glyburide|Iron|Mercury|Metformin|Pesticides|Plant Extracts|Resveratrol|Rosiglitazone|Streptozocin|Tetrachlorodibenzodioxin|Tobacco Smoke Pollution|Trogli…	95.86	94
DNMT1	1786	Diabetes Mellitus	MESH:D003920		2,2',4,4'-tetrabromodiphenyl ether|Air Pollutants|Arsenic|Arsenicals|Aspirin|Atrazine|Berberine|bisphenol A|Cadmium|Chromium|Copper|Cyclosporine|DDT|Dichlorodiphenyl Dichloroethylene|Iron|Lead|Magnesium|Ozone|Particulate Matter|Plant Extracts|Polychlorinated Biphenyls|Polychlorinated Dibenzodioxins|pregna-4,17-diene-3,16-dione|Resveratrol|Selenium|Sodium Selenite|Streptozocin|Tetrachlorodibenzodi…	95.63	77
NCF1	653361	Diabetic Nephropathies	MESH:D003928		acetovanillone|Aspirin|benazepril|cobaltous chloride|Dietary Fats|diminazene aceturate|Eplerenone|Estradiol|Gallic Acid|Gliclazide|Glucose|Hydrogen Peroxide|Irbesartan|Losartan|Metformin|Nicotine|Palm Oil|Plant Extracts|Reactive Oxygen Species|Resveratrol|Rosiglitazone|Sirolimus|Streptozocin|sulforaphane|Taurine|Telmisartan|terutroban|Thioctic Acid|Troglitazone	95.62	145
HSPA5	3309	Diabetes Mellitus	MESH:D003920		2,2',4,4'-tetrabromodiphenyl ether|Air Pollutants|Alloxan|Arsenic|arsenite|Aspirin|Atrazine|bisphenol A|Cadmium|Chlorodiphenyl (54% Chlorine)|Chlorpyrifos|Copper|Cyclosporine|DDT|Diazinon|Lead|Mercury|Metformin|Nitrogen Dioxide|Nitrogen Oxides|Ozone|Particulate Matter|Plant Extracts|Resveratrol|Rosiglitazone|Selenium|Sodium Selenite|Streptozocin|Sulfur Dioxide|Tacrolimus|Telmisartan|Tetrachlorodi…	95.61	98
NQO1	1728	Diabetes Mellitus, Type 2	MESH:D003924		Air Pollutants|Alloxan|alpha-Tocopherol|Amoxicillin|Arsenic|Ascorbic Acid|astaxanthine|Benzoic Acid|Berberine|bis(4-hydroxyphenyl)sulfone|bisphenol A|Blood Glucose|Cadmium|Chromium|cinnamaldehyde|Copper|coumarin|Curcumin|daidzein|Dibutyl Phthalate|Dietary Fats|Diethylnitrosamine|Drugs, Chinese Herbal|epigallocatechin gallate|Exenatide|Folic Acid|Genistein|Glucose|Glutathione|Hemin|Iron|Lactic Aci…	95.56	144
NPPB	4879	Diabetic Nephropathies	MESH:D003928		Angiotensin Receptor Antagonists|Aspirin|Atenolol|benazepril|Blood Glucose|candesartan cilexetil|Captopril|cobaltous chloride|Dietary Fats|Enalapril|Fructose|Losartan|Metoprolol|Nifedipine|Pentoxifylline|Pioglitazone|Plant Extracts|Pregabalin|Ramipril|Resveratrol|Rosiglitazone|Sirolimus|Spironolactone|Streptozocin|Telmisartan|Troglitazone|Valsartan|Vitamin E|Vorinostat	95.39	146
JUN	3725	Diabetes Mellitus, Type 2	MESH:D003924		Air Pollutants|alpha-Tocopherol|Arsenic|Berberine|Bezafibrate|bis(4-hydroxyphenyl)sulfone|bisphenol A|Cadmium|Chromium|cinnamaldehyde|Clozapine|Copper|Curcumin|daidzein|Dibutyl Phthalate|Dichlorodiphenyl Dichloroethylene|Dietary Fats|Diethylnitrosamine|Drugs, Chinese Herbal|efavirenz|epigallocatechin gallate|Folic Acid|Fructose|Genistein|Glucose|Glutathione|Hemin|Iron|Lactic Acid|Lead|Lithocholic…	95.34	152
AGTR1	185	Diabetic Nephropathies	MESH:D003928		benazepril|candesartan cilexetil|Captopril|cobaltous chloride|Dietary Fats|diminazene aceturate|Enalapril|Estradiol|Fructose|Glucose|Irbesartan|L 158809|Losartan|olmesartan|Perindopril|Pregabalin|Reactive Oxygen Species|Resveratrol|Rosiglitazone|Spironolactone|Streptozocin|Telmisartan|Thioctic Acid|Troglitazone|Valsartan	95.26	147
NFKBIA	4792	Diabetes Mellitus, Experimental	MESH:D003921		Anthocyanins|Berberine|Bile Acids and Salts|Blood Glucose|Capsaicin|cinnamaldehyde|cobaltiprotoporphyrin|Cyclophosphamide|Dibutyl Phthalate|Dietary Fats|Dietary Sucrose|Dronabinol|Enalapril|Eucalyptol|Fatty Acids, Nonesterified|Fenretinide|Fructose|ginsenoside Re|Glucose|Heme|Hydrogen Peroxide|Imatinib Mesylate|Lithocholic Acid|Manganese|mangiferin|Metformin|Nicotine|Nitric Oxide|N-(oxo-5,6-dihyd…	95.24	564
NOX4	50507	Diabetes Mellitus, Type 2	MESH:D003924		Air Pollutants|Arsenic|Ascorbic Acid|Bezafibrate|bis(4-hydroxyphenyl)sulfone|bisphenol A|Cadmium|Chromium|Curcumin|Dietary Fats|Diethylnitrosamine|epigallocatechin gallate|Folic Acid|Fructose|Glucose|Kangen-karyu|Lead|Liraglutide|Mercury|Metformin|Niacinamide|Nicotine|Particulate Matter|Pioglitazone|Plant Extracts|Reactive Oxygen Species|Resveratrol|Rosiglitazone|saxagliptin|Silver|Streptozocin|S…	95.14	140
CREB1	1385	Diabetes Mellitus, Type 2	MESH:D003924		Air Pollutants|alpha-Tocopherol|Amino Acids|Arsenic|Berberine|bis(4-hydroxyphenyl)sulfone|bisphenol A|Blood Glucose|Cadmium|Calcium|cinnamaldehyde|Clozapine|Copper|coumarin|Curcumin|daidzein|Dibutyl Phthalate|Dichlorodiphenyl Dichloroethylene|Dietary Fats|Diethylnitrosamine|Drugs, Chinese Herbal|epigallocatechin gallate|Folic Acid|Fructose|Genistein|Glucose|Kangen-karyu|Lactic Acid|Lead|Liragluti…	95.08	144
ABCA1	19	Diabetes Mellitus, Type 2	MESH:D003924		Air Pollutants|Arsenic|Ascorbic Acid|Bezafibrate|bis(4-hydroxyphenyl)sulfone|bisphenol A|Blood Glucose|Cadmium|Cholesterol, HDL|Chromium|Copper|Curcumin|daidzein|Dibutyl Phthalate|Dietary Fats|epigallocatechin gallate|Folic Acid|Fructose|Genistein|Glucose|Glutathione|Lithocholic Acid|Malondialdehyde|Mercury|Nicotine|Particulate Matter|perfluorodecanoic acid|perfluorohexanesulfonic acid|perfluoroo…	95	121
IL18	3606	Diabetes Mellitus	MESH:D003920		Air Pollutants|arsenite|Aspirin|Atrazine|Bezafibrate|bisphenol A|Blood Glucose|Cadmium|Chlordan|Chlorodiphenyl (54% Chlorine)|Chlorpyrifos|Cyclosporine|Dieldrin|Glucocorticoids|Glyburide|Hexachlorobenzene|Iron|Ozone|Particulate Matter|Pioglitazone|Plant Extracts|Plant Preparations|Prednisolone|puerarin|Reactive Oxygen Species|Resveratrol|Rosiglitazone|Sodium Selenite|Streptozocin|Sulfur Dioxide|T…	94.86	84
CXCL8	3576	Diabetes Mellitus, Type 2	MESH:D003924		Air Pollutants|alpha-Tocopherol|Amoxicillin|Arsenic|Ascorbic Acid|astaxanthine|Benzoic Acid|Berberine|Bezafibrate|bis(4-hydroxyphenyl)sulfone|bisphenol A|Bromine|Cadmium|Calcium|Chromium|cinnamaldehyde|Copper|coumarin|Curcumin|Cysteine|daidzein|Dibutyl Phthalate|Dichlorodiphenyl Dichloroethylene|Dietary Fats|Diethylnitrosamine|Drugs, Chinese Herbal|efavirenz|Enalapril|epigallocatechin gallate|Fol…	94.81	155
ACTA2	59	Diabetes Mellitus	MESH:D003920		2,2',4,4'-tetrabromodiphenyl ether|Air Pollutants|Arsenic|arsenite|Atrazine|Berberine|Bezafibrate|bisphenol A|Chlorodiphenyl (54% Chlorine)|Chlorpyrifos|Copper|Cyclosporine|DDT|Glyburide|Heptachlor|Hexachlorobenzene|lipoxin A4|Metformin|morroniside|Particulate Matter|Perindopril|Pioglitazone|Plant Extracts|Plant Preparations|Polychlorinated Biphenyls|pregna-4,17-diene-3,16-dione|puerarin|Pyruvald…	94.63	102
CREB1	1385	Diabetic Nephropathies	MESH:D003928		acetovanillone|Atenolol|Blood Glucose|cobaltous chloride|Curcumin|Dietary Fats|Drugs, Chinese Herbal|Estradiol|Fructose|Gallic Acid|ginsenoside Rg1|Glucagon|Glucose|Hydrogen Peroxide|Hydrolyzable Tannins|Levodopa|Losartan|Metformin|Nicotine|Nifedipine|pimagedine|Pioglitazone|Plant Extracts|Polysaccharides|puerarin|Resveratrol|Rosiglitazone|Sirolimus|Streptozocin|Taurine|Thioctic Acid|Troglitazone…	94.6	136
GSTM2	2946	Diabetes Mellitus	MESH:D003920		2,2',4,4'-tetrabromodiphenyl ether|2,4,5,2',4',5'-hexachlorobiphenyl|Air Pollutants|Arsenic|Atrazine|bisphenol A|Cadmium|Chlorpyrifos|Clozapine|Copper|Cyclosporine|Diazinon|Dichlorodiphenyl Dichloroethylene|Docosahexaenoic Acids|Flavonoids|Glucocorticoids|Hexachlorobenzene|Metformin|o,p'-DDT|Ozone|Particulate Matter|Pesticides|Phenformin|Plant Extracts|Polychlorinated Biphenyls|Polychlorinated Di…	94.56	88
SLC7A11	23657	Diabetes Mellitus	MESH:D003920		2,2',4,4'-tetrabromodiphenyl ether|Air Pollutants|Arsenic|Arsenicals|arsenite|Aspirin|Atrazine|bisphenol A|Blood Glucose|Cadmium|Chlorpyrifos|Copper|Coumaphos|Cyclosporine|DDT|Diazinon|Dieldrin|Metformin|Methylprednisolone|Ozone|Particulate Matter|Pioglitazone|Polychlorinated Biphenyls|Prednisolone|Raloxifene Hydrochloride|Reactive Oxygen Species|Selenium|Sodium Selenite|Tetrachlorodibenzodioxin|…	94.54	59
NOX4	50507	Diabetes Mellitus	MESH:D003920		2,2',4,4'-tetrabromodiphenyl ether|Air Pollutants|Arsenic|Aspirin|Bezafibrate|bisphenol A|Cadmium|Chlorpyrifos|Chromium|Cyclosporine|Flavonoids|Lead|Mercury|Metformin|morroniside|Niacin|Ozone|Particulate Matter|Pioglitazone|Plant Extracts|Reactive Oxygen Species|Resveratrol|Rosiglitazone|Selenium|Streptozocin|Telmisartan|Tetrachlorodibenzodioxin|Tobacco Smoke Pollution|Troglitazone|Zinc	94.36	88
CYCS	54205	Diabetic Nephropathies	MESH:D003928		Alloxan|arjunolic acid|Ascorbic Acid|Carbamazepine|cobaltous chloride|Curcumin|dapagliflozin|Dietary Fats|Drugs, Chinese Herbal|Enalapril|Estradiol|Fructose|Gallic Acid|Glucose|Hydrogen Peroxide|Losartan|Malondialdehyde|Metoprolol|Nicotine|Pentoxifylline|Plant Extracts|Pyruvaldehyde|Resveratrol|Rosiglitazone|Streptozocin|sulforaphane|Tamoxifen|Taurine|Telmisartan|Thioctic Acid|thymoquinone|Trogli…	93.88	141
MPO	4353	Diabetic Nephropathies	MESH:D003928		acetovanillone|Alloxan|Ascorbic Acid|Aspirin|Blood Glucose|Curcumin|dapagliflozin|Dietary Fats|Drugs, Chinese Herbal|Enalapril|Estradiol|Gallic Acid|Gliclazide|Glucose|Hydrogen Peroxide|Lisinopril|mangiferin|Metformin|Nicotine|notoginsenoside R1|olmesartan|Pentoxifylline|pimagedine|Plant Extracts|Polysaccharides|Raloxifene Hydrochloride|Resveratrol|Rosiglitazone|Sirolimus|Spironolactone|Streptozo…	93.71	143
IL10	3586	Diabetes Mellitus, Type 2	MESH:D003924		Air Pollutants|Alloxan|alpha-Tocopherol|Arsenic|Ascorbic Acid|astaxanthine|Berberine|bis(4-hydroxyphenyl)sulfone|bisphenol A|Blood Glucose|Boron|Cadmium|Chromium|cinnamaldehyde|Clozapine|Copper|Curcumin|Dietary Fats|Diethylnitrosamine|Drugs, Chinese Herbal|epigallocatechin gallate|Folic Acid|Fructose|Genistein|Gliclazide|Glutathione|Lead|Linagliptin|Lithocholic Acid|mangiferin|Mercury|Metformin|N…	93.63	146
CCN2	1490	Diabetes Mellitus	MESH:D003920		Arsenic|arsenite|Aspirin|Atrazine|Bezafibrate|bisphenol A|Blood Glucose|Cadmium|Chlorpromazine|Chlorpyrifos|Copper|Cyclosporine|DDT|Fonofos|Metformin|Methylprednisolone|Parathion|Particulate Matter|Phenformin|Pioglitazone|Plant Extracts|Prednisolone|puerarin|Ramipril|Resveratrol|Rosiglitazone|Streptozocin|Tacrolimus|terbufos|Tetrachlorodibenzodioxin|Tobacco Smoke Pollution|Troglitazone|Zinc	93.52	96
SCARB1	949	Diabetes Mellitus, Type 2	MESH:D003924		Air Pollutants|Arsenic|Ascorbic Acid|Bezafibrate|bisphenol A|Cholesterol, HDL|Copper|Curcumin|Dibutyl Phthalate|Dichlorodiphenyl Dichloroethylene|Dietary Fats|Diethylnitrosamine|Folic Acid|Fructose|Genistein|Lead|Lithocholic Acid|Mercury|Nickel|Nicotine|Particulate Matter|perfluorohexanesulfonic acid|perfluorooctane sulfonic acid|perfluorooctanoic acid|perfluoroundecanoic acid|Pesticides|Phthalic…	93.33	104
CASP1	834	Diabetes Mellitus	MESH:D003920		2,2',4,4'-tetrabromodiphenyl ether|Air Pollutants|Allergens|Arsenic|Atrazine|bisphenol A|Blood Glucose|Cadmium|Chlorpyrifos|Clozapine|Cyclosporine|Diazinon|Dichlorvos|dimethylarsinous acid|Glyburide|Hexachlorobenzene|Mercury|Metformin|morroniside|o,p'-DDT|Ozone|Particulate Matter|Plant Extracts|Plant Preparations|Polychlorinated Biphenyls|Potassium|puerarin|Resveratrol|Streptozocin|Sulfur Dioxide…	93.3	95
MMP2	4313	Diabetes Mellitus, Type 2	MESH:D003924		Air Pollutants|Angiotensin-Converting Enzyme Inhibitors|Angiotensin Receptor Antagonists|Arsenic|Ascorbic Acid|Berberine|bis(4-hydroxyphenyl)sulfone|bisphenol A|Blood Glucose|Cadmium|Chromium|cinnamaldehyde|Copper|coumarin|Curcumin|Cysteine|Dibutyl Phthalate|Dichlorodiphenyl Dichloroethylene|Dietary Fats|Diethylnitrosamine|Drugs, Chinese Herbal|epigallocatechin gallate|Folic Acid|Fructose|Geniste…	93.25	145
GPT	2875	Diabetic Nephropathies	MESH:D003928		Alloxan|Ascorbic Acid|Aspirin|cobaltous chloride|Curcumin|dapagliflozin|Dietary Fats|Drugs, Chinese Herbal|Estradiol|Fructose|Gallic Acid|ginsenoside Rg1|Glucose|Hydrogen Peroxide|Irbesartan|Losartan|mangiferin|Metformin|Nicotine|Perindopril|Pioglitazone|Plant Extracts|Polysaccharides|puerarin|Resveratrol|Rosiglitazone|sarpogrelate|Sirolimus|Streptozocin|Tamoxifen|Taurine|Telmisartan|Thioctic Aci…	93.18	140
TIMP2	7077	Diabetes Mellitus	MESH:D003920		Air Pollutants|Arsenic|arsenite|Aspirin|Atrazine|Bezafibrate|bisphenol A|Cadmium|Copper|Cyclosporine|Diazinon|Gallic Acid|Hexachlorobenzene|Lead|o,p'-DDT|Ozone|Particulate Matter|Pesticides|Plant Extracts|Plant Preparations|Polychlorinated Biphenyls|Pravastatin|Resveratrol|Rosiglitazone|Selenium|Streptozocin|Tetrachlorodibenzodioxin|Tobacco Smoke Pollution|Troglitazone|Zinc	93.11	80
CASP8	841	Diabetes Mellitus	MESH:D003920		2,2',4,4'-tetrabromodiphenyl ether|2,4,5,2',4',5'-hexachlorobiphenyl|Air Pollutants|Arsenic|arsenite|Aspirin|Berberine|bisphenol A|Blood Glucose|Cadmium|Chlorodiphenyl (54% Chlorine)|Chlorpyrifos|Chromium|Copper|Cyclosporine|Diazinon|Dichlorodiphenyl Dichloroethylene|Dieldrin|Docosahexaenoic Acids|Gallic Acid|Hexachlorobenzene|Metformin|Molybdenum|Nitrogen Oxides|o,p'-DDT|osthol|Particulate Matte…	92.94	96
EDN1	1906	Diabetic Nephropathies	MESH:D003928		acetovanillone|Ascorbic Acid|Atenolol|benazepril|candesartan cilexetil|cobaltous chloride|Dietary Fats|Drugs, Chinese Herbal|Enalapril|Estradiol|Fructose|Glucose|Hydrogen Peroxide|Irbesartan|Lisinopril|Losartan|Metformin|Metoprolol|Nicotine|Nifedipine|olmesartan|pimagedine|Pioglitazone|Plant Extracts|Quinapril|Reactive Oxygen Species|Resveratrol|Rosiglitazone|Sirolimus|Streptozocin|Tamoxifen|Telm…	92.79	153
CAMK2A	815	Diabetes Mellitus	MESH:D003920		2,2',4,4'-tetrabromodiphenyl ether|2,4,5,2',4',5'-hexachlorobiphenyl|Air Pollutants|Arsenic|arsenite|Atrazine|bisphenol A|Cadmium|Chlorpromazine|Chlorpyrifos|Clozapine|Copper|Cyclosporine|Dieldrin|Docosahexaenoic Acids|Heptachlor|Lead|Olanzapine|Particulate Matter|Resveratrol|Risperidone|Streptozocin|Sulfur Dioxide|Tetrachlorodibenzodioxin|Tobacco Smoke Pollution|Trifluoperazine	92.71	65
MAPK9	5601	Diabetes Mellitus	MESH:D003920		Air Pollutants|Arsenic|arsenite|bisphenol A|Blood Glucose|Cadmium|Chlorodiphenyl (54% Chlorine)|Chlorpyrifos|Chromium|Clozapine|Copper|Cyclosporine|DDT|Docosahexaenoic Acids|Gallic Acid|Lead|Metformin|o,p'-DDT|osthol|Ozone|Particulate Matter|Plant Extracts|Plant Preparations|puerarin|Pyruvaldehyde|Reactive Oxygen Species|Resveratrol|Selenium|Sodium Selenite|Streptozocin|Tetrachlorodibenzodioxin|T…	92.7	91
IKBKB	3551	Diabetes Mellitus, Type 2	MESH:D003924		Air Pollutants|alpha-Tocopherol|Arsenic|Ascorbic Acid|bis(4-hydroxyphenyl)sulfone|bisphenol A|Cadmium|Chromium|cinnamaldehyde|Copper|Curcumin|Dietary Fats|Diethylnitrosamine|Drugs, Chinese Herbal|epigallocatechin gallate|Folic Acid|Fructose|Genistein|ginsenoside Re|Glucose|Glutathione|Iron|Manganese|mangiferin|Metformin|Particulate Matter|perfluorooctane sulfonic acid|perfluorooctanoic acid|Piogl…	92.66	121
APP	351	Diabetes Mellitus, Type 2	MESH:D003924		8-epi-prostaglandin F2alpha|Air Pollutants|alpha-Tocopherol|Arsenic|Ascorbic Acid|astaxanthine|Berberine|bisphenol A|Cadmium|Calcium|Copper|Curcumin|Dichlorodiphenyl Dichloroethylene|Dietary Fats|Diethylnitrosamine|epigallocatechin gallate|Folic Acid|Genistein|Glucose|Glutathione|Heme|Iron|Lead|Malondialdehyde|Manganese|Mercury|Nickel|Nicotine|Orlistat|Particulate Matter|perfluorooctane sulfonic …	92.4	119
IKBKB	3551	Diabetes Mellitus	MESH:D003920		Air Pollutants|Allergens|Arsenic|arsenite|Aspirin|Atrazine|bisphenol A|Cadmium|Chlorodiphenyl (54% Chlorine)|Chromium|Copper|Flavonoids|Gallic Acid|Iron|Metformin|Nitrogen Oxides|Ozone|Particulate Matter|Pioglitazone|Plant Extracts|Polychlorinated Biphenyls|Reactive Oxygen Species|Resveratrol|Rosiglitazone|Selenium|Sulfur Dioxide|Tetrachlorodibenzodioxin|Tobacco Smoke Pollution|Tungsten|Zinc	92.35	63
DNMT3A	1788	Diabetes Mellitus	MESH:D003920		2,2',4,4'-tetrabromodiphenyl ether|Arsenic|Arsenicals|arsenite|Aspirin|Atrazine|bisphenol A|Cadmium|Chlorpyrifos|Copper|Cyclosporine|DDT|Dichlorodiphenyl Dichloroethylene|Lead|o,p'-DDT|Ozone|Particulate Matter|Polychlorinated Biphenyls|pregna-4,17-diene-3,16-dione|Resveratrol|Sodium Selenite|Streptozocin|Tetrachlorodibenzodioxin|Tobacco Smoke Pollution|Troglitazone|Tungsten|Uranium|Zinc	92.15	71
COL1A1	1277	Diabetes Mellitus, Type 2	MESH:D003924		Air Pollutants|alpha-Tocopherol|Angiotensin-Converting Enzyme Inhibitors|Ascorbic Acid|Berberine|Bezafibrate|bis(4-hydroxyphenyl)sulfone|bisphenol A|Blood Glucose|Boron|Bromine|Cadmium|Copper|Curcumin|Cysteine|Dietary Fats|Diethylnitrosamine|Drugs, Chinese Herbal|Enalapril|epigallocatechin gallate|Folic Acid|Genistein|Glucose|Iron|Lead|Levonorgestrel|Lithocholic Acid|Magnesium|Malondialdehyde|man…	91.98	116
BCL2L1	598	Diabetic Nephropathies	MESH:D003928		3-((6-(2-methoxyphenyl)pyrimidin-4-yl)amino)phenyl)methane sulfonamide|acetovanillone|Alloxan|arjunolic acid|Ascorbic Acid|Aspirin|candesartan cilexetil|Carbamazepine|cobaltous chloride|Curcumin|Dietary Fats|Drugs, Chinese Herbal|Estradiol|Fructose|Glucose|Hydrogen Peroxide|mangiferin|Metformin|Metoprolol|Nicotine|Pentoxifylline|Perindopril|Plant Extracts|Reactive Oxygen Species|Resveratrol|Rosig…	91.97	137
LPL	4023	Diabetes Mellitus, Type 2	MESH:D003924		Bezafibrate|bis(4-hydroxyphenyl)sulfone|bisphenol A|Cadmium|Cholesterol, HDL|cinnamaldehyde|Clozapine|Copper|Curcumin|Dibutyl Phthalate|Dietary Fats|Dietary Sugars|Diethylnitrosamine|efavirenz|Fatty Acids, Nonesterified|Fibric Acids|Folic Acid|Genistein|ginsenoside Re|Glucose|Lithocholic Acid|Manganese|mangiferin|Nelfinavir|Niacinamide|Nickel|Nicotine|Orlistat|Particulate Matter|perfluorohexanesu…	91.68	114
CDKN3	1033	Diabetes Mellitus	MESH:D003920		2,2',4,4'-tetrabromodiphenyl ether|Air Pollutants|Antimony|arsenite|Atrazine|bisphenol A|Cadmium|Chlordan|Chlorpyrifos|Copper|Cyclosporine|Diazinon|Dieldrin|Gallic Acid|Heptachlor|Mercury|Ozone|Particulate Matter|Phenformin|Polychlorinated Biphenyls|Resveratrol|Sodium Selenite|Tetrachlorodibenzodioxin|Tobacco Smoke Pollution|Troglitazone|Tungsten|Zinc	91.56	39
ANXA1	301	Diabetes Mellitus	MESH:D003920		2,2',4,4'-tetrabromodiphenyl ether|Air Pollutants|Arsenic|arsenite|Atrazine|bisphenol A|Cadmium|Chlorodiphenyl (54% Chlorine)|Clozapine|Copper|Cyclosporine|DDT|Diazinon|Dieldrin|Hexachlorobenzene|Iron|Lead|Magnesium|Ozone|Particulate Matter|Resveratrol|Rosiglitazone|Sodium Selenite|Tacrolimus|Tetrachlorodibenzodioxin|Tobacco Smoke Pollution|Troglitazone|Tungsten|Zinc	91.54	53
CCNB2	9133	Diabetes Mellitus	MESH:D003920		2,4,5,2',4',5'-hexachlorobiphenyl|Air Pollutants|Antimony|arsenite|Atrazine|bisphenol A|Cadmium|Chlorpromazine|Chlorpyrifos|Chromium|Copper|Cyclosporine|Dieldrin|Heptachlor|Mercury|Metformin|o,p'-DDT|Ozone|Particulate Matter|Phenformin|Polychlorinated Biphenyls|Reactive Oxygen Species|Resveratrol|Tacrolimus|Tetrachlorodibenzodioxin|Tobacco Smoke Pollution|Troglitazone|Tungsten|Zinc	91.54	56
TF	7018	Diabetes Mellitus	MESH:D003920		Aspirin|Atrazine|bisphenol A|Cadmium|Chlorodiphenyl (54% Chlorine)|Chlorpromazine|Chromium|Copper|Cyclosporine|Dichlorodiphenyl Dichloroethylene|Dichlorvos|Flavonoids|Hexachlorobenzene|Iron|Lead|Mercury|Ozone|Particulate Matter|Plant Extracts|Plant Preparations|Prednisolone|Resveratrol|Rosiglitazone|Selenium|Sodium Selenite|Tetrachlorodibenzodioxin|Tobacco Smoke Pollution|Uranium|Zinc	91.54	53
DRD2	1813	Diabetes Mellitus	MESH:D003920		Arsenic|arsenite|Atrazine|bisphenol A|Cadmium|Chlorodiphenyl (54% Chlorine)|Chlorpromazine|Chlorpyrifos|Clozapine|Copper|cyanazine|Cyclosporine|Diazinon|Dichlorvos|Iron|Lead|Nitrogen Dioxide|Olanzapine|Particulate Matter|Perphenazine|Plant Extracts|Quetiapine Fumarate|Resveratrol|Risperidone|Serotonin|Sulpiride|Tacrolimus|Tetrachlorodibenzodioxin|Thioridazine|Trifluoperazine|Zinc	91.48	47
CYP17A1	1586	Diabetes Mellitus	MESH:D003920		2,2',4,4'-tetrabromodiphenyl ether|2,4,5,2',4',5'-hexachlorobiphenyl|Air Pollutants|Arsenic|Atrazine|Berberine|Bezafibrate|bisphenol A|Cadmium|Chlorodiphenyl (54% Chlorine)|Chlorpyrifos|Cyclosporine|DDT|Dichlorodiphenyl Dichloroethylene|Hexachlorobenzene|Metformin|o,p'-DDT|Ozone|Parathion|Particulate Matter|Pesticides|Phenformin|Pioglitazone|Plant Extracts|Plant Preparations|Polychlorinated Biphe…	91.26	63
FOSL1	8061	Diabetes Mellitus	MESH:D003920		2,2',4,4'-tetrabromodiphenyl ether|Air Pollutants|Antimony|Arsenic|arsenite|Aspirin|bisphenol A|Blood Glucose|Cadmium|Chlorpromazine|Chromium|Clozapine|Copper|Cyclosporine|DDT|Mercury|Olanzapine|o,p'-DDT|Ozone|Particulate Matter|Pioglitazone|Plant Extracts|Reactive Oxygen Species|Resveratrol|Rosiglitazone|Tacrolimus|Tetrachlorodibenzodioxin|Tobacco Smoke Pollution|Troglitazone|Zinc	91.08	57
ESR2	2100	Diabetes Mellitus	MESH:D003920		2,2',4,4'-tetrabromodiphenyl ether|2,4,5,2',4',5'-hexachlorobiphenyl|Aldrin|Arsenic|arsenite|Atrazine|bisphenol A|Cadmium|Chlordan|Chlorodiphenyl (54% Chlorine)|Chlorpyrifos|Copper|Coumaphos|cyanazine|DDT|Dichlorodiphenyl Dichloroethylene|Dieldrin|Heptachlor|Hexachlorobenzene|Mercury|Metformin|o,p'-DDT|Particulate Matter|Pesticides|Plant Extracts|Plant Preparations|Polychlorinated Biphenyls|puera…	91.03	88
IGFBP3	3486	Diabetes Mellitus	MESH:D003920		2,2',4,4'-tetrabromodiphenyl ether|2,4,5,2',4',5'-hexachlorobiphenyl|Air Pollutants|Arsenic|arsenite|bisphenol A|Blood Glucose|Cadmium|Copper|Cyclosporine|Flavonoids|Fonofos|Hexachlorobenzene|Iron|o,p'-DDT|Ozone|Parathion|Particulate Matter|Plant Extracts|Plant Preparations|Raloxifene Hydrochloride|Resveratrol|Rosiglitazone|Selenium|Streptozocin|terbufos|Tetrachlorodibenzodioxin|Tobacco Smoke Pol…	90.98	81
CYP2E1	1571	Diabetic Nephropathies	MESH:D003928		Alloxan|Ascorbic Acid|Aspirin|Blood Glucose|Carbamazepine|Curcumin|Dietary Fats|Drugs, Chinese Herbal|Estradiol|Fructose|Gabapentin|ginsenoside Rg1|Glucose|Hydrogen Peroxide|Hydrolyzable Tannins|Irbesartan|mangiferin|Metformin|Nicotine|Nifedipine|Palm Oil|Pioglitazone|Plant Extracts|Polysaccharides|puerarin|Reactive Oxygen Species|Resveratrol|Rosiglitazone|Sirolimus|Streptozocin|sulforaphane|Tamo…	90.82	140
EDN1	1906	Diabetes Mellitus	MESH:D003920		2,2',4,4'-tetrabromodiphenyl ether|Adrenal Cortex Hormones|Air Pollutants|arsenite|Atrazine|Bezafibrate|bisphenol A|Cadmium|Copper|Cyclosporine|dimethylarsinous acid|Glyburide|Iron|Metformin|Methylprednisolone|Nitrogen Dioxide|Ozone|Particulate Matter|Pioglitazone|Plant Extracts|Plant Preparations|Potassium|Pravastatin|Reactive Oxygen Species|Resveratrol|Rosiglitazone|Serotonin|Streptozocin|Sulfu…	90.79	99
SQSTM1	8878	Diabetes Mellitus	MESH:D003920		2,2',4,4'-tetrabromodiphenyl ether|Air Pollutants|aroclor 1260|Arsenic|arsenite|Atrazine|bisphenol A|Blood Glucose|Cadmium|Chlorpromazine|Chlorpyrifos|Copper|Cyclosporine|DDT|Diazinon|Dieldrin|Docosahexaenoic Acids|Iron|Lead|Mercury|Metformin|Ozone|Particulate Matter|Plant Extracts|Polychlorinated Biphenyls|puerarin|Raloxifene Hydrochloride|Resveratrol|Rosiglitazone|Selenium|Sodium Selenite|Strep…	90.67	97
ABCC2	1244	Diabetes Mellitus, Type 2	MESH:D003924		Air Pollutants|Arsenic|Ascorbic Acid|Bezafibrate|bis(4-hydroxyphenyl)sulfone|bisphenol A|Cadmium|Calcium|Copper|coumarin|Curcumin|Cysteine|Dichlorodiphenyl Dichloroethylene|Dietary Fats|Diethylnitrosamine|Drugs, Chinese Herbal|epigallocatechin gallate|Fructose|Genistein|ginsenoside Re|Glucose|Glutathione|Glyburide|Lead|Lithocholic Acid|Mercury|Metformin|Nelfinavir|Nickel|Particulate Matter|perflu…	90.63	149
NOX4	50507	Diabetic Nephropathies	MESH:D003928		4-(4-(3-adamantan-1-ylureido)cyclohexyloxy)benzoic acid|acetovanillone|Ascorbic Acid|Aspirin|Carbamazepine|cobaltous chloride|Curcumin|Dietary Fats|Estradiol|Fructose|Glucose|Hydrogen Peroxide|Losartan|Metformin|Nicotine|Palm Oil|Pioglitazone|Plant Extracts|Polysaccharides|Reactive Oxygen Species|Resveratrol|Rosiglitazone|Streptozocin|sulforaphane|Telmisartan|Thioctic Acid|thymoquinone|Troglitazo…	90.61	133
IL2	3558	Diabetes Mellitus	MESH:D003920		2,2',4,4'-tetrabromodiphenyl ether|Air Pollutants|Arsenic|arsenite|Aspirin|Berberine|bisphenol A|Cadmium|Chlorpromazine|Copper|Cyclosporine|DDT|Diazinon|Dichlorvos|Dieldrin|Docosahexaenoic Acids|Glucocorticoids|Hexachlorobenzene|Insecticides|Mercury|Ozone|Particulate Matter|Pentamidine|Plant Extracts|Polychlorinated Biphenyls|Prednisolone|Reactive Oxygen Species|Resveratrol|Selenium|Streptozocin|…	90.6	84
INSR	3643	Diabetes Mellitus	MESH:D003920		2,2',4,4'-tetrabromodiphenyl ether|2,4,5,2',4',5'-hexachlorobiphenyl|Alloxan|Arsenic|arsenite|Atrazine|bisphenol A|Cadmium|Chlorpyrifos|Chromium|Copper|Cyclosporine|DDT|Docosahexaenoic Acids|Hexachlorobenzene|Magnesium|Metformin|Ozone|Plant Extracts|puerarin|Pyruvaldehyde|Resveratrol|Rosiglitazone|Streptozocin|Tetrachlorodibenzodioxin|Tobacco Smoke Pollution|Troglitazone|Zinc	90.58	89
IL10	3586	Diabetes Mellitus, Experimental	MESH:D003921		Alloxan|Anthocyanins|astaxanthine|Berberine|Blood Glucose|Capsaicin|Chromium|cinnamaldehyde|cobaltiprotoporphyrin|Coconut Oil|costunolide|Cyclophosphamide|Dietary Fats|Dietary Sucrose|Diethylhexyl Phthalate|Dronabinol|Fructose|Gliclazide|Hydrogen Peroxide|Lithocholic Acid|Losartan|mangiferin|Metformin|Naproxen|Nicotine|Nitric Oxide|Pioglitazone|Plant Extracts|Plant Preparations|platycodin D|Querc…	90.57	586
TNFSF10	8743	Diabetes Mellitus	MESH:D003920		2,2',4,4'-tetrabromodiphenyl ether|2,4,5,2',4',5'-hexachlorobiphenyl|Air Pollutants|Allergens|Antimony|Arsenic|arsenite|Aspirin|Atrazine|bisphenol A|Blood Glucose|Cadmium|Chlorodiphenyl (54% Chlorine)|Chlorpyrifos|Chromium|Copper|Cyclosporine|Flavonoids|Iron|Mercury|o,p'-DDT|Ozone|Particulate Matter|Plant Extracts|Reactive Oxygen Species|Resveratrol|Selenium|Sodium Selenite|Tetrachlorodibenzodiox…	90.55	49
PRKCA	5578	Diabetes Mellitus, Type 2	MESH:D003924		Arsenic|Berberine|bisphenol A|Cadmium|Calcium|Copper|coumarin|Curcumin|daidzein|Dibutyl Phthalate|Dietary Fats|Diethylnitrosamine|Drugs, Chinese Herbal|Enalapril|Folic Acid|Fructose|Genistein|Glucose|Lead|Manganese|Mercury|Metformin|Nickel|Nicotine|Particulate Matter|perfluorooctane sulfonic acid|perfluorooctanoic acid|Pioglitazone|Plant Extracts|Polychlorinated Biphenyls|Reactive Oxygen Species|…	90.47	128
CYP2E1	1571	Diabetes Mellitus, Type 2	MESH:D003924		Acarbose|Air Pollutants|Alloxan|alpha-Tocopherol|Arsenic|Ascorbic Acid|Berberine|bisphenol A|Blood Glucose|Cadmium|Calcium|Copper|coumarin|Curcumin|daidzein|Dibutyl Phthalate|Dietary Fats|Diethylnitrosamine|Diosmin|Drugs, Chinese Herbal|epigallocatechin gallate|Folic Acid|Fructose|Genistein|Glucose|Glutathione|Hemin|Irbesartan|Lithocholic Acid|Malathion|mangiferin|Metformin|Niacinamide|Nicotine|P…	90.38	149
FABP4	2167	Diabetes Mellitus, Type 2	MESH:D003924		Air Pollutants|Arsenic|Ascorbic Acid|Berberine|Bezafibrate|bis(4-hydroxyphenyl)sulfone|bisphenol A|Cadmium|cinnamaldehyde|daidzein|Dibutyl Phthalate|Dichlorodiphenyl Dichloroethylene|Dietary Fats|Dietary Sugars|Diethylnitrosamine|Folic Acid|Fructose|Genistein|ginsenoside Re|Glucose|Kangen-karyu|Lactic Acid|Lead|Particulate Matter|perfluorohexanesulfonic acid|perfluorooctane sulfonic acid|perfluor…	90.29	114
SELENOP	6414	Diabetes Mellitus	MESH:D003920		2,2',4,4'-tetrabromodiphenyl ether|2,4,5,2',4',5'-hexachlorobiphenyl|2,4,5-Trichlorophenoxyacetic Acid|Air Pollutants|bisphenol A|Blood Glucose|Cadmium|Chlorodiphenyl (54% Chlorine)|Chlorpyrifos|Copper|Cyclosporine|DDT|Lead|Mercury|Metformin|Ozone|Particulate Matter|Plant Extracts|Plant Preparations|Resveratrol|Rosiglitazone|Selenium|Sodium Selenite|Streptozocin|Tetrachlorodibenzodioxin|Tobacco S…	90.11	83
CCNE1	898	Diabetes Mellitus	MESH:D003920		2,2',4,4'-tetrabromodiphenyl ether|2,4,5,2',4',5'-hexachlorobiphenyl|Air Pollutants|Arsenic|Aspirin|Atrazine|Berberine|bisphenol A|Cadmium|Chlorpyrifos|Copper|Cyclosporine|Diazinon|Dieldrin|Gallic Acid|Hexachlorobenzene|Magnesium|Metformin|netoglitazone|Ozone|Parathion|Particulate Matter|Pioglitazone|Plant Extracts|Resveratrol|Rosiglitazone|Sodium Selenite|Tetrachlorodibenzodioxin|Tobacco Smoke P…	89.97	59
DDIT3	1649	Diabetes Mellitus, Experimental	MESH:D003921		Alloxan|Blood Glucose|Capsaicin|Cholesterol|Chromium|cinnamaldehyde|cobaltiprotoporphyrin|Cyclophosphamide|Dibutyl Phthalate|Dietary Fats|Dronabinol|Exenatide|Fatty Acids, Nonesterified|Fenretinide|Fructose|Glucose|Hemin|honokiol|Hydrogen Peroxide|Imatinib Mesylate|Manganese|Metformin|Nicotine|Palm Oil|Phycocyanin|Plant Extracts|platycodin D|pterostilbene|Quercetin|Resveratrol|Rosiglitazone|Sertr…	89.95	589
GFAP	2670	Diabetes Mellitus	MESH:D003920		2,2',4,4'-tetrabromodiphenyl ether|Air Pollutants|Antimony|Arsenic|Aspirin|Atrazine|Berberine|bisphenol A|Blood Glucose|Chlordan|Chlorodiphenyl (54% Chlorine)|Chlorpromazine|Chlorpyrifos|Clozapine|Copper|Diazinon|Dieldrin|Lead|Metformin|Methylprednisolone|Olanzapine|Particulate Matter|Plant Extracts|Reactive Oxygen Species|Resveratrol|Rosiglitazone|Sodium Selenite|Streptozocin|Telmisartan|Tetrach…	89.82	86
SPP1	6696	Diabetic Nephropathies	MESH:D003928		Ascorbic Acid|Aspirin|benazepril|Blood Glucose|Carbamazepine|Cobalt|cobaltous chloride|Curcumin|Dietary Fats|Drugs, Chinese Herbal|Enalapril|Estradiol|Glucose|Hydrogen Peroxide|Metoprolol|Nicotine|Nifedipine|Palm Oil|Pentoxifylline|Pioglitazone|Plant Extracts|Raloxifene Hydrochloride|Resveratrol|Rosiglitazone|Sirolimus|Streptozocin|sulforaphane|Tamoxifen|Troglitazone|Valsartan|Vorinostat|Warfarin	89.79	148
HMGCR	3156	Diabetes Mellitus, Experimental	MESH:D003921		Bezafibrate|Bile Acids and Salts|Cholesterol|Cholesterol, LDL|Chromium|Coconut Oil|corilagin|Desmodium gangeticum extract|Dibutyl Phthalate|Dietary Fats|Dietary Sucrose|Diethylhexyl Phthalate|Eucalyptol|Fatty Acids, Omega-3|Fructose|Hydrogen Peroxide|Lithocholic Acid|Losartan|Manganese|Metformin|Monocrotophos|Niacinamide|Nicotine|Palm Oil|Pioglitazone|Plant Extracts|Plant Preparations|puerarin|Qu…	89.72	556
CYP1B1	1545	Diabetes Mellitus	MESH:D003920		2,2',4,4'-tetrabromodiphenyl ether|2,4,4',5-tetrachlorobiphenyl|2,4,5,2',4',5'-hexachlorobiphenyl|2-naphthol|Air Pollutants|Arsenic|arsenite|Atrazine|bisphenol A|Cadmium|Chlorodiphenyl (54% Chlorine)|Chlorpromazine|Chlorpyrifos|Chromium|Clozapine|Copper|Cyclosporine|DDT|Diazinon|Dichlorodiphenyl Dichloroethylene|Dieldrin|Fatty Acids, Omega-3|Hexachlorobenzene|Mercury|Metformin|Ozone|Particulate M…	89.61	67
TLR4	7099	Diabetes Mellitus	MESH:D003920		2,4,5,2',4',5'-hexachlorobiphenyl|Air Pollutants|Arsenic|arsenite|Berberine|bisphenol A|Blood Glucose|Cadmium|Chlorpyrifos|Chromium|Copper|Cyclosporine|Diazinon|dimethylarsinous acid|Docosahexaenoic Acids|Flavonoids|kaempferol 3-O-sophoroside|Lead|Metformin|morroniside|Ozone|Particulate Matter|Perindopril|Plant Extracts|puerarin|Reactive Oxygen Species|Resveratrol|Rosiglitazone|Streptozocin|Sulfu…	89.58	89
SPP1	6696	Diabetes Mellitus, Type 2	MESH:D003924		Air Pollutants|Ascorbic Acid|astaxanthine|Berberine|Bezafibrate|bis(4-hydroxyphenyl)sulfone|bisphenol A|Blood Glucose|Cadmium|Calcium|Clozapine|Copper|Curcumin|Dibutyl Phthalate|Dietary Fats|Diethylnitrosamine|Drugs, Chinese Herbal|Enalapril|Folic Acid|Genistein|Glucose|Lead|Magnesium|Manganese|Mercury|Nickel|Nicotine|Particulate Matter|Pentoxifylline|perfluorooctane sulfonic acid|Pioglitazone|Pl…	89.49	117
ANGPTL4	51129	Diabetes Mellitus, Type 2	MESH:D003924		Air Pollutants|Bezafibrate|bis(4-hydroxyphenyl)sulfone|bisphenol A|Blood Glucose|Cadmium|Cholesterol, HDL|Cholesterol, LDL|Copper|Dibutyl Phthalate|Dietary Fats|Diethylnitrosamine|Fatty Acids, Nonesterified|Genistein|Glucose|Lactic Acid|Manganese|Metformin|Nickel|Nicotine|Particulate Matter|perfluorodecanoic acid|perfluorohexanesulfonic acid|perfluorooctane sulfonic acid|perfluorooctanoic acid|pe…	89.41	127
ARG1	383	Diabetes Mellitus	MESH:D003920		Air Pollutants|Arsenic|bisphenol A|Blood Glucose|Cadmium|Chlorpyrifos|Copper|Cyclosporine|Diazinon|Dichlorodiphenyl Dichloroethylene|Flavonoids|Glyburide|Mercury|Metformin|morroniside|o,p'-DDT|Ozone|Particulate Matter|Perindopril|Plant Extracts|Resveratrol|Rosiglitazone|Selenium|Sodium Selenite|Streptozocin|Telmisartan|Tetrachlorodibenzodioxin|Tobacco Smoke Pollution|Troglitazone	89.29	92
CDK1	983	Diabetes Mellitus	MESH:D003920		2,2',4,4'-tetrabromodiphenyl ether|2,4,5,2',4',5'-hexachlorobiphenyl|Air Pollutants|alachlor|Arsenic|arsenite|Atrazine|bisphenol A|Blood Glucose|Cadmium|Chlordan|Chromium|Copper|Cyclosporine|Diazinon|Dieldrin|Metformin|o,p'-DDT|osthol|Ozone|Parathion|Particulate Matter|Phenformin|Plant Extracts|Polychlorinated Biphenyls|pregna-4,17-diene-3,16-dione|Reactive Oxygen Species|Resveratrol|Selenium|Tet…	89.11	63
TNFRSF11B	4982	Diabetes Mellitus	MESH:D003920		2,4,5,2',4',5'-hexachlorobiphenyl|arsenite|bisphenol A|Cadmium|Chlorpyrifos|Cyclosporine|DDT|Dichlorodiphenyl Dichloroethylene|Flavonoids|Fonofos|o,p'-DDT|Ozone|Parathion|Particulate Matter|Pioglitazone|Plant Extracts|puerarin|Raloxifene Hydrochloride|Resveratrol|Rosiglitazone|Sodium Selenite|Streptozocin|Tacrolimus|terbufos|Tetrachlorodibenzodioxin|Tobacco Smoke Pollution|Troglitazone|Uranium	89.1	73
FAS	355	Diabetic Nephropathies	MESH:D003928		acetovanillone|arjunolic acid|Aspirin|Atenolol|benazepril|Carbamazepine|Cobalt|cobaltous chloride|Curcumin|Dietary Fats|Drugs, Chinese Herbal|Estradiol|Fructose|Glucose|Hydrogen Peroxide|mangiferin|Metformin|Nicotine|notoginsenoside R1|olmesartan|Palm Oil|Pentoxifylline|Plant Extracts|Reactive Oxygen Species|Resveratrol|Rosiglitazone|Sirolimus|Streptozocin|sulforaphane|Taurine|Thioctic Acid|Trogl…	88.93	140
HIF1A	3091	Diabetes Mellitus	MESH:D003920		2,4,5,2',4',5'-hexachlorobiphenyl|Air Pollutants|Arsenic|arsenite|Atrazine|bisphenol A|Cadmium|Chlordan|Chlorpromazine|Chlorpyrifos|Chromium|Copper|Cyclosporine|dimethylarsinous acid|Docosahexaenoic Acids|Gallic Acid|Iron|Meglumine Antimoniate|Metformin|Niacin|Ozone|Particulate Matter|Phenformin|Pioglitazone|Plant Extracts|Prednisone|Pyruvaldehyde|Reactive Oxygen Species|Resveratrol|Rosiglitazone…	88.87	100
KEAP1	9817	Diabetes Mellitus	MESH:D003920		Air Pollutants|Arsenic|arsenite|Atrazine|bisphenol A|Blood Glucose|Cadmium|Copper|Cyclosporine|Dieldrin|Docosahexaenoic Acids|Flavonoids|Gliclazide|Glyburide|Lead|Metformin|Particulate Matter|Plant Extracts|Plant Preparations|Polychlorinated Biphenyls|Reactive Oxygen Species|Resveratrol|Rosiglitazone|Selenium|Sodium Selenite|Streptozocin|Tetrachlorodibenzodioxin|Tobacco Smoke Pollution|Troglitazo…	88.7	95
CASP8	841	Diabetes Mellitus, Experimental	MESH:D003921		Anthocyanins|Berberine|Blood Glucose|Capsaicin|Cholesterol|Chromium|cinnamaldehyde|cobaltiprotoporphyrin|Cyclophosphamide|Dibutyl Phthalate|Dietary Fats|Diethylhexyl Phthalate|Dronabinol|Fenretinide|Fructose|Gallic Acid|Glucose|honokiol|Hydrogen Peroxide|Imatinib Mesylate|Lithocholic Acid|Losartan|Manganese|mangiferin|Metformin|Nicotine|Nitric Oxide|N-(oxo-5,6-dihydrophenanthridin-2-yl)-N,N-dimet…	88.68	562
ALCAM	214	Diabetes Mellitus	MESH:D003920		2,2',4,4'-tetrabromodiphenyl ether|2,4,5,2',4',5'-hexachlorobiphenyl|Air Pollutants|bisphenol A|Blood Glucose|Cadmium|Chlorodiphenyl (54% Chlorine)|Chlorpyrifos|Copper|Cyclosporine|DDT|Fonofos|Heptachlor|Lead|Ozone|Parathion|Particulate Matter|Plant Extracts|Raloxifene Hydrochloride|Resveratrol|Selenium|terbufos|Tetrachlorodibenzodioxin|Tobacco Smoke Pollution|Troglitazone	88.61	36
PPARA	5465	Diabetic Nephropathies	MESH:D003928		3,4-dihydroxyphenylethanol|Aspirin|Carbamazepine|cobaltous chloride|dapagliflozin|Dietary Fats|Drugs, Chinese Herbal|Enalapril|Estradiol|Fructose|Glucagon|Glucose|Hydrogen Peroxide|Linoleic Acids, Conjugated|Losartan|mangiferin|Metformin|Metoprolol|Nicotine|Nitrites|palmidrol|Pioglitazone|Plant Extracts|Polysaccharides|puerarin|Reactive Oxygen Species|Resveratrol|Rosiglitazone|Sirolimus|Spironola…	88.6	141
PARP1	142	Diabetes Mellitus, Experimental	MESH:D003921		Alloxan|Anthocyanins|Berberine|Blood Glucose|Capsaicin|Chromium|cinnamaldehyde|cobaltiprotoporphyrin|Cyclophosphamide|Dibutyl Phthalate|Dietary Fats|Dietary Sucrose|Diethylhexyl Phthalate|Diosmin|Dronabinol|Fenretinide|Fructose|Gallic Acid|ginsenoside Re|Glucose|honokiol|Hydrogen Peroxide|Imatinib Mesylate|Lithocholic Acid|Losartan|Manganese|Metformin|Monocrotophos|Niacinamide|Nicotine|Nitric Oxi…	88.48	584
CXCR4	7852	Diabetes Mellitus	MESH:D003920		2,2',4,4'-tetrabromodiphenyl ether|Air Pollutants|alachlor|Allergens|Arsenic|arsenite|Atrazine|bisphenol A|Cadmium|Copper|Flavonoids|Gallic Acid|Hexachlorobenzene|Methylprednisolone|Ozone|Particulate Matter|Phenformin|Pioglitazone|Prednisolone|pyriminil|Resveratrol|Rosiglitazone|Selenium|Streptozocin|Tetrachlorodibenzodioxin|Tobacco Smoke Pollution|Troglitazone|Tungsten|Zinc	88.34	76
MT1	17748	Diabetes Mellitus	MESH:D003920		2,2',4,4'-tetrabromodiphenyl ether|2,4,5-Trichlorophenoxyacetic Acid|Air Pollutants|Aldrin|Arsenic|arsenite|Aspirin|bisphenol A|Blood Glucose|Cadmium|Copper|Glucocorticoids|Iron|Lead|Mercury|Metals, Heavy|Ozone|Particulate Matter|Plant Extracts|Polychlorinated Biphenyls|Reactive Oxygen Species|Resveratrol|Rosiglitazone|Serotonin|Sodium Selenite|Tetrachlorodibenzodioxin|Tobacco Smoke Pollution|Tro…	88.34	56
NAMPT	10135	Diabetes Mellitus	MESH:D003920		2,4,5,2',4',5'-hexachlorobiphenyl|arsenite|Atrazine|Berberine|bisphenol A|Cadmium|Chlorpromazine|Cyclosporine|Diazoxide|Dieldrin|Lead|Metformin|Parathion|Particulate Matter|Polychlorinated Biphenyls|Polychlorinated Dibenzodioxins|Reactive Oxygen Species|Resveratrol|Rosiglitazone|Sodium Selenite|Streptozocin|Tetrachlorodibenzodioxin|Tobacco Smoke Pollution|triphenyltin|Troglitazone|Uranium|Zinc	88.34	81
SNCA	6622	Diabetes Mellitus	MESH:D003920		Air Pollutants|Arsenic|arsenite|Aspirin|Atrazine|bisphenol A|Chlorodiphenyl (54% Chlorine)|Chlorpyrifos|Copper|Cyclosporine|Dichlorvos|Dieldrin|Flavonoids|Gallic Acid|Glyburide|Iron|Lead|Niacin|Ozone|Particulate Matter|Plant Extracts|Polychlorinated Biphenyls|Raloxifene Hydrochloride|Reactive Oxygen Species|Resveratrol|Telmisartan|Tetrachlorodibenzodioxin|Tobacco Smoke Pollution|Tungsten	88.34	47
NR4A1	3164	Diabetes Mellitus, Type 2	MESH:D003924		Air Pollutants|Arsenic|bis(4-hydroxyphenyl)sulfone|bisphenol A|Cadmium|Clozapine|Copper|daidzein|Dibutyl Phthalate|Dichlorodiphenyl Dichloroethylene|Dietary Fats|epigallocatechin gallate|Folic Acid|Genistein|Glutathione|Lactic Acid|Mercury|Metformin|Niacinamide|Nickel|Nicotine|Pantothenic Acid|Particulate Matter|perfluorohexanesulfonic acid|perfluorooctanoic acid|Pesticides|Pioglitazone|Polychlor…	88.26	125
CYP1A1	1543	Diabetes Mellitus, Type 2	MESH:D003924		Agent Orange|Air Pollutants|alpha-Tocopherol|Arsenic|Ascorbic Acid|astaxanthine|benidipine|Berberine|Bezafibrate|bis(4-hydroxyphenyl)sulfone|bisphenol A|Blood Glucose|Cadmium|Calcium|Chromium|cinnamaldehyde|Clozapine|Copper|Curcumin|Cysteine|daidzein|Dibutyl Phthalate|Dichlorodiphenyl Dichloroethylene|Dietary Fats|Diethylnitrosamine|Drugs, Chinese Herbal|epigallocatechin gallate|Fructose|Genistei…	88.19	161
PDX1	3651	Diabetes Mellitus	MESH:D003920		Alloxan|Arsenic|Arsenicals|arsenite|Atrazine|Bezafibrate|bisphenol A|Diazoxide|Flavonoids|Fonofos|Gallic Acid|Metformin|Parathion|Plant Extracts|Pyruvaldehyde|Reactive Oxygen Species|Resveratrol|Rosiglitazone|Streptozocin|terbufos|Tetrachlorodibenzodioxin|Zinc	88.19	78
KEAP1	9817	Diabetes Mellitus, Type 2	MESH:D003924		Air Pollutants|Arsenic|Ascorbic Acid|bis(4-hydroxyphenyl)sulfone|bisphenol A|Blood Glucose|Cadmium|cinnamaldehyde|Copper|Curcumin|Dibutyl Phthalate|Dietary Fats|Diethylnitrosamine|epigallocatechin gallate|Folic Acid|Genistein|Gliclazide|Glucose|Glutathione|Glyburide|Hemin|Lead|Malathion|Metformin|Niacinamide|Nickel|Particulate Matter|perfluorooctane sulfonic acid|Plant Extracts|Polychlorinated Bi…	88.18	140
DNMT1	1786	Diabetes Mellitus, Type 2	MESH:D003924		Air Pollutants|Arsenic|Berberine|bis(4-hydroxyphenyl)sulfone|bisphenol A|Cadmium|Chromium|Copper|coumarin|Curcumin|daidzein|Dibutyl Phthalate|Dichlorodiphenyl Dichloroethylene|Dietary Fats|Diethylnitrosamine|Drugs, Chinese Herbal|epigallocatechin gallate|Folic Acid|Genistein|Glucose|Iron|Lead|Magnesium|Niacinamide|Nickel|Nicotine|Particulate Matter|perfluorooctane sulfonic acid|perfluorooctanoic …	88.14	84
SQSTM1	8878	Diabetes Mellitus, Type 2	MESH:D003924		Acarbose|Air Pollutants|Arsenic|Ascorbic Acid|bis(4-hydroxyphenyl)sulfone|bisphenol A|Blood Glucose|Cadmium|Calcium|cinnamaldehyde|Copper|coumarin|Curcumin|Dibutyl Phthalate|Dietary Fats|Diethylnitrosamine|Drugs, Chinese Herbal|epigallocatechin gallate|Folic Acid|Fructose|Genistein|Glucose|Glutathione|Iron|Lactic Acid|Lead|Mercury|Metformin|Niacinamide|Nickel|Nicotine|Particulate Matter|perfluoro…	88.06	141
CBS	875	Diabetes Mellitus	MESH:D003920		Air Pollutants|Arsenic|arsenite|bisphenol A|Blood Glucose|Cadmium|Chlorodiphenyl (54% Chlorine)|Chlorpyrifos|Copper|Cyclosporine|Dichlorodiphenyl Dichloroethylene|Fatty Acids, Omega-3|Gallic Acid|Nitrogen Dioxide|Ozone|Particulate Matter|Plant Extracts|Reactive Oxygen Species|Resveratrol|Rosiglitazone|Selenium|Sodium Selenite|Streptozocin|Tetrachlorodibenzodioxin|Tobacco Smoke Pollution|Troglitaz…	88	74
TH	7054	Diabetes Mellitus, Type 2	MESH:D003924		Air Pollutants|alpha-Tocopherol|Arsenic|Ascorbic Acid|bis(4-hydroxyphenyl)sulfone|bisphenol A|Cadmium|cinnamaldehyde|Clozapine|Curcumin|Dichlorodiphenyl Dichloroethylene|Dietary Fats|Diethylnitrosamine|Drugs, Chinese Herbal|epigallocatechin gallate|Fructose|Genistein|ginsenoside Re|Glucose|Glyburide|Lead|Manganese|Metformin|Nickel|Nicotine|Particulate Matter|perfluorodecanoic acid|perfluorooctane…	87.98	130
TRIB3	57761	Diabetes Mellitus, Type 2	MESH:D003924		Air Pollutants|Amino Acids|Ascorbic Acid|Bezafibrate|bis(4-hydroxyphenyl)sulfone|bisphenol A|Blood Glucose|Cadmium|Cholesterol, HDL|Copper|Curcumin|Dibutyl Phthalate|Dietary Fats|Diethylnitrosamine|Drugs, Chinese Herbal|Fatty Acids, Nonesterified|Folic Acid|Fructose|Genistein|Glucose|Glutathione|Lactic Acid|Lead|Mercury|Particulate Matter|perfluorooctane sulfonic acid|perfluorooctanoic acid|Piogl…	87.95	113
STAT3	6774	Diabetes Mellitus	MESH:D003920		2,2',4,4'-tetrabromodiphenyl ether|2,4,5,2',4',5'-hexachlorobiphenyl|Allergens|Arsenic|Arsenicals|arsenite|Aspirin|Atrazine|Berberine|bisphenol A|Cadmium|Copper|Cyclosporine|DDT|Dichlorodiphenyl Dichloroethylene|Docosahexaenoic Acids|Lead|lipoxin A4|morroniside|Olanzapine|Ozone|Particulate Matter|Phenformin|Plant Extracts|Pravastatin|Pyruvaldehyde|Raloxifene Hydrochloride|Reactive Oxygen Species|…	87.82	97
GAPDH	2597	Diabetes Mellitus	MESH:D003920		2,2',4,4'-tetrabromodiphenyl ether|Air Pollutants|arsenite|Atrazine|bisphenol A|Cadmium|Chlorodiphenyl (54% Chlorine)|Chlorpromazine|Chlorpyrifos|Clozapine|Copper|Cyclosporine|Diazinon|Dichlorodiphenyl Dichloroethylene|Dieldrin|Flavonoids|Lead|Mercury|Ozone|Particulate Matter|Pesticides|Plant Preparations|Resveratrol|Rosiglitazone|Selenium|Serotonin|Tetrachlorodibenzodioxin|Tobacco Smoke Pollutio…	87.58	49
OGDH	4967	Diabetes Mellitus, Type 2	MESH:D003924		Air Pollutants|alpha-Tocopherol|Arsenic|Ascorbic Acid|bis(4-hydroxyphenyl)sulfone|bisphenol A|Cadmium|Calcium|Copper|Dibutyl Phthalate|Dichlorodiphenyl Dichloroethylene|Dietary Fats|Diethylnitrosamine|epigallocatechin gallate|Folic Acid|Glutathione|Lactic Acid|Manganese|Niacinamide|Nickel|Nicotine|Particulate Matter|perfluorooctanoic acid|Resveratrol|Rosiglitazone|Streptozocin|Troglitazone|Vehicl…	87.49	105
SLC2A2	6514	Diabetes Mellitus	MESH:D003920		Alloxan|arsenite|Atrazine|Bezafibrate|bisphenol A|Cadmium|Chlorpyrifos|Cyclosporine|Diazoxide|Dieldrin|Flavonoids|Glyburide|Heptachlor|Metformin|Particulate Matter|Plant Extracts|Plant Preparations|Polychlorinated Biphenyls|Pyruvaldehyde|repaglinide|Resveratrol|Rosiglitazone|Sodium Selenite|Streptozocin|Tetrachlorodibenzodioxin|Troglitazone|Zinc	87.43	94
AKT2	208	Diabetes Mellitus	MESH:D003920		2,2',4,4'-tetrabromodiphenyl ether|2,4,5,2',4',5'-hexachlorobiphenyl|Air Pollutants|arsenite|Aspirin|Berberine|bisphenol A|Blood Glucose|Chlorpyrifos|Clozapine|Copper|Diazinon|Dieldrin|Hexachlorobenzene|Lead|Mercury|Metformin|Ozone|Particulate Matter|Plant Extracts|Pyruvaldehyde|Resveratrol|Streptozocin|Tetrachlorodibenzodioxin|triphenyltin|Zinc	87.41	80
NFATC1	4772	Diabetes Mellitus	MESH:D003920		2,2',4,4'-tetrabromodiphenyl ether|Air Pollutants|Allergens|Arsenic|Atrazine|bisphenol A|Cadmium|Chlorpromazine|Cyclosporine|Glyburide|Lead|morroniside|Particulate Matter|Pesticides|Plant Extracts|Pyruvaldehyde|Raloxifene Hydrochloride|Resveratrol|Streptozocin|Tetrachlorodibenzodioxin|Tobacco Smoke Pollution|triphenyltin|Troglitazone|Tungsten|Zinc	87.41	76
MTOR	2475	Diabetes Mellitus, Type 2	MESH:D003924		Air Pollutants|AMG-837|Amino Acids|Arsenic|bis(4-hydroxyphenyl)sulfone|bisphenol A|Blood Glucose|Cadmium|Calcium|Copper|coumarin|Curcumin|Dibutyl Phthalate|Dietary Fats|Diethylnitrosamine|Drugs, Chinese Herbal|Folic Acid|Fructose|Glucose|Lead|Linagliptin|Magnesium|Malathion|Manganese|Metformin|Niacinamide|Nickel|Nicotine|Particulate Matter|Pentoxifylline|perfluorooctanoic acid|perfluoroundecanoic…	87.28	132
BDNF	627	Diabetes Mellitus, Type 2	MESH:D003924		Air Pollutants|alpha-Tocopherol|Arsenic|Ascorbic Acid|bis(4-hydroxyphenyl)sulfone|bisphenol A|Blood Glucose|Cadmium|Calcium|Clozapine|Copper|Curcumin|Dibutyl Phthalate|Dichlorodiphenyl Dichloroethylene|Dietary Fats|epigallocatechin gallate|Folic Acid|Genistein|Kangen-karyu|Lead|Manganese|Mercury|Metformin|Nickel|Nicotine|Particulate Matter|perfluorohexanesulfonic acid|perfluorooctane sulfonic aci…	87	112
PRKAA1	5562	Diabetes Mellitus	MESH:D003920		2,2',4,4'-tetrabromodiphenyl ether|Air Pollutants|arsenite|Aspirin|Berberine|bisphenol A|Cadmium|Chlorpromazine|Chlorpyrifos|Copper|Diazinon|Flavonoids|Iron|Metformin|Ozone|Particulate Matter|Phenformin|Pioglitazone|Plant Extracts|puerarin|Reactive Oxygen Species|Resveratrol|Rosiglitazone|Selenium|Sodium Selenite|Tetrachlorodibenzodioxin	86.98	58
ARG1	383	Diabetes Mellitus, Type 2	MESH:D003924		Air Pollutants|Arsenic|astaxanthine|bis(4-hydroxyphenyl)sulfone|bisphenol A|Blood Glucose|Cadmium|Copper|coumarin|Dibutyl Phthalate|Dichlorodiphenyl Dichloroethylene|Dietary Fats|Diethylnitrosamine|Drugs, Chinese Herbal|Folic Acid|Genistein|Glucose|Glyburide|Lactic Acid|Manganese|Mercury|Metformin|Nickel|Particulate Matter|perfluorooctane sulfonic acid|perfluorooctanoic acid|Plant Extracts|Resver…	86.95	138
MAPK14	1432	Diabetes Mellitus	MESH:D003920		Allergens|Arsenic|arsenite|Aspirin|Atrazine|bisphenol A|Cadmium|Chlorpromazine|Chlorpyrifos|Clozapine|DDT|Docosahexaenoic Acids|Hexachlorobenzene|Metformin|o,p'-DDT|Ozone|Particulate Matter|Pesticides|Plant Extracts|Plant Preparations|Polychlorinated Biphenyls|Prednisolone|Raloxifene Hydrochloride|Reactive Oxygen Species|Resveratrol|Streptozocin|Telmisartan|Tetrachlorodibenzodioxin|Tobacco Smoke …	86.93	88
GSTM3	2947	Diabetes Mellitus	MESH:D003920		2,4,5,2',4',5'-hexachlorobiphenyl|Arsenic|arsenite|Atrazine|bisphenol A|Cadmium|Chlorpyrifos|Copper|Cyclosporine|Diazinon|Dichlorodiphenyl Dichloroethylene|Dieldrin|dimethylarsinous acid|Docosahexaenoic Acids|Flavonoids|Gliclazide|Iron|Mercury|Ozone|Particulate Matter|Plant Extracts|Resveratrol|Sodium Selenite|Streptozocin|Tetrachlorodibenzodioxin|Tobacco Smoke Pollution|Troglitazone|Zinc	86.79	73
PLIN2	123	Diabetes Mellitus, Type 2	MESH:D003924		Arsenic|Bezafibrate|bis(4-hydroxyphenyl)sulfone|bisphenol A|Cadmium|Copper|Dibutyl Phthalate|Dietary Fats|Dietary Sugars|Diethylnitrosamine|Drugs, Chinese Herbal|epigallocatechin gallate|Fatty Acids, Nonesterified|Folic Acid|Fructose|Glutathione|Lactic Acid|Malathion|Metformin|Nicotine|Particulate Matter|perfluorodecanoic acid|perfluorohexanesulfonic acid|perfluorooctane sulfonic acid|perfluorooc…	86.78	138
MAPK9	5601	Diabetic Nephropathies	MESH:D003928		acetovanillone|Ascorbic Acid|Blood Glucose|cobaltous chloride|Curcumin|Dietary Fats|Drugs, Chinese Herbal|Enalapril|Estradiol|Gallic Acid|ginsenoside Rg1|Glucose|Hydrogen Peroxide|Hydrolyzable Tannins|iomeprol|mangiferin|Metformin|Nicotine|notoginsenoside R1|olmesartan|Pentoxifylline|Plant Extracts|Polysaccharides|puerarin|Pyruvaldehyde|Reactive Oxygen Species|Resveratrol|Streptozocin|sulforaphan…	86.61	136
HNF4A	3172	Diabetes Mellitus	MESH:D003920		2,4,5,2',4',5'-hexachlorobiphenyl|Air Pollutants|aroclor 1260|Berberine|bisphenol A|Chlorodiphenyl (54% Chlorine)|Copper|Cyclosporine|Fonofos|Metformin|Parathion|Particulate Matter|Plant Extracts|Plant Preparations|Polychlorinated Biphenyls|Raloxifene Hydrochloride|Resveratrol|Rosiglitazone|Streptozocin|terbufos|Tetrachlorodibenzodioxin|Tobacco Smoke Pollution|Trichlorfon|Troglitazone|Uranium|Zinc	86.56	78
ALDOA	226	Diabetes Mellitus	MESH:D003920		2,2',4,4'-tetrabromodiphenyl ether|Aldrin|Arsenic|arsenite|Aspirin|Atrazine|bisphenol A|Cadmium|Chlorodiphenyl (54% Chlorine)|Chlorpromazine|Clozapine|Copper|Cyclosporine|Diazinon|Lead|Metformin|Ozone|Particulate Matter|Plant Extracts|Resveratrol|Rosiglitazone|Selenium|Tetrachlorodibenzodioxin|Tobacco Smoke Pollution|triphenyltin|Troglitazone|Zinc	86.55	61
MMP9	4318	Diabetes Mellitus, Type 2	MESH:D003924		Air Pollutants|AMG-837|Angiotensin-Converting Enzyme Inhibitors|Angiotensin Receptor Antagonists|Arsenic|Ascorbic Acid|Berberine|bis(4-hydroxyphenyl)sulfone|bisphenol A|Blood Glucose|Cadmium|Cholesterol, HDL|coumarin|Curcumin|daidzein|Dibutyl Phthalate|Dichlorodiphenyl Dichloroethylene|Dietary Fats|Diethylnitrosamine|Drugs, Chinese Herbal|epigallocatechin gallate|Folic Acid|Fructose|Genistein|Glu…	86.54	150
BCL2L11	10018	Diabetes Mellitus	MESH:D003920		2,2',4,4'-tetrabromodiphenyl ether|2,4,5,2',4',5'-hexachlorobiphenyl|Air Pollutants|Aspirin|Atrazine|Berberine|bisphenol A|Blood Glucose|Cadmium|Chlorodiphenyl (54% Chlorine)|Chlorpyrifos|Copper|Dichlorodiphenyl Dichloroethylene|Dieldrin|Gallic Acid|Mercury|o,p'-DDT|osthol|Ozone|Particulate Matter|Raloxifene Hydrochloride|Reactive Oxygen Species|Resveratrol|Selenium|Streptozocin|Tetrachlorodibenz…	86.52	70
PRKCA	5578	Diabetes Mellitus	MESH:D003920		2,2',4,4'-tetrabromodiphenyl ether|2,4,5,2',4',5'-hexachlorobiphenyl|Arsenic|arsenite|Atrazine|Berberine|bisphenol A|Cadmium|Chlorodiphenyl (54% Chlorine)|Chlorpyrifos|Copper|dimethylarsinous acid|Gallic Acid|Heptachlor|Lead|Mercury|Metformin|Particulate Matter|Pioglitazone|Plant Extracts|Polychlorinated Biphenyls|Reactive Oxygen Species|Resveratrol|Rosiglitazone|Sodium Selenite|Streptozocin|Tetr…	86.52	85
MT2A	4502	Diabetes Mellitus, Type 2	MESH:D003924		Arsenic|Benzoic Acid|bis(4-hydroxyphenyl)sulfone|bisphenol A|Blood Glucose|Cadmium|Chromium|Copper|coumarin|Curcumin|daidzein|Dichlorodiphenyl Dichloroethylene|Diethylnitrosamine|epigallocatechin gallate|Fructose|Genistein|Glucose|Hemin|Iron|Lead|Lithocholic Acid|Mercury|Metformin|Nickel|Particulate Matter|perfluorooctane sulfonic acid|perfluorooctanoic acid|perfluoroundecanoic acid|Plant Extract…	86.43	113
PARP1	142	Diabetic Nephropathies	MESH:D003928		acetovanillone|Alloxan|arjunolic acid|Ascorbic Acid|Aspirin|Blood Glucose|Carbamazepine|Cobalt|cobaltous chloride|Curcumin|Dietary Fats|Drugs, Chinese Herbal|Estradiol|Fructose|Gallic Acid|Glucose|Hydrogen Peroxide|Hydrolyzable Tannins|Losartan|Metformin|Nicotine|notoginsenoside R1|Organoselenium Compounds|Pentoxifylline|pimagedine|Plant Extracts|Polysaccharides|puerarin|Pyruvaldehyde|Reactive Ox…	86.43	137
FOXO1	2308	Diabetes Mellitus	MESH:D003920		Air Pollutants|Arsenic|arsenite|Berberine|bisphenol A|Cadmium|Copper|Cyclosporine|Diazinon|Metformin|Methylprednisolone|Niacin|Ozone|Particulate Matter|Plant Extracts|Pravastatin|Raloxifene Hydrochloride|Resveratrol|Rosiglitazone|Selenium|Sodium Selenite|Streptozocin|Sulpiride|Tetrachlorodibenzodioxin|Tobacco Smoke Pollution|Troglitazone|Tungsten|Zinc	86.35	87
LDHA	3939	Diabetes Mellitus	MESH:D003920		2,2',4,4'-tetrabromodiphenyl ether|Air Pollutants|Arsenic|arsenite|Atrazine|Bezafibrate|bisphenol A|Cadmium|Chlorpyrifos|Copper|Cyclosporine|DDT|Gallic Acid|Lead|Mercury|Ozone|Particulate Matter|Plant Extracts|puerarin|Reactive Oxygen Species|Resveratrol|Rosiglitazone|Selenium|Sodium Selenite|Tetrachlorodibenzodioxin|Tobacco Smoke Pollution|Tungsten|Uranium	86.35	50
INSR	3643	Diabetes Mellitus, Type 2	MESH:D003924		Alloxan|Arsenic|Ascorbic Acid|Benzoic Acid|bis(4-hydroxyphenyl)sulfone|bisphenol A|Cadmium|Chromium|Copper|Curcumin|Dietary Fats|Diethylnitrosamine|Drugs, Chinese Herbal|Exenatide|Fructose|fumosorinone|Glucose|Magnesium|Manganese|Metformin|Nickel|Nicotine|perfluorooctane sulfonic acid|Plant Extracts|Resveratrol|Rosiglitazone|Streptozocin|titanium dioxide|triaquaoxohexakis(propionato)trichromium(I…	86.34	139
DRD1	1812	Diabetes Mellitus	MESH:D003920		arsenite|Atrazine|bisphenol A|Blood Glucose|Cadmium|Chlorodiphenyl (54% Chlorine)|Chlorpromazine|Chlorpyrifos|Clozapine|Copper|Cyclosporine|Fonofos|Iron|Olanzapine|Ozone|Parathion|Particulate Matter|Perphenazine|Pioglitazone|Plant Extracts|Resveratrol|Risperidone|Serotonin|terbufos|Tetrachlorodibenzodioxin|Tobacco Smoke Pollution	86.28	42
RUNX2	860	Diabetes Mellitus	MESH:D003920		2,4,5,2',4',5'-hexachlorobiphenyl|Air Pollutants|Arsenic|arsenite|Berberine|Bezafibrate|bisphenol A|Cadmium|Chlorpyrifos|Copper|DDT|Flavonoids|Lead|Metformin|morroniside|Particulate Matter|Plant Extracts|puerarin|Raloxifene Hydrochloride|Resveratrol|Rosiglitazone|Sodium Selenite|Streptozocin|Tacrolimus|Tetrachlorodibenzodioxin|Tobacco Smoke Pollution|Troglitazone|Tungsten|Zinc	86.23	90
CXCL8	3576	Diabetic Nephropathies	MESH:D003928		3-((6-(2-methoxyphenyl)pyrimidin-4-yl)amino)phenyl)methane sulfonamide|acetovanillone|Ascorbic Acid|Aspirin|Carbamazepine|Cobalt|cobaltous chloride|Curcumin|Dietary Fats|diminazene aceturate|Drugs, Chinese Herbal|Enalapril|Estradiol|Gallic Acid|Glucose|Hydrogen Peroxide|Hydrolyzable Tannins|Linoleic Acids, Conjugated|Lithium Carbonate|mangiferin|Metformin|Nicotine|Nifedipine|Pioglitazone|Plant Ex…	86.21	151
GSTA4	2941	Diabetes Mellitus, Type 2	MESH:D003924		Air Pollutants|Arsenic|Ascorbic Acid|bis(4-hydroxyphenyl)sulfone|bisphenol A|Cadmium|cinnamaldehyde|Copper|coumarin|Curcumin|Dibutyl Phthalate|Dietary Fats|Diethylnitrosamine|epigallocatechin gallate|Folic Acid|Glutathione|Hemin|Iron|Lead|Lithocholic Acid|Nicotine|Particulate Matter|perfluorooctane sulfonic acid|perfluorooctanoic acid|perfluoroundecanoic acid|Pesticides|Plant Extracts|Polychlorin…	86.18	94
CYP7A1	1581	Diabetes Mellitus, Type 2	MESH:D003924		Air Pollutants|Arsenic|Ascorbic Acid|Bezafibrate|bis(4-hydroxyphenyl)sulfone|bisphenol A|Bromine|Cadmium|cinnamaldehyde|Copper|coumarin|Dichlorodiphenyl Dichloroethylene|Dietary Fats|Diethylnitrosamine|epigallocatechin gallate|Genistein|Lead|Lithocholic Acid|Magnesium|Manganese|Mercury|Metformin|Nickel|Particulate Matter|perfluorodecanoic acid|perfluorohexanesulfonic acid|perfluorooctane sulfonic…	86.03	132
GADD45A	1647	Diabetes Mellitus	MESH:D003920		2,2',4,4'-tetrabromodiphenyl ether|2,4,5,2',4',5'-hexachlorobiphenyl|Air Pollutants|alachlor|arsenite|Aspirin|Atrazine|bisphenol A|Cadmium|Chlordan|Chlorodiphenyl (54% Chlorine)|Chlorpyrifos|Copper|Cyclosporine|Diazinon|Dieldrin|Metformin|o,p'-DDT|Ozone|Particulate Matter|Pesticides|Plant Extracts|Polychlorinated Biphenyls|Resveratrol|Rosiglitazone|Selenium|Sodium Selenite|terbufos|Tetrachlorodib…	85.98	60
BCL2L1	598	Diabetes Mellitus	MESH:D003920		2,2',4,4'-tetrabromodiphenyl ether|Alloxan|Arsenic|Aspirin|Atrazine|Berberine|bisphenol A|Cadmium|Chlorpromazine|Chlorpyrifos|Copper|Cyclosporine|Diazinon|Diazoxide|Dichlorodiphenyl Dichloroethylene|Dieldrin|Flavonoids|Iron|Lead|Metformin|o,p'-DDT|Ozone|Parathion|Particulate Matter|Perindopril|Plant Extracts|Reactive Oxygen Species|Resveratrol|Rosiglitazone|Selenium|Sodium Selenite|Streptozocin|T…	85.84	102
MTOR	2475	Diabetic Nephropathies	MESH:D003928		Aspirin|Blood Glucose|cobaltous chloride|Curcumin|dapagliflozin|Dietary Fats|Drugs, Chinese Herbal|Estradiol|Fructose|Gabapentin|ginsenoside Rg1|Glucose|Hydrogen Peroxide|Inositol|Levodopa|Metformin|Nicotine|Pentoxifylline|Pioglitazone|Plant Extracts|puerarin|Reactive Oxygen Species|Resveratrol|Rosiglitazone|sarpogrelate|Sirolimus|Spironolactone|Streptozocin|Tamoxifen|Taurine|thymoquinone|Vorinos…	85.75	133
ACADM	34	Diabetes Mellitus	MESH:D003920		2,4,5,2',4',5'-hexachlorobiphenyl|Air Pollutants|Aspirin|Atrazine|Berberine|Bezafibrate|bisphenol A|Cadmium|Chlorodiphenyl (54% Chlorine)|Copper|Cyclosporine|Dichlorodiphenyl Dichloroethylene|Flavonoids|Lead|Ozone|Parathion|Particulate Matter|Plant Extracts|puerarin|Resveratrol|Rosiglitazone|Streptozocin|Tetrachlorodibenzodioxin|Tobacco Smoke Pollution|Trientine|Troglitazone	85.73	73
THRB	7068	Diabetes Mellitus	MESH:D003920		2,2',4,4'-tetrabromodiphenyl ether|2,4,5,2',4',5'-hexachlorobiphenyl|2,4,5-Trichlorophenoxyacetic Acid|2-naphthol|Air Pollutants|Arsenic|Bezafibrate|bisphenol A|Cadmium|Chlorpyrifos|Clozapine|Copper|Coumaphos|Cyclosporine|Diazinon|Dichlorodiphenyl Dichloroethylene|Dieldrin|o,p'-DDT|Ozone|Particulate Matter|Pesticides|Resveratrol|Rosiglitazone|Selenium|Tetrachlorodibenzodioxin|Thiazolidinediones|T…	85.72	54
DDIT3	1649	Diabetic Nephropathies	MESH:D003928		3,4-dihydroxyphenylethanol|Alloxan|Ascorbic Acid|Aspirin|Blood Glucose|Carbamazepine|Cobalt|cobaltous chloride|Curcumin|Dietary Fats|Drugs, Chinese Herbal|Estradiol|Fructose|Furosemide|ginsenoside Rg1|Glucose|Hydrogen Peroxide|Metformin|Nicotine|Nifedipine|Palm Oil|Plant Extracts|Reactive Oxygen Species|Resveratrol|Rosiglitazone|Sirolimus|Streptozocin|sulforaphane|Tamoxifen|Taurine|Telmisartan|Th…	85.67	141
IRS2	8660	Diabetes Mellitus	MESH:D003920		2,2',4,4'-tetrabromodiphenyl ether|2,4,5,2',4',5'-hexachlorobiphenyl|Air Pollutants|Arsenic|bisphenol A|Cadmium|Chlorpromazine|Chlorpyrifos|Copper|Cyclosporine|Diazinon|Dichlorodiphenyl Dichloroethylene|Flavonoids|Glyburide|Metformin|Ozone|Particulate Matter|Phenformin|Plant Extracts|Resveratrol|Rosiglitazone|Streptozocin|Tetrachlorodibenzodioxin|Tobacco Smoke Pollution|Troglitazone|Zinc	85.6	90
ABCC3	8714	Diabetes Mellitus	MESH:D003920		2,2',4,4'-tetrabromodiphenyl ether|2,4,5,2',4',5'-hexachlorobiphenyl|Air Pollutants|Arsenic|arsenite|bisphenol A|Chlorodiphenyl (54% Chlorine)|Chlorpromazine|Chlorpyrifos|Copper|Cyclosporine|DDT|Dichlorodiphenyl Dichloroethylene|Flavonoids|Glyburide|Hexachlorobenzene|Lead|Metformin|Ozone|Parathion|Particulate Matter|Phenformin|Plant Preparations|Pravastatin|Prednisone|Resveratrol|Sodium Selenite|…	85.58	87
CALR	811	Diabetes Mellitus	MESH:D003920		2,2',4,4'-tetrabromodiphenyl ether|Air Pollutants|arsenite|bisphenol A|Cadmium|Chlorpromazine|Chlorpyrifos|Chromium|Clozapine|Copper|Cyclosporine|Diazinon|Dieldrin|Iron|Mercury|Ozone|Particulate Matter|Plant Extracts|Resveratrol|Selenium|Streptozocin|Tacrolimus|Tetrachlorodibenzodioxin|Tobacco Smoke Pollution|Trientine|triphenyltin|Zinc	85.58	75
CCL5	6352	Diabetes Mellitus	MESH:D003920		2,2',4,4'-tetrabromodiphenyl ether|Air Pollutants|Arsenic|arsenite|Bezafibrate|bisphenol A|Cadmium|Chlorodiphenyl (54% Chlorine)|Copper|Cyclosporine|Flavonoids|Insecticides|Iron|Lead|Nitrogen Dioxide|Ozone|Particulate Matter|Pioglitazone|Plant Extracts|Polychlorinated Biphenyls|Polychlorinated Dibenzodioxins|Raloxifene Hydrochloride|Reactive Oxygen Species|Resveratrol|Rosiglitazone|Streptozocin|T…	85.57	86
MAOB	4129	Diabetes Mellitus	MESH:D003920		2,4,5,2',4',5'-hexachlorobiphenyl|Air Pollutants|Atrazine|bisphenol A|Cadmium|Clozapine|Copper|Cyclosporine|Diazinon|Dichlorvos|Flavonoids|Heptachlor|Olanzapine|Ozone|Parathion|Particulate Matter|Pioglitazone|Plant Extracts|Resveratrol|Risperidone|Rosiglitazone|Selenium|Serotonin|Tetrachlorodibenzodioxin|Tobacco Smoke Pollution|Troglitazone|Uranium	85.47	47
HSPA5	3309	Diabetes Mellitus, Type 2	MESH:D003924		Air Pollutants|Alloxan|AMG-837|Arsenic|Ascorbic Acid|bisphenol A|Cadmium|Calcium|Copper|Curcumin|Dibutyl Phthalate|Dietary Fats|Diethylnitrosamine|Drugs, Chinese Herbal|Exenatide|Folic Acid|Fructose|Glucose|Glutathione|Lactic Acid|Lead|Linagliptin|Manganese|Mercury|Metformin|Nelfinavir|Nickel|Nicotine|Orlistat|Particulate Matter|perfluorodecanoic acid|perfluorooctane sulfonic acid|perfluorooctano…	85.44	151
VEGFA	7422	Diabetes Mellitus, Type 2	MESH:D003924		Air Pollutants|Amino Acids|Arsenic|Ascorbic Acid|Benzoic Acid|Berberine|bis(4-hydroxyphenyl)sulfone|bisphenol A|Cadmium|Calcium|Copper|coumarin|Curcumin|Dibutyl Phthalate|Dietary Fats|Diethylnitrosamine|Drugs, Chinese Herbal|Enalapril|epigallocatechin gallate|Folic Acid|Fructose|Genistein|Glucose|Glutathione|Kangen-karyu|Lactic Acid|Lead|Levonorgestrel|Lithocholic Acid|Manganese|mangiferin|Metfor…	85.3	147
S100A9	6280	Diabetes Mellitus	MESH:D003920		2,4,5,2',4',5'-hexachlorobiphenyl|Air Pollutants|alachlor|Aldrin|Arsenic|Atrazine|bisphenol A|Blood Glucose|Cadmium|Clozapine|Cyclosporine|Flavonoids|Hexachlorobenzene|Iron|Lead|Olanzapine|Ozone|Particulate Matter|Pioglitazone|Plant Extracts|Plant Preparations|Resveratrol|Streptozocin|Tetrachlorodibenzodioxin|Tobacco Smoke Pollution|Tungsten|Zinc	85.23	73
PIK3R1	5295	Diabetes Mellitus, Type 2	MESH:D003924		Air Pollutants|Arsenic|Ascorbic Acid|bis(4-hydroxyphenyl)sulfone|bisphenol A|Blood Glucose|Cadmium|Chromium|Copper|Dietary Fats|Diethylnitrosamine|Drugs, Chinese Herbal|epigallocatechin gallate|Folic Acid|Fructose|Genistein|Glucose|Iron|Lead|Mercury|Metformin|Nickel|Particulate Matter|perfluorohexanesulfonic acid|perfluorooctane sulfonic acid|perfluorooctanoic acid|Plant Extracts|Reactive Oxygen …	85.18	124
GCLM	2730	Diabetes Mellitus	MESH:D003920		2,2',4,4'-tetrabromodiphenyl ether|Air Pollutants|alachlor|Arsenic|Arsenicals|arsenite|Berberine|bisphenol A|Cadmium|Chlorpromazine|Chlorpyrifos|Copper|Cyclosporine|DDT|Diazinon|Docosahexaenoic Acids|Hexachlorobenzene|Iron|Lead|Mercury|Metformin|Nitrogen Dioxide|o,p'-DDT|Ozone|Particulate Matter|pregna-4,17-diene-3,16-dione|Reactive Oxygen Species|Resveratrol|Rosiglitazone|Streptozocin|Tetrachlor…	85.07	88
CYP19A1	1588	Diabetes Mellitus	MESH:D003920		2,2',4,4'-tetrabromodiphenyl ether|2,4,5,2',4',5'-hexachlorobiphenyl|Aldrin|arsenite|Atrazine|Bezafibrate|bisphenol A|Cadmium|Chlordan|Chlorodiphenyl (54% Chlorine)|Chlorpyrifos|Copper|Cyclosporine|DDT|Dichlorodiphenyl Dichloroethylene|Dieldrin|Flavonoids|Gallic Acid|Heptachlor|Hexachlorobenzene|Insecticides|Metformin|o,p'-DDT|Ozone|Plant Extracts|Polychlorinated Biphenyls|Raloxifene Hydrochlorid…	85.01	53
NFKB1	4790	Diabetic Nephropathies	MESH:D003928		Ascorbic Acid|Aspirin|benazepril|Blood Glucose|Carbamazepine|cobaltous chloride|Curcumin|Dietary Fats|Drugs, Chinese Herbal|Enalapril|Estradiol|Glucose|Hydrogen Peroxide|Irbesartan|Losartan|mangiferin|Metformin|Nicotine|Pentoxifylline|Perindopril|Plant Extracts|Polysaccharides|puerarin|Raloxifene Hydrochloride|Resveratrol|Sirolimus|Streptozocin|sulforaphane|Tamoxifen|Telmisartan|Thioctic Acid|Tro…	84.88	148
DMBT1	1755	Diabetes Mellitus	MESH:D003920		2,2',4,4'-tetrabromodiphenyl ether|Air Pollutants|alachlor|Arsenic|bisphenol A|Cadmium|Chlorpyrifos|Copper|Flavonoids|Metformin|Ozone|Particulate Matter|Phenformin|Pioglitazone|Plant Extracts|Plant Preparations|Raloxifene Hydrochloride|Resveratrol|Streptozocin|Tetrachlorodibenzodioxin|Tobacco Smoke Pollution|Zinc	84.83	77
HSPD1	3329	Diabetes Mellitus	MESH:D003920		2,2',4,4'-tetrabromodiphenyl ether|Air Pollutants|Arsenic|arsenite|Atrazine|bisphenol A|Cadmium|Chlorodiphenyl (54% Chlorine)|Copper|Cyclosporine|Flavonoids|Mercury|o,p'-DDT|Ozone|Particulate Matter|Pesticides|Plant Extracts|Polychlorinated Biphenyls|Raloxifene Hydrochloride|Reactive Oxygen Species|Resveratrol|Rosiglitazone|Sodium Selenite|Streptozocin|Tetrachlorodibenzodioxin|Tobacco Smoke Pollu…	84.81	78
MAP2	4133	Diabetes Mellitus	MESH:D003920		2,4,5,2',4',5'-hexachlorobiphenyl|Air Pollutants|Arsenic|Atrazine|bisphenol A|Cadmium|Chlorodiphenyl (54% Chlorine)|Chlorpromazine|Chlorpyrifos|Copper|Cyclosporine|DDT|Dichlorvos|Dieldrin|Docosahexaenoic Acids|Heptachlor|Niacin|Olanzapine|Ozone|Particulate Matter|Resveratrol|Risperidone|Streptozocin|Tetrachlorodibenzodioxin|Tobacco Smoke Pollution|Zinc	84.8	66
GJA1	2697	Diabetes Mellitus	MESH:D003920		2,2',4,4'-tetrabromodiphenyl ether|2,4,5,2',4',5'-hexachlorobiphenyl|Air Pollutants|arsenite|Aspirin|Atrazine|bisphenol A|Cadmium|Chlordan|Chlorodiphenyl (54% Chlorine)|Chromium|Clozapine|Copper|DDT|Dichlorodiphenyl Dichloroethylene|Dieldrin|dimethylarsinous acid|Fatty Acids, Omega-3|Heptachlor|Lead|Ozone|Particulate Matter|Plant Extracts|Polychlorinated Biphenyls|Reactive Oxygen Species|Resverat…	84.71	44
TOP2A	7153	Diabetes Mellitus	MESH:D003920		2,2',4,4'-tetrabromodiphenyl ether|2,4,5,2',4',5'-hexachlorobiphenyl|Air Pollutants|alachlor|Arsenic|arsenite|Atrazine|Berberine|bisphenol A|Blood Glucose|Cadmium|Chlorpyrifos|Copper|Cyclosporine|Flavonoids|Ozone|Particulate Matter|Pesticides|Phenformin|Plant Extracts|Plant Preparations|Polychlorinated Biphenyls|Raloxifene Hydrochloride|Resveratrol|Sodium Selenite|Tetrachlorodibenzodioxin|Tobacco…	84.63	48
CCN2	1490	Diabetes Mellitus, Experimental	MESH:D003921		Aldosterone|Anthocyanins|Bezafibrate|Blood Glucose|cinnamaldehyde|Dibutyl Phthalate|Dietary Fats|Dietary Sucrose|Diethylhexyl Phthalate|Dronabinol|Enalapril|Fenretinide|fenugreek seed meal|Fructose|Glucose|honokiol|Hydrogen Peroxide|Metformin|Nicotine|Nitric Oxide|N-(oxo-5,6-dihydrophenanthridin-2-yl)-N,N-dimethylacetamide hydrochloride|Palm Oil|Pioglitazone|Plant Extracts|platycodin D|puerarin|Q…	84.57	554
HSPA5	3309	Diabetes Mellitus, Experimental	MESH:D003921		Alloxan|Capsaicin|Cholesterol|Cyclophosphamide|Dibutyl Phthalate|Dietary Fats|Diethylhexyl Phthalate|Dronabinol|Exenatide|Fenretinide|Fructose|Glucose|Hydrogen Peroxide|Imatinib Mesylate|Losartan|Manganese|Metformin|Nicotine|Nitric Oxide|Phlorhizin|Phycocyanin|Plant Extracts|platycodin D|pterostilbene|Quercetin|Resveratrol|Rosiglitazone|sodium arsenite|Sodium Glutamate|Sodium Selenite|Streptozoci…	84.42	584
CEBPA	1050	Diabetes Mellitus, Experimental	MESH:D003921		Benzamides|Berberine|Capsaicin|Cholesterol|cinnamaldehyde|cobaltiprotoporphyrin|Dibutyl Phthalate|Dietary Fats|Diethylhexyl Phthalate|Dronabinol|Fenretinide|Glucose|Hemin|Hydrogen Peroxide|Metformin|Nicotine|Palm Oil|Pioglitazone|Plant Extracts|platycodin D|pycnogenols|Quercetin|Resveratrol|Rosiglitazone|sodium arsenite|Tacrolimus|Taurine|tesaglitazar|tributyltin|Troglitazone|Valsartan|Vitamin E	84.41	96
CD14	929	Diabetes Mellitus	MESH:D003920		2,2',4,4'-tetrabromodiphenyl ether|2,4,5,2',4',5'-hexachlorobiphenyl|Air Pollutants|Arsenic|arsenite|bisphenol A|Blood Glucose|Cadmium|Copper|Cyclosporine|Flavonoids|Hexachlorobenzene|Iron|Lead|Metformin|Ozone|Particulate Matter|Plant Extracts|Plant Preparations|Resveratrol|Selenium|Sodium Selenite|Streptozocin|Tetrachlorodibenzodioxin|Tobacco Smoke Pollution|triphenyltin|Troglitazone|Zinc	84.36	85
MT1A	4489	Diabetes Mellitus	MESH:D003920		2,2',4,4'-tetrabromodiphenyl ether|Arsenic|arsenite|Aspirin|Atrazine|bisphenol A|Cadmium|Chlorodiphenyl (54% Chlorine)|Chlorpromazine|Copper|Hexachlorobenzene|Iron|Lead|Mercury|Metformin|Ozone|Parathion|Particulate Matter|Phenformin|Rosiglitazone|Sodium Selenite|Streptozocin|Tetrachlorodibenzodioxin|Tobacco Smoke Pollution|Trifluoperazine|Troglitazone|Zinc	84.31	86
FASLG	356	Diabetic Nephropathies	MESH:D003928		Aspirin|Atenolol|benazepril|cobaltous chloride|Curcumin|Drugs, Chinese Herbal|Enalapril|Estradiol|Fructose|Furosemide|Gallic Acid|Glucose|Hydrogen Peroxide|Losartan|Nicotine|Plant Extracts|puerarin|Reactive Oxygen Species|Resveratrol|Rosiglitazone|Sirolimus|Streptozocin|sulforaphane|Tamoxifen|Telmisartan|Troglitazone|Valsartan|Vorinostat	84.3	143
NOS2	4843	Diabetes Complications	MESH:D048909		Acetylcysteine|Aluminum|Blood Glucose|Carnosine|Cilostazol|Copper|Dietary Fats|Ethanol|geraniol|gingerol|Glucose|Glyburide|Isoflurane|Kangen-karyu|Metformin|Metoclopramide|Nitric Oxide|Orlistat|Particulate Matter|Perindopril|Peroxynitrous Acid|pimagedine|Reactive Oxygen Species|Resveratrol|Streptozocin|Superoxides|Tacrine|Taurine|Vehicle Emissions|zingerone	84.28	33
CLU	1191	Diabetes Mellitus	MESH:D003920		2,2',4,4'-tetrabromodiphenyl ether|Air Pollutants|Atrazine|bisphenol A|Cadmium|Chlorpyrifos|Copper|Cyclosporine|DDT|Dichlorodiphenyl Dichloroethylene|dimethylarsinous acid|Lead|Olanzapine|o,p'-DDT|Ozone|Particulate Matter|Plant Preparations|Polychlorinated Biphenyls|Raloxifene Hydrochloride|Resveratrol|Rosiglitazone|Selenium|Streptozocin|Tacrolimus|Tetrachlorodibenzodioxin|Tobacco Smoke Pollution…	84.26	84
HGF	3082	Diabetes Mellitus, Type 2	MESH:D003924		Arsenic|Ascorbic Acid|Berberine|bis(4-hydroxyphenyl)sulfone|bisphenol A|Cadmium|Calcium|Copper|Curcumin|Dietary Fats|Diethylnitrosamine|Drugs, Chinese Herbal|efavirenz|epigallocatechin gallate|Folic Acid|Genistein|Glutathione|Nicotine|Particulate Matter|perfluorodecanoic acid|perfluorohexanesulfonic acid|perfluorooctane sulfonic acid|perfluorooctanoic acid|perfluoroundecanoic acid|Plant Extracts|…	84.23	86
NQO1	1728	Diabetic Nephropathies	MESH:D003928		Alloxan|Ascorbic Acid|Aspirin|benphothiamine|Blood Glucose|Carbamazepine|Cobalt|cobaltous chloride|Curcumin|Dietary Fats|Drugs, Chinese Herbal|Estradiol|Furosemide|Gabapentin|Gallic Acid|ginsenoside Rg1|Glucose|Hydrogen Peroxide|Hydrolyzable Tannins|mangiferin|Metformin|notoginsenoside R1|Palm Oil|pimagedine|Pioglitazone|Plant Extracts|puerarin|Pyruvaldehyde|Resveratrol|Rosiglitazone|Streptozocin…	84.22	138
FBXO32	114907	Diabetes Mellitus	MESH:D003920		2,2',4,4'-tetrabromodiphenyl ether|2,4,5,2',4',5'-hexachlorobiphenyl|Air Pollutants|Arsenic|Atrazine|bisphenol A|Blood Glucose|Chromium|Cyclosporine|DDT|Diazinon|Metformin|Methylprednisolone|Particulate Matter|Plant Extracts|Polychlorinated Biphenyls|Resveratrol|Rosiglitazone|Sodium Selenite|Streptozocin|Tetrachlorodibenzodioxin|Tobacco Smoke Pollution|Troglitazone|Tungsten|Zinc	84.15	81
TIMP1	7076	Diabetic Nephropathies	MESH:D003928		Ascorbic Acid|Aspirin|benazepril|Blood Glucose|Cobalt|Curcumin|Dietary Fats|Drugs, Chinese Herbal|Estradiol|Gallic Acid|Glucose|Hydrogen Peroxide|Lisinopril|Losartan|Nicotine|Palm Oil|Pentoxifylline|pimagedine|Pioglitazone|Plant Extracts|puerarin|Raloxifene Hydrochloride|Resveratrol|Rosiglitazone|Spironolactone|Streptozocin|sulforaphane|thymoquinone|Troglitazone|Valsartan|Vitamin E	84.08	141
DUSP1	1843	Diabetes Mellitus	MESH:D003920		2,2',4,4'-tetrabromodiphenyl ether|Air Pollutants|Antimony|Arsenic|arsenite|Aspirin|bisphenol A|Cadmium|Chlorodiphenyl (54% Chlorine)|Chlorpromazine|Chlorpyrifos|Clozapine|Copper|Cyclosporine|Diazinon|Dieldrin|dimethylarsinous acid|Fatty Acids, Omega-3|Metformin|Ozone|Particulate Matter|Phenformin|Plant Extracts|Polychlorinated Biphenyls|Resveratrol|Rosiglitazone|Sulfur Dioxide|Tetrachlorodibenzo…	84.06	66
APOE	348	Diabetes Mellitus, Experimental	MESH:D003921		8-epi-prostaglandin F2alpha|Bezafibrate|Capsaicin|Cholesterol|Cholesterol, HDL|Cholesterol, LDL|Cyclophosphamide|Dibutyl Phthalate|Dietary Fats|Diethylhexyl Phthalate|Enalapril|Fatty Acids, Omega-3|Fructose|Glucose|Hydrogen Peroxide|Nicotine|Nitric Oxide|N-(oxo-5,6-dihydrophenanthridin-2-yl)-N,N-dimethylacetamide hydrochloride|Palm Oil|Plant Extracts|Quercetin|Resveratrol|Rosiglitazone|sodium ars…	83.85	557
BAK1	578	Diabetes Mellitus	MESH:D003920		2,2',4,4'-tetrabromodiphenyl ether|2,4,5,2',4',5'-hexachlorobiphenyl|Air Pollutants|arsenite|Aspirin|bisphenol A|Cadmium|Copper|Diazinon|Dichlorodiphenyl Dichloroethylene|Dieldrin|Flavonoids|Fonofos|Meglumine Antimoniate|osthol|Ozone|Parathion|Particulate Matter|Plant Extracts|Raloxifene Hydrochloride|Resveratrol|Rosiglitazone|Selenium|Sodium Selenite|Streptozocin|terbufos|Tetrachlorodibenzodioxi…	83.76	72
CYP2B10	13088	Diabetes Mellitus	MESH:D003920		2,2',4,4'-tetrabromodiphenyl ether|2,4,5,2',4',5'-hexachlorobiphenyl|aroclor 1260|Arsenic|Berberine|bisphenol A|Chlordan|Chlorpromazine|Chlorpyrifos|DDT|Dichlorodiphenyl Dichloroethylene|Dieldrin|Metformin|o,p'-DDT|Particulate Matter|Pioglitazone|Plant Extracts|Polychlorinated Biphenyls|Pravastatin|pregna-4,17-diene-3,16-dione|Resveratrol|Selenium|Sodium Selenite|Streptozocin|Tetrachlorodibenzodi…	83.75	80
FASN	2194	Diabetes Mellitus, Experimental	MESH:D003921		Bezafibrate|cobaltiprotoporphyrin|Dibutyl Phthalate|Dietary Fats|Dietary Sucrose|Diethylhexyl Phthalate|Dronabinol|Exenatide|Fatty Acids, Nonesterified|Fatty Acids, Omega-3|Fructose|Glucose|Hydrogen Peroxide|Lithocholic Acid|Losartan|Metformin|Monocrotophos|Nicotine|N-(oxo-5,6-dihydrophenanthridin-2-yl)-N,N-dimethylacetamide hydrochloride|Palm Oil|Plant Extracts|Plant Preparations|platycodin D|pt…	83.74	559
BIRC5	332	Diabetes Mellitus	MESH:D003920		2,4,5,2',4',5'-hexachlorobiphenyl|Air Pollutants|Arsenic|arsenite|Aspirin|Atrazine|Berberine|bisphenol A|Chlordan|Chlorpromazine|Copper|Cyclosporine|Diazinon|Dieldrin|Metformin|o,p'-DDT|osthol|Ozone|Particulate Matter|Plant Extracts|Polychlorinated Biphenyls|pregna-4,17-diene-3,16-dione|puerarin|Reactive Oxygen Species|Resveratrol|Rosiglitazone|Selenium|Tacrolimus|Tetrachlorodibenzodioxin|Tobacco…	83.7	67
SREBF1	6720	Diabetic Nephropathies	MESH:D003928		Ascorbic Acid|Carbamazepine|cobaltous chloride|Curcumin|dapagliflozin|Dietary Fats|Drugs, Chinese Herbal|Estradiol|fenugreek seed meal|Fructose|Glucagon|Glucose|Hydrogen Peroxide|Losartan|mangiferin|Metformin|Nicotine|Palm Oil|Plant Extracts|puerarin|Raloxifene Hydrochloride|Reactive Oxygen Species|Resveratrol|Rosiglitazone|Sirolimus|Streptozocin|sulforaphane|Tamoxifen|Thioctic Acid|Troglitazone|…	83.65	136
CCNA2	890	Diabetes Mellitus	MESH:D003920		2,2',4,4'-tetrabromodiphenyl ether|2,4,5,2',4',5'-hexachlorobiphenyl|Air Pollutants|Arsenic|arsenite|Aspirin|Atrazine|bisphenol A|Blood Glucose|Cadmium|Chlordan|Chlorpyrifos|Copper|Cyclosporine|Iron|Ozone|Parathion|Particulate Matter|Phenformin|Pioglitazone|Plant Extracts|Polychlorinated Biphenyls|Raloxifene Hydrochloride|Resveratrol|Rosiglitazone|Sodium Selenite|Tacrolimus|Tetrachlorodibenzodiox…	83.63	59
HSPA5	3309	Diabetic Nephropathies	MESH:D003928		3,4-dihydroxyphenylethanol|Alloxan|Ascorbic Acid|Aspirin|candesartan cilexetil|cobaltous chloride|Curcumin|Dietary Fats|Drugs, Chinese Herbal|Estradiol|Fructose|ginsenoside Rg1|Glucose|Hydrogen Peroxide|Losartan|Metformin|moutan cortex|Nicotine|Nifedipine|Plant Extracts|Resveratrol|Rosiglitazone|Sirolimus|Streptozocin|sulforaphane|Tamoxifen|Taurine|Telmisartan|Thioctic Acid|thymoquinone|Troglitaz…	83.58	137
FASLG	356	Diabetes Mellitus, Experimental	MESH:D003921		Aldosterone|Anthocyanins|Berberine|Bezafibrate|Capsaicin|Cholesterol|cobaltiprotoporphyrin|Cyclophosphamide|Enalapril|Fructose|Gallic Acid|Glucose|Hydrogen Peroxide|Losartan|Naproxen|Nicotine|Nitric Oxide|Plant Extracts|Plant Preparations|platycodin D|Propolis|puerarin|Quercetin|Resveratrol|Rosiglitazone|S-allylcysteine|sodium arsenite|Streptozocin|Tacrolimus|Telmisartan|Troglitazone|Valsartan	83.53	555
LCN2	3934	Diabetes Mellitus	MESH:D003920		2,2',4,4'-tetrabromodiphenyl ether|Air Pollutants|Aspirin|Atrazine|bisphenol A|Blood Glucose|Cadmium|Copper|Cyclosporine|Dieldrin|Hexachlorobenzene|Iron|Lead|Mercury|Metformin|Ozone|Particulate Matter|Plant Preparations|Prednisolone|Raloxifene Hydrochloride|Resveratrol|Rosiglitazone|Streptozocin|Tacrolimus|Tetrachlorodibenzodioxin|Tobacco Smoke Pollution|Troglitazone|Tungsten	83.47	89
IL12B	3593	Diabetes Mellitus	MESH:D003920		2,2',4,4'-tetrabromodiphenyl ether|Adrenal Cortex Hormones|Alloxan|Antimony|Arsenic|arsenite|Aspirin|Atrazine|bisphenol A|Copper|Cyclosporine|Diazinon|Fatty Acids, Omega-3|Flavonoids|Glyburide|Iron|Lead|Ozone|Parathion|Particulate Matter|Plant Extracts|Prednisolone|Prednisone|Resveratrol|Rosiglitazone|Serotonin|Streptozocin|Tetrachlorodibenzodioxin|Tobacco Smoke Pollution|Trifluoperazine	83.42	88
AHR	196	Diabetes Mellitus, Type 2	MESH:D003924		Air Pollutants|Arsenic|benidipine|Berberine|Bezafibrate|bis(4-hydroxyphenyl)sulfone|bisphenol A|Blood Glucose|Cadmium|Chromium|Copper|Curcumin|daidzein|Dibutyl Phthalate|Dichlorodiphenyl Dichloroethylene|Dietary Fats|Diethylnitrosamine|Diosmin|Drugs, Chinese Herbal|epigallocatechin gallate|Folic Acid|Fructose|Genistein|Glucose|Glutathione|Glyburide|Lactic Acid|Lead|Lithocholic Acid|Malathion|Merc…	83.41	155
AURKB	9212	Diabetes Mellitus	MESH:D003920		2,2',4,4'-tetrabromodiphenyl ether|2,4,5,2',4',5'-hexachlorobiphenyl|Air Pollutants|arsenite|Atrazine|Berberine|bisphenol A|Blood Glucose|Cadmium|Copper|Cyclosporine|Dieldrin|dimethylarsinous acid|Flavonoids|Heptachlor|Metformin|Ozone|Particulate Matter|Phenformin|Polychlorinated Biphenyls|Resveratrol|Tetrachlorodibenzodioxin|Tobacco Smoke Pollution|Troglitazone|Tungsten|Zinc	83.28	53
NR1H3	10062	Diabetes Mellitus	MESH:D003920		2,4,5,2',4',5'-hexachlorobiphenyl|Air Pollutants|aroclor 1260|Arsenic|Atrazine|Bezafibrate|bisphenol A|Cadmium|Cyclosporine|Fatty Acids, Omega-3|Flavonoids|Magnesium|Niacin|Ozone|Particulate Matter|Pesticides|Pioglitazone|Resveratrol|Rosiglitazone|Selenium|Sodium Selenite|Streptozocin|Tetrachlorodibenzodioxin|Troglitazone|Uranium|Zinc	83.28	72
MAPK8	5599	Diabetes Mellitus, Type 2	MESH:D003924		Air Pollutants|alpha-Tocopherol|Amino Acids|Arsenic|Ascorbic Acid|astaxanthine|bisphenol A|Blood Glucose|Cadmium|Chromium|cinnamaldehyde|Copper|Curcumin|Cysteine|Dibutyl Phthalate|Dietary Fats|Diethylnitrosamine|Drugs, Chinese Herbal|efavirenz|epigallocatechin gallate|Folic Acid|Fructose|Gliclazide|Glucose|Glutathione|Hemin|Iron|Lead|Malondialdehyde|Manganese|mangiferin|Metformin|Niacinamide|Nico…	83.23	128
IL5	3567	Diabetes Mellitus	MESH:D003920		Adrenal Cortex Hormones|Air Pollutants|Allergens|Atrazine|bisphenol A|Clozapine|Copper|Cyclosporine|Flavonoids|Glucocorticoids|Hexachlorobenzene|Lead|lipoxin A4|Methylprednisolone|Ozone|Parathion|Particulate Matter|Pioglitazone|Plant Extracts|Prednisolone|Prednisone|Reactive Oxygen Species|Resveratrol|Rosiglitazone|Sulfur Dioxide|Tacrolimus|Tetrachlorodibenzodioxin|Troglitazone	83.18	53
MME	4311	Diabetes Mellitus	MESH:D003920		2,2',4,4'-tetrabromodiphenyl ether|Air Pollutants|Arsenic|arsenite|Atrazine|bisphenol A|Blood Glucose|Copper|Cyclosporine|DDT|Flavonoids|Lead|Mercury|Metformin|Ozone|Particulate Matter|Pioglitazone|Pravastatin|Resveratrol|Selenium|Streptozocin|Tetrachlorodibenzodioxin|Tobacco Smoke Pollution|Trientine|Troglitazone	83.02	73
TXNIP	10628	Diabetes Mellitus	MESH:D003920		2,2',4,4'-tetrabromodiphenyl ether|2,4,5,2',4',5'-hexachlorobiphenyl|Air Pollutants|Arsenic|Atrazine|bisphenol A|Cadmium|Chlorpyrifos|Copper|Cyclosporine|Dieldrin|Iron|Metformin|Methylprednisolone|o,p'-DDT|Ozone|Particulate Matter|Phenformin|Plant Extracts|Prednisolone|Raloxifene Hydrochloride|Reactive Oxygen Species|Resveratrol|Rosiglitazone|Streptozocin|Tetrachlorodibenzodioxin|Tobacco Smoke Po…	82.99	90
TGFB1	7040	Diabetes Complications	MESH:D048909		Acetylcysteine|Aluminum|Blood Glucose|Carnosine|Chromium|Copper|Dietary Fats|Ethanol|geraniol|Glucose|Glyburide|Kangen-karyu|Metformin|Nitric Oxide|Orlistat|Particulate Matter|Perindopril|pimagedine|protocatechualdehyde|Pyridoxamine|Reactive Oxygen Species|Resveratrol|Streptozocin|Superoxides|Taurine|Trientine|Vehicle Emissions|zingerone	82.88	28
CYBB	1536	Diabetic Nephropathies	MESH:D003928		acetovanillone|Ascorbic Acid|Aspirin|Cobalt|Dietary Fats|diminazene aceturate|Estradiol|Fructose|Glucose|Hydrogen Peroxide|Losartan|Malondialdehyde|Metformin|Palm Oil|Plant Extracts|Ramipril|Reactive Oxygen Species|Resveratrol|Rosiglitazone|Sirolimus|Spironolactone|Streptozocin|sulforaphane|Taurine|Telmisartan|Thioctic Acid|Valsartan	82.85	137
NTRK2	4915	Diabetes Mellitus	MESH:D003920		Air Pollutants|Aldrin|Arsenic|Atrazine|bisphenol A|Cadmium|Chlorodiphenyl (54% Chlorine)|Chlorpyrifos|Copper|Cyclosporine|DDT|Diazinon|Dichlorodiphenyl Dichloroethylene|Dieldrin|Fatty Acids, Omega-3|Flavonoids|Lead|Niacin|Particulate Matter|Plant Extracts|Pyruvaldehyde|Sodium Selenite|Streptozocin|Tetrachlorodibenzodioxin|Tobacco Smoke Pollution|Zinc	82.79	68
LPL	4023	Diabetes Mellitus, Experimental	MESH:D003921		Bezafibrate|Cholesterol|Cholesterol, HDL|cinnamaldehyde|Coconut Oil|Dibutyl Phthalate|Dietary Fats|Dietary Sucrose|Dietary Sugars|Diethylhexyl Phthalate|Dronabinol|Fatty Acids, Nonesterified|ginsenoside Re|Glucose|Hydrogen Peroxide|Lithocholic Acid|Manganese|mangiferin|Monocrotophos|Niacinamide|Nicotine|N-(oxo-5,6-dihydrophenanthridin-2-yl)-N,N-dimethylacetamide hydrochloride|Plant Extracts|Plant…	82.78	549
CREB1	1385	Diabetes Mellitus, Experimental	MESH:D003921		Berberine|Blood Glucose|Capsaicin|Cholesterol|cinnamaldehyde|Cyclophosphamide|Dibutyl Phthalate|Dietary Fats|Diethylhexyl Phthalate|Dronabinol|Fructose|Gallic Acid|Glucose|Hydrogen Peroxide|Lithocholic Acid|Losartan|Manganese|Metformin|Nicotine|N-(oxo-5,6-dihydrophenanthridin-2-yl)-N,N-dimethylacetamide hydrochloride|pimagedine|Pioglitazone|Plant Extracts|Plant Preparations|platycodin D|puerarin|…	82.77	561
AQP1	358	Diabetes Mellitus	MESH:D003920		2,4,5,2',4',5'-hexachlorobiphenyl|Air Pollutants|Arsenic|arsenite|Atrazine|bisphenol A|Chlorpyrifos|Copper|Cyclosporine|Flavonoids|Gallic Acid|Lead|Mercury|Nitrogen Dioxide|Ozone|Particulate Matter|puerarin|Resveratrol|Rosiglitazone|Streptozocin|Tetrachlorodibenzodioxin|Tobacco Smoke Pollution|Trientine|Tungsten|Zinc	82.74	66
CYP2B6	1555	Diabetes Mellitus	MESH:D003920		2,2',4,4'-tetrabromodiphenyl ether|2-naphthol|Air Pollutants|alachlor|Aldrin|Arachidonic Acids|aroclor 1260|Atrazine|bisphenol A|Chlordan|Chlorodiphenyl (54% Chlorine)|Chlorpromazine|Chlorpyrifos|Cyclosporine|DDT|Diazinon|Dichlorodiphenyl Dichloroethylene|Dieldrin|Flavonoids|o,p'-DDT|Ozone|Parathion|Particulate Matter|Pioglitazone|Plant Extracts|Plant Preparations|Polychlorinated Biphenyls|Rosigl…	82.64	38
CDH1	999	Diabetes Mellitus	MESH:D003920		2,4,5,2',4',5'-hexachlorobiphenyl|2,4,5-Trichlorophenoxyacetic Acid|Air Pollutants|Aldrin|Arsenic|arsenite|Aspirin|bisphenol A|Cadmium|Chlorodiphenyl (54% Chlorine)|Chlorpyrifos|Copper|Cyclosporine|DDT|Heptachlor|Hexachlorobenzene|netoglitazone|o,p'-DDT|Ozone|Particulate Matter|Pesticides|Plant Extracts|Polychlorinated Biphenyls|puerarin|Reactive Oxygen Species|Resveratrol|Rosiglitazone|Streptozo…	82.62	82
DUSP1	1843	Diabetes Mellitus, Type 2	MESH:D003924		Air Pollutants|Arsenic|bis(4-hydroxyphenyl)sulfone|bisphenol A|Cadmium|Calcium|cinnamaldehyde|Clozapine|Copper|Curcumin|Dibutyl Phthalate|Dietary Fats|Diethylnitrosamine|Drugs, Chinese Herbal|Folic Acid|Genistein|Glucose|Glutathione|Lactic Acid|Linagliptin|Malathion|Manganese|Metformin|Nickel|Nicotine|Particulate Matter|perfluorooctane sulfonic acid|perfluorooctanoic acid|Plant Extracts|Polychlor…	82.5	116
CCL3	6348	Diabetes Mellitus	MESH:D003920		2,2',4,4'-tetrabromodiphenyl ether|Allergens|aroclor 1260|Arsenic|Aspirin|Bezafibrate|bisphenol A|Blood Glucose|Iron|Lead|Mercury|Nitrogen Dioxide|Ozone|Parathion|Particulate Matter|Perindopril|Pesticides|Pioglitazone|Plant Extracts|Polychlorinated Biphenyls|Prednisolone|Raloxifene Hydrochloride|Resveratrol|Rosiglitazone|Streptozocin|Tetrachlorodibenzodioxin|Tobacco Smoke Pollution|Troglitazone|T…	82.48	81
PYCARD	29108	Diabetes Mellitus	MESH:D003920		Air Pollutants|bisphenol A|Blood Glucose|Cadmium|Chlorodiphenyl (54% Chlorine)|Chlorpyrifos|Copper|Cyclosporine|Diazinon|Dichlorodiphenyl Dichloroethylene|Dieldrin|Fonofos|Gallic Acid|Glyburide|o,p'-DDT|Ozone|Parathion|Particulate Matter|puerarin|Resveratrol|Rosiglitazone|Selenium|Streptozocin|terbufos|Tetrachlorodibenzodioxin|Tobacco Smoke Pollution	82.44	73
CDKN1A	1026	Diabetes Mellitus, Experimental	MESH:D003921		Anthocyanins|Berberine|Capsaicin|Cholesterol|Chromium|cinnamaldehyde|Clioquinol|cobaltiprotoporphyrin|Cyclophosphamide|Dibutyl Phthalate|Dietary Fats|Dietary Sucrose|Diethylhexyl Phthalate|Dronabinol|Fenretinide|Gallic Acid|ginsenoside Re|Gliclazide|Glucose|Hemin|Hydrogen Peroxide|Losartan|Manganese|Metformin|Monocrotophos|Niacinamide|Nicotine|Nitric Oxide|N-(oxo-5,6-dihydrophenanthridin-2-yl)-N,…	82.36	559
INSR	3643	Diabetic Nephropathies	MESH:D003928		Alloxan|Ascorbic Acid|Carbamazepine|Cobalt|Curcumin|dapagliflozin|Dietary Fats|Drugs, Chinese Herbal|Estradiol|fenugreek seed meal|Fructose|Glucose|Hydrogen Peroxide|Metformin|Nicotine|Plant Extracts|Polysaccharides|puerarin|Pyruvaldehyde|Resveratrol|Rosiglitazone|Streptozocin|Taurine|Troglitazone|Vitamin E	81.96	131
MAP1LC3B	81631	Diabetes Mellitus	MESH:D003920		Air Pollutants|Aldrin|Arsenic|arsenite|Atrazine|bisphenol A|Blood Glucose|Cadmium|Chlorpyrifos|Copper|Cyclosporine|Dichlorodiphenyl Dichloroethylene|Docosahexaenoic Acids|Flavonoids|Iron|Lead|Metformin|Ozone|Particulate Matter|puerarin|Quetiapine Fumarate|Resveratrol|Rosiglitazone|Selenium|Sodium Selenite|Streptozocin|Sulfur Dioxide|Tetrachlorodibenzodioxin|Tobacco Smoke Pollution|Zinc	81.95	87
TP53	7157	Diabetic Nephropathies	MESH:D003928		3-((6-(2-methoxyphenyl)pyrimidin-4-yl)amino)phenyl)methane sulfonamide|acetovanillone|Ascorbic Acid|Aspirin|Carbamazepine|Cobalt|cobaltous chloride|Curcumin|dapagliflozin|Dietary Fats|Drugs, Chinese Herbal|Estradiol|Gallic Acid|ginsenoside Rg1|Gliclazide|Glucose|Hydrogen Peroxide|Linoleic Acids, Conjugated|Losartan|Malondialdehyde|mangiferin|Metformin|Nicotine|Nifedipine|Plant Extracts|Polysaccha…	81.93	147
SQSTM1	8878	Diabetic Nephropathies	MESH:D003928		Ascorbic Acid|Blood Glucose|Carbamazepine|Cobalt|cobaltous chloride|Curcumin|dapagliflozin|Dietary Fats|Drugs, Chinese Herbal|Estradiol|Fructose|Furosemide|Glucose|Hydrogen Peroxide|Inositol|Metformin|Nicotine|notoginsenoside R1|Organoselenium Compounds|Plant Extracts|puerarin|Raloxifene Hydrochloride|Resveratrol|Rosiglitazone|Sirolimus|Streptozocin|sulforaphane|Tamoxifen|Taurine|Troglitazone|Val…	81.92	141
UCP2	7351	Diabetes Mellitus	MESH:D003920		2,2',4,4'-tetrabromodiphenyl ether|Atrazine|Berberine|Bezafibrate|bisphenol A|Blood Glucose|Cadmium|Chlorpromazine|Chlorpyrifos|Copper|Cyclosporine|Dichlorodiphenyl Dichloroethylene|Docosahexaenoic Acids|Lead|Metformin|Particulate Matter|Plant Extracts|puerarin|Reactive Oxygen Species|Resveratrol|Rosiglitazone|Sodium Selenite|Streptozocin|Telmisartan|Tetrachlorodibenzodioxin|Thiazolidinediones|To…	81.86	87
UBE2C	11065	Diabetes Mellitus	MESH:D003920		2,4,5,2',4',5'-hexachlorobiphenyl|Air Pollutants|Antimony|arsenite|Atrazine|bisphenol A|Cadmium|Chlordan|Chlorodiphenyl (54% Chlorine)|Chromium|Copper|Cyclosporine|Diazinon|Dieldrin|Mercury|Ozone|Particulate Matter|Phenformin|Polychlorinated Biphenyls|Resveratrol|Sodium Selenite|Tetrachlorodibenzodioxin|Tobacco Smoke Pollution|Troglitazone|Zinc	81.8	37
ID2	3398	Diabetes Mellitus	MESH:D003920		2,4,5,2',4',5'-hexachlorobiphenyl|Arsenic|arsenite|Aspirin|Atrazine|bisphenol A|Cadmium|Chlordan|Chlorodiphenyl (54% Chlorine)|Clozapine|Copper|Cyclosporine|Diazinon|Dieldrin|Lead|Ozone|Particulate Matter|Pioglitazone|Rosiglitazone|Selenium|Streptozocin|Tacrolimus|Tetrachlorodibenzodioxin|Tobacco Smoke Pollution|Troglitazone|Uranium|Zinc	81.73	77
UQCRC1	7384	Diabetes Mellitus	MESH:D003920		Air Pollutants|Arsenic|arsenite|Atrazine|bisphenol A|Cadmium|Copper|Cyclosporine|Docosahexaenoic Acids|Lead|Molybdenum|Ozone|Particulate Matter|Resveratrol|Rosiglitazone|Selenium|Sodium Selenite|Streptozocin|Tetrachlorodibenzodioxin|Tobacco Smoke Pollution|Trientine|Troglitazone	81.71	69
ASNS	440	Diabetes Mellitus	MESH:D003920		2,2',4,4'-tetrabromodiphenyl ether|Air Pollutants|Atrazine|bisphenol A|Blood Glucose|Chlorpromazine|Chlorpyrifos|Chromium|Clozapine|Copper|Cyclosporine|Diazinon|dimethylarsinous acid|Metformin|Methylprednisolone|Particulate Matter|Pentamidine|Prednisolone|Raloxifene Hydrochloride|Resveratrol|Rosiglitazone|Sodium Selenite|Streptozocin|Tetrachlorodibenzodioxin|Thioridazine|Tobacco Smoke Pollution|T…	81.68	79
SOD3	6649	Diabetes Mellitus	MESH:D003920		2,2',4,4'-tetrabromodiphenyl ether|Air Pollutants|arsenite|bisphenol A|Cadmium|Chlorpyrifos|Clozapine|Copper|DDT|Diazinon|Hexachlorobenzene|Iron|Lead|Ozone|Particulate Matter|puerarin|Raloxifene Hydrochloride|Reactive Oxygen Species|Resveratrol|Rosiglitazone|Streptozocin|Tetrachlorodibenzodioxin|Tobacco Smoke Pollution|Trientine|Troglitazone	81.67	72
EPHX1	2052	Diabetes Mellitus	MESH:D003920		2,2',4,4'-tetrabromodiphenyl ether|2,4,5,2',4',5'-hexachlorobiphenyl|2,4,5-Trichlorophenoxyacetic Acid|Air Pollutants|arsenite|Atrazine|bisphenol A|Blood Glucose|Cadmium|Chlorodiphenyl (54% Chlorine)|Copper|Cyclosporine|DDT|Diazinon|Dieldrin|Hexachlorobenzene|Lead|o,p'-DDT|Ozone|Particulate Matter|Plant Extracts|Polychlorinated Biphenyls|Polychlorinated Dibenzodioxins|Resveratrol|Rosiglitazone|St…	81.58	73
BAD	572	Diabetic Nephropathies	MESH:D003928		Alloxan|arjunolic acid|Ascorbic Acid|Aspirin|cobaltous chloride|Curcumin|Dietary Fats|Estradiol|Furosemide|ginsenoside Rg1|Glucose|Hydrogen Peroxide|Metformin|Nicotine|Plant Extracts|Pyruvaldehyde|Raloxifene Hydrochloride|Reactive Oxygen Species|Resveratrol|Rosiglitazone|Sirolimus|Spironolactone|Streptozocin|sulforaphane|Tamoxifen|Taurine|thymoquinone|Vorinostat	81.55	136
CPT2	1376	Diabetes Mellitus	MESH:D003920		2,4,5,2',4',5'-hexachlorobiphenyl|Air Pollutants|Atrazine|Bezafibrate|bisphenol A|Cadmium|Chlorpyrifos|Clozapine|Cyclosporine|Docosahexaenoic Acids|Fatty Acids, Omega-3|Lead|Niacin|Olanzapine|Ozone|Particulate Matter|Pravastatin|Rosiglitazone|Selenium|Streptozocin|Tetrachlorodibenzodioxin|Tobacco Smoke Pollution|Trientine|Troglitazone|Zinc	81.54	75
CXCL5	6374	Diabetes Mellitus	MESH:D003920		2,2',4,4'-tetrabromodiphenyl ether|2,4,5,2',4',5'-hexachlorobiphenyl|Air Pollutants|Arsenic|arsenite|Aspirin|Bezafibrate|bisphenol A|Cadmium|Chlorodiphenyl (54% Chlorine)|Clozapine|Hexachlorobenzene|Mercury|Ozone|Particulate Matter|Pesticides|Pioglitazone|Plant Extracts|Polychlorinated Biphenyls|Raloxifene Hydrochloride|Resveratrol|Rosiglitazone|Tetrachlorodibenzodioxin|Tobacco Smoke Pollution|Zi…	81.54	50
MAPK14	1432	Diabetes Mellitus, Type 2	MESH:D003924		alpha-Tocopherol|Arsenic|Ascorbic Acid|bis(4-hydroxyphenyl)sulfone|bisphenol A|Cadmium|Calcium|cinnamaldehyde|Clozapine|Curcumin|Cysteine|Dietary Fats|Diethylnitrosamine|Drugs, Chinese Herbal|epigallocatechin gallate|Folic Acid|Genistein|Glucose|Hemin|Lactic Acid|Manganese|Metformin|Nickel|Particulate Matter|perfluorooctane sulfonic acid|perfluorooctanoic acid|Pesticides|Plant Extracts|Polychlori…	81.33	116
TNFAIP3	7128	Diabetes Mellitus	MESH:D003920		Air Pollutants|Allergens|Antimony|Arsenic|arsenite|Atrazine|bisphenol A|Cadmium|Chromium|Copper|Cyclosporine|Dieldrin|Gallic Acid|Gliclazide|Mercury|Ozone|Particulate Matter|Pesticides|Phenformin|Plant Extracts|Raloxifene Hydrochloride|Resveratrol|terbufos|Tetrachlorodibenzodioxin|Tobacco Smoke Pollution|Troglitazone|Zinc	81.32	43
CD44	960	Diabetes Mellitus	MESH:D003920		Air Pollutants|Allergens|Arsenic|Arsenicals|Aspirin|Atrazine|bisphenol A|Blood Glucose|Cadmium|Chlorpromazine|Copper|Cyclosporine|Diazinon|Dichlorodiphenyl Dichloroethylene|dimethylarsinous acid|Ozone|Particulate Matter|Plant Extracts|Raloxifene Hydrochloride|Reactive Oxygen Species|Resveratrol|Rosiglitazone|Selenium|Tacrolimus|Tetrachlorodibenzodioxin|Tobacco Smoke Pollution|Trifluoperazine|trip…	81.31	54
NPPA	4878	Diabetic Nephropathies	MESH:D003928		Atenolol|benazepril|Blood Glucose|cobaltous chloride|Curcumin|Dietary Fats|Drugs, Chinese Herbal|Enalapril|Estradiol|Furosemide|Glucose|Hydrogen Peroxide|Irbesartan|Lisinopril|Losartan|Metformin|Metoprolol|Nifedipine|Plant Extracts|Quinapril|Resveratrol|Rosiglitazone|Sirolimus|Spironolactone|Streptozocin|sulforaphane|Valsartan	81.27	149
VCAM1	7412	Diabetes Mellitus, Experimental	MESH:D003921		Bezafibrate|Blood Glucose|Capsaicin|Cholesterol|cinnamaldehyde|cobaltiprotoporphyrin|Cyclophosphamide|Dibutyl Phthalate|Dietary Fats|Enalapril|Fatty Acids, Omega-3|Fenretinide|Fructose|Gallic Acid|Glucose|Hydrogen Peroxide|Lithocholic Acid|Losartan|mangiferin|Naproxen|Nicotine|N-(oxo-5,6-dihydrophenanthridin-2-yl)-N,N-dimethylacetamide hydrochloride|Pioglitazone|Plant Extracts|Quercetin|Resveratr…	81.21	563
LITAF	9516	Diabetes Mellitus	MESH:D003920		Air Pollutants|Arsenic|arsenite|Atrazine|bisphenol A|Blood Glucose|Chlorpyrifos|Copper|Cyclosporine|Diazinon|Dieldrin|Iron|Niacin|Particulate Matter|Pioglitazone|Resveratrol|Rosiglitazone|Selenium|Sodium Selenite|Streptozocin|Tetrachlorodibenzodioxin|Tobacco Smoke Pollution|Troglitazone|Zinc	81.19	68
CEBPA	1050	Diabetes Mellitus, Type 2	MESH:D003924		Arsenic|Ascorbic Acid|Berberine|bis(4-hydroxyphenyl)sulfone|bisphenol A|Cadmium|cinnamaldehyde|Clozapine|Curcumin|Dibutyl Phthalate|Dichlorodiphenyl Dichloroethylene|Dietary Fats|Diethylnitrosamine|efavirenz|epigallocatechin gallate|Folic Acid|Genistein|Glucose|Hemin|Lead|Metformin|Nicotine|Orlistat|perfluorooctane sulfonic acid|perfluorooctanoic acid|Pioglitazone|Plant Extracts|Reactive Oxygen S…	81.13	122
INHA	3623	Diabetes Mellitus	MESH:D003920		Air Pollutants|Atrazine|bisphenol A|Chlorpyrifos|Clozapine|Dichlorodiphenyl Dichloroethylene|Flavonoids|Fonofos|Lead|Parathion|Particulate Matter|Pesticides|Phenformin|Plant Extracts|Resveratrol|Risperidone|Sodium Selenite|terbufos|Tetrachlorodibenzodioxin|Tobacco Smoke Pollution|Troglitazone	81.08	32
MAPK9	5601	Diabetes Mellitus, Type 2	MESH:D003924		Air Pollutants|alpha-Tocopherol|Amino Acids|Arsenic|Ascorbic Acid|bisphenol A|Blood Glucose|Cadmium|Chromium|cinnamaldehyde|Clozapine|Copper|Curcumin|Cysteine|Dietary Fats|Diethylnitrosamine|Drugs, Chinese Herbal|Enalapril|epigallocatechin gallate|Folic Acid|Glucose|Glutathione|Hemin|Lead|Manganese|mangiferin|Metformin|Nicotine|Particulate Matter|Pentoxifylline|Plant Extracts|Reactive Oxygen Spec…	81.07	110
PCNA	5111	Diabetes Mellitus, Type 2	MESH:D003924		Air Pollutants|alpha-Tocopherol|Arsenic|Ascorbic Acid|Bezafibrate|bis(4-hydroxyphenyl)sulfone|bisphenol A|Boron|Cadmium|Copper|coumarin|Curcumin|Cysteine|daidzein|Dibutyl Phthalate|Dietary Fats|Diethylnitrosamine|Diosmin|Drugs, Chinese Herbal|epigallocatechin gallate|Folic Acid|Genistein|Glucose|Iron|Malathion|Nelfinavir|Nickel|Nicotine|Orlistat|Panax notoginseng extract|Particulate Matter|perflu…	80.93	118
LDLR	3949	Diabetes Mellitus, Experimental	MESH:D003921		2-Hydroxypropyl-beta-cyclodextrin|Berberine|Bile Acids and Salts|Blood Glucose|Cholesterol|Cholesterol, LDL|Dibutyl Phthalate|Dietary Fats|Dietary Sucrose|Diethylhexyl Phthalate|Dronabinol|Fenretinide|Fructose|Gallic Acid|Glucose|Hydrogen Peroxide|Lithocholic Acid|Metformin|Monocrotophos|Nicotine|Pioglitazone|Plant Preparations|pterostilbene|puerarin|Quercetin|Resveratrol|Rosiglitazone|sodium ars…	80.92	554
FOSL1	8061	Diabetes Mellitus, Type 2	MESH:D003924		Air Pollutants|alpha-Tocopherol|Arsenic|Benzoic Acid|bisphenol A|Blood Glucose|Cadmium|Chromium|Clozapine|Copper|Curcumin|Dibutyl Phthalate|Dietary Fats|Diethylnitrosamine|Drugs, Chinese Herbal|Folic Acid|Genistein|Glucose|Glutathione|Hemin|Mercury|Nickel|Particulate Matter|Pioglitazone|Plant Extracts|Reactive Oxygen Species|Resveratrol|Rosiglitazone|Silver|stannous chloride|titanium dioxide|Trog…	80.81	105
FTH1	2495	Diabetes Mellitus, Type 2	MESH:D003924		Air Pollutants|Arsenic|Ascorbic Acid|bisphenol A|Cadmium|cinnamaldehyde|Copper|Dietary Fats|Dietary Sugars|Diethylnitrosamine|Drugs, Chinese Herbal|Folic Acid|Fructose|Glucose|Glutathione|Glyburide|Hemin|Iron|Lead|Manganese|Niacinamide|Nickel|Particulate Matter|perfluorooctanoic acid|perfluoroundecanoic acid|Plant Extracts|Polychlorinated Biphenyls|Reactive Oxygen Species|Resveratrol|Streptozocin…	80.81	92
COL1A2	1278	Diabetes Mellitus	MESH:D003920		2,2',4,4'-tetrabromodiphenyl ether|Air Pollutants|Arsenic|arsenite|Atrazine|bisphenol A|Blood Glucose|Cadmium|Chlorpyrifos|Copper|Cyclosporine|Diazinon|Flavonoids|lipoxin A4|Magnesium|Ozone|Particulate Matter|Perindopril|Plant Extracts|Plant Preparations|Raloxifene Hydrochloride|Resveratrol|Rosiglitazone|Tacrolimus|Tetrachlorodibenzodioxin|Tobacco Smoke Pollution|Troglitazone|Zinc	80.78	51
MYC	4609	Diabetic Nephropathies	MESH:D003928		3-((6-(2-methoxyphenyl)pyrimidin-4-yl)amino)phenyl)methane sulfonamide|Ascorbic Acid|Aspirin|benazepril|Blood Glucose|Carbamazepine|cobaltous chloride|Curcumin|Dietary Fats|Drugs, Chinese Herbal|Estradiol|Fructose|Glucose|Hydrogen Peroxide|Losartan|Metformin|Metoprolol|Nicotine|Nifedipine|Plant Extracts|Polysaccharides|puerarin|Quinapril|Raloxifene Hydrochloride|Reactive Oxygen Species|Resveratro…	80.64	67
ABCC4	10257	Diabetes Mellitus	MESH:D003920		2,4,5,2',4',5'-hexachlorobiphenyl|Air Pollutants|Arsenic|arsenite|Aspirin|Atrazine|Bezafibrate|bisphenol A|Chlordan|Chlorpromazine|Cyclosporine|Diazinon|Dieldrin|Mercury|Metformin|Nateglinide|o,p'-DDT|Ozone|Particulate Matter|Pravastatin|Reactive Oxygen Species|Resveratrol|Sodium Selenite|Streptozocin|Tetrachlorodibenzodioxin|Tobacco Smoke Pollution|Troglitazone|Zinc	80.6	77
GPX4	2879	Diabetes Mellitus	MESH:D003920		2,2',4,4'-tetrabromodiphenyl ether|2,4,5,2',4',5'-hexachlorobiphenyl|Air Pollutants|arsenite|bisphenol A|Cadmium|Chlorodiphenyl (54% Chlorine)|Chlorpyrifos|Copper|Diazinon|Dichlorodiphenyl Dichloroethylene|Dieldrin|Docosahexaenoic Acids|Iron|Nitrogen Dioxide|Ozone|Particulate Matter|Plant Extracts|Resveratrol|Rosiglitazone|Selenium|Sodium Selenite|Streptozocin|Tetrachlorodibenzodioxin|Tobacco Smo…	80.6	74
PGR	5241	Diabetes Mellitus	MESH:D003920		2,2',4,4'-tetrabromodiphenyl ether|2,4,5,2',4',5'-hexachlorobiphenyl|Air Pollutants|alachlor|Aldrin|Arsenic|arsenite|Atrazine|bisphenol A|Cadmium|Chlordan|Chlorpyrifos|cyanazine|DDT|Dichlorodiphenyl Dichloroethylene|Dieldrin|Heptachlor|Hexachlorobenzene|Mercury|Metals, Heavy|o,p'-DDT|Ozone|Particulate Matter|Pesticides|Plant Extracts|pregna-4,17-diene-3,16-dione|puerarin|Raloxifene Hydrochloride|…	80.54	39
A2M	2	Diabetes Mellitus	MESH:D003920		Air Pollutants|Antimony|Atrazine|bisphenol A|Blood Glucose|Cadmium|Chlorpyrifos|Copper|Cyclosporine|Lead|Mercury|Olanzapine|Particulate Matter|Phenformin|Plant Preparations|Polychlorinated Biphenyls|Polychlorinated Dibenzodioxins|Prednisone|Selenium|Streptozocin|Tacrolimus|Tetrachlorodibenzodioxin|Tobacco Smoke Pollution|Trichlorfon|Zinc	80.51	76
THBS1	7057	Diabetes Mellitus	MESH:D003920		Air Pollutants|arsenite|Aspirin|bisphenol A|Blood Glucose|Cadmium|Copper|Cyclosporine|dimethylarsinous acid|Magnesium|Methylprednisolone|o,p'-DDT|Ozone|Particulate Matter|Pesticides|Phenformin|Pioglitazone|Plant Extracts|Polychlorinated Biphenyls|Prednisolone|Raloxifene Hydrochloride|Resveratrol|Rosiglitazone|Streptozocin|Tetrachlorodibenzodioxin|Tobacco Smoke Pollution	80.49	75
ACTB	60	Diabetes Mellitus	MESH:D003920		2,2',4,4'-tetrabromodiphenyl ether|Air Pollutants|Alloxan|Arsenic|arsenite|Aspirin|bisphenol A|Chlorodiphenyl (54% Chlorine)|Clozapine|Copper|Cyclosporine|DDT|Dichlorodiphenyl Dichloroethylene|Dieldrin|Lead|Mercury|Ozone|Particulate Matter|Resveratrol|Rosiglitazone|Selenium|Sodium Selenite|Tetrachlorodibenzodioxin|Tobacco Smoke Pollution|triphenyltin|Uranium|Zinc	80.43	51
IL10	3586	Diabetic Nephropathies	MESH:D003928		Alloxan|Ascorbic Acid|Aspirin|Blood Glucose|cobaltous chloride|Curcumin|dapagliflozin|Dietary Fats|Drugs, Chinese Herbal|Estradiol|Fructose|Furosemide|Gliclazide|Hydrogen Peroxide|Losartan|mangiferin|Metformin|Nicotine|notoginsenoside R1|palmidrol|Pentoxifylline|Perindopril|Pioglitazone|Plant Extracts|Polysaccharides|Resveratrol|Rosiglitazone|Sirolimus|Spironolactone|Streptozocin|Taurine|Telmisar…	80.33	136
HSPA2	3306	Diabetes Mellitus	MESH:D003920		2,2',4,4'-tetrabromodiphenyl ether|Air Pollutants|Arsenic|arsenite|bisphenol A|Cadmium|Chlorodiphenyl (54% Chlorine)|Copper|Cyclosporine|Dichlorodiphenyl Dichloroethylene|Fonofos|o,p'-DDT|Parathion|Particulate Matter|Resveratrol|Rosiglitazone|Sodium Selenite|Streptozocin|terbufos|Tetrachlorodibenzodioxin|Tobacco Smoke Pollution|triphenyltin|Troglitazone|Tungsten	80.32	71
CTNNB1	1499	Diabetes Mellitus, Type 2	MESH:D003924		Air Pollutants|Arsenic|Ascorbic Acid|Berberine|bis(4-hydroxyphenyl)sulfone|bisphenol A|Cadmium|Calcium|Clozapine|coumarin|Curcumin|Dibutyl Phthalate|Dichlorodiphenyl Dichloroethylene|Dietary Fats|Diethylnitrosamine|Drugs, Chinese Herbal|epigallocatechin gallate|Folic Acid|Genistein|Glucose|Glyburide|Lactic Acid|Lead|Lithocholic Acid|Manganese|mangiferin|Metformin|Nicotine|Particulate Matter|perfl…	80.25	145
VEGFC	7424	Diabetes Mellitus	MESH:D003920		Air Pollutants|Arsenic|Atrazine|Berberine|bisphenol A|Cadmium|Chlorthalidone|Copper|Diazinon|Dieldrin|Fonofos|Ozone|Parathion|Particulate Matter|Plant Preparations|Resveratrol|Sodium Selenite|Streptozocin|terbufos|Tetrachlorodibenzodioxin|Tobacco Smoke Pollution|triphenyltin|Troglitazone|Zinc	80.18	62
HSPA8	3312	Diabetes Mellitus	MESH:D003920		2,4,5-Trichlorophenoxyacetic Acid|Air Pollutants|Aldrin|Arsenic|arsenite|Atrazine|bisphenol A|Cadmium|Chlorodiphenyl (54% Chlorine)|Chlorpyrifos|Copper|Cyclosporine|Dichlorodiphenyl Dichloroethylene|Gallic Acid|Iron|Lead|Mercury|o,p'-DDT|Ozone|Particulate Matter|Raloxifene Hydrochloride|Sodium Selenite|Tacrolimus|Tetrachlorodibenzodioxin|Tobacco Smoke Pollution|triphenyltin|Troglitazone|Tungsten	80.17	45
XDH	7498	Diabetes Mellitus, Type 2	MESH:D003924		Air Pollutants|Alloxan|Arsenic|Ascorbic Acid|Bezafibrate|bisphenol A|Cadmium|cinnamaldehyde|Copper|Curcumin|Dietary Fats|Diethylnitrosamine|Diosmin|epigallocatechin gallate|Folic Acid|Fructose|Genistein|Glucose|Glutathione|Glyburide|Lactic Acid|Lead|Nickel|Nicotine|Particulate Matter|perfluorooctane sulfonic acid|perfluorooctanoic acid|Plant Extracts|Proteoglycans|Reactive Oxygen Species|Resverat…	80.16	112
CYBB	1536	Diabetes Mellitus, Type 2	MESH:D003924		Air Pollutants|Arsenic|Ascorbic Acid|astaxanthine|Bezafibrate|bis(4-hydroxyphenyl)sulfone|bisphenol A|Bromine|Cadmium|Calcium|Dietary Fats|epigallocatechin gallate|Folic Acid|Fructose|Genistein|Glucose|Glyburide|Hemin|Lead|Malathion|Malondialdehyde|Metformin|Nickel|Particulate Matter|Plant Extracts|Reactive Oxygen Species|Resveratrol|Rosiglitazone|Streptozocin|Superoxides|Telmisartan|titanium dio…	80.12	131
GSTM2	2946	Diabetes Mellitus, Type 2	MESH:D003924		Air Pollutants|Arsenic|Ascorbic Acid|astaxanthine|bis(4-hydroxyphenyl)sulfone|bisphenol A|Cadmium|Clozapine|Copper|Dibutyl Phthalate|Dichlorodiphenyl Dichloroethylene|Dietary Fats|Diethylnitrosamine|epigallocatechin gallate|Folic Acid|Glutathione|Lithocholic Acid|Metformin|Nickel|Nicotine|Particulate Matter|perfluorooctane sulfonic acid|perfluorooctanoic acid|Pesticides|Phthalic Acids|Plant Extra…	80.12	100
TLR4	7099	Diabetes Mellitus, Experimental	MESH:D003921		astaxanthine|Berberine|Blood Glucose|Capsaicin|Cholesterol|Chromium|cinnamaldehyde|cobaltiprotoporphyrin|Coconut Oil|Cyclophosphamide|Dietary Fats|Diethylhexyl Phthalate|Dronabinol|Enalapril|Fenretinide|Fructose|ginsenoside Re|Glucose|Losartan|Metformin|Naproxen|Nicotine|Nitric Oxide|Palm Oil|Plant Extracts|platycodin D|puerarin|Quercetin|Resveratrol|Rosiglitazone|S-allylcysteine|sodium arsenite|…	80.1	552
IL1R1	3554	Diabetes Mellitus	MESH:D003920		2,2',4,4'-tetrabromodiphenyl ether|2,4,5-Trichlorophenoxyacetic Acid|Aldrin|Allergens|Arsenic|Atrazine|bisphenol A|Chlorpyrifos|Copper|Cyclosporine|DDT|Flavonoids|Fonofos|Gallic Acid|Ozone|Parathion|Particulate Matter|Phenformin|Plant Extracts|Raloxifene Hydrochloride|Resveratrol|Rosiglitazone|terbufos|Tetrachlorodibenzodioxin|Tobacco Smoke Pollution|Zinc	80.06	42
ATP5F1B	506	Diabetes Mellitus	MESH:D003920		Arsenic|Atrazine|bisphenol A|Cadmium|Chlorodiphenyl (54% Chlorine)|Clozapine|Copper|Cyclosporine|Dieldrin|Flavonoids|Lead|Niacin|o,p'-DDT|Particulate Matter|Pioglitazone|Plant Preparations|Resveratrol|Rosiglitazone|Streptozocin|Tetrachlorodibenzodioxin|Trientine|Troglitazone	79.92	69
MAPK9	5601	Diabetes Mellitus, Experimental	MESH:D003921		Blood Glucose|Capsaicin|Chromium|cinnamaldehyde|Cyclophosphamide|Dietary Fats|Dronabinol|Enalapril|Eucalyptol|Fenretinide|Gallic Acid|Glucose|Hemin|Hydrogen Peroxide|Manganese|mangiferin|Metformin|Nicotine|N-(oxo-5,6-dihydrophenanthridin-2-yl)-N,N-dimethylacetamide hydrochloride|Phlorhizin|Plant Extracts|Plant Preparations|platycodin D|pterostilbene|puerarin|Quercetin|resiniferatoxin|Resveratrol|…	79.9	552
CDH1	999	Diabetes Mellitus, Experimental	MESH:D003921		Aldosterone|Anthocyanins|Cyclophosphamide|Dibutyl Phthalate|Dietary Fats|Diethylhexyl Phthalate|Dronabinol|Eplerenone|Fenretinide|Fructose|Glucose|Hemin|honokiol|Hydrogen Peroxide|Imatinib Mesylate|Lithocholic Acid|Losartan|mangiferin|Nicotine|Nitric Oxide|N-(oxo-5,6-dihydrophenanthridin-2-yl)-N,N-dimethylacetamide hydrochloride|Plant Extracts|Propolis|pterostilbene|puerarin|Quercetin|Resveratrol…	79.84	558
CYP3A11	13112	Diabetes Mellitus	MESH:D003920		2,2',4,4'-tetrabromodiphenyl ether|2,4,5,2',4',5'-hexachlorobiphenyl|aroclor 1260|Atrazine|Berberine|bisphenol A|Chlordan|Chlorpromazine|Chlorpyrifos|Cyclosporine|DDT|Dieldrin|Metformin|o,p'-DDT|Ozone|Parathion|Plant Extracts|Plant Preparations|Polychlorinated Biphenyls|Pravastatin|Prednisolone|pregna-4,17-diene-3,16-dione|Resveratrol|Streptozocin|Tetrachlorodibenzodioxin|Tobacco Smoke Pollution	79.84	68
CASP8	841	Diabetic Nephropathies	MESH:D003928		arjunolic acid|Ascorbic Acid|Aspirin|Blood Glucose|Carbamazepine|cobaltous chloride|Curcumin|Dietary Fats|Drugs, Chinese Herbal|Estradiol|Fructose|Furosemide|Gallic Acid|Glucose|Hydrogen Peroxide|Linoleic Acids, Conjugated|Losartan|mangiferin|Metformin|Nicotine|notoginsenoside R1|Palm Oil|Pentoxifylline|Plant Extracts|puerarin|Reactive Oxygen Species|Resveratrol|Sirolimus|Spironolactone|Streptozo…	79.79	136
LPL	4023	Diabetes Mellitus	MESH:D003920		2,2',4,4'-tetrabromodiphenyl ether|2,4,5,2',4',5'-hexachlorobiphenyl|arsenite|Atrazine|Bezafibrate|bisphenol A|Cadmium|Chlorodiphenyl (54% Chlorine)|Chlorpyrifos|Clozapine|Copper|DDT|Dichlorvos|ethyl(E,E,E)-7-(2-n-propoxy-5,5,8,8-tetramethyl-5,6,7,8-tetrahydro-naphthalen-3-yl)-6-fluorp-3-methylocta-2,4,6-trienoate|Insecticides|Particulate Matter|Plant Extracts|Plant Preparations|Pravastatin|pregn…	79.77	78
GAD1	2571	Diabetes Mellitus	MESH:D003920		2,2',4,4'-tetrabromodiphenyl ether|Antipsychotic Agents|aroclor 1260|Arsenicals|Atrazine|bisphenol A|Chlorodiphenyl (54% Chlorine)|Chlorpromazine|Clozapine|Cyclosporine|Fonofos|Lead|Metformin|Olanzapine|Parathion|Particulate Matter|Raloxifene Hydrochloride|Sodium Selenite|Streptozocin|Sulpiride|terbufos|Tetrachlorodibenzodioxin|Tobacco Smoke Pollution|Zinc	79.76	74
BRCA1	672	Diabetes Mellitus	MESH:D003920		2,2',4,4'-tetrabromodiphenyl ether|2,4,5,2',4',5'-hexachlorobiphenyl|Air Pollutants|Arsenic|arsenite|Aspirin|Atrazine|bisphenol A|Cadmium|Copper|Cyclosporine|Dichlorodiphenyl Dichloroethylene|Dieldrin|Flavonoids|o,p'-DDT|Ozone|Particulate Matter|Plant Extracts|Reactive Oxygen Species|Resveratrol|Sodium Selenite|terbufos|Tetrachlorodibenzodioxin|Tobacco Smoke Pollution|Troglitazone|Tungsten	79.73	44
MYC	4609	Diabetes Mellitus, Type 2	MESH:D003924		Air Pollutants|alpha-Tocopherol|Ascorbic Acid|Benzoic Acid|Berberine|bis(4-hydroxyphenyl)sulfone|bisphenol A|Blood Glucose|Cadmium|cinnamaldehyde|Copper|coumarin|Curcumin|daidzein|Dibutyl Phthalate|Dichlorodiphenyl Dichloroethylene|Dietary Fats|Diethylnitrosamine|Drugs, Chinese Herbal|epigallocatechin gallate|Folic Acid|Fructose|Genistein|Glucose|Glutathione|Hemin|Iron|Lactic Acid|Mercury|Metform…	79.7	129
AGER	177	Diabetic Nephropathies	MESH:D003928		2-dodecyl-6-methoxycyclohexa-2,5-diene-1,4-dione|benazepril|Blood Glucose|Carbamazepine|Curcumin|dapagliflozin|Dietary Fats|Drugs, Chinese Herbal|Estradiol|Fructose|Gallic Acid|Glucose|Hydrogen Peroxide|Losartan|mangiferin|Metformin|pimagedine|Pioglitazone|Pyruvaldehyde|Reactive Oxygen Species|Resveratrol|Rosiglitazone|Streptozocin	79.66	135
IL13	3596	Diabetes Mellitus	MESH:D003920		Air Pollutants|Allergens|Arsenic|Aspirin|bisphenol A|Cadmium|Chlorpyrifos|Copper|Lead|lipoxin A4|Metformin|Nitrogen Dioxide|Nitrogen Oxides|Ozone|Parathion|Particulate Matter|Pesticides|Pioglitazone|Plant Extracts|Prednisolone|Prednisone|Resveratrol|Rosiglitazone|Serotonin|Sulfur Dioxide|Tetrachlorodibenzodioxin|Tobacco Smoke Pollution	79.66	59
ACSL1	2180	Diabetes Mellitus	MESH:D003920		2,2',4,4'-tetrabromodiphenyl ether|Antimony|arsenite|Bezafibrate|bisphenol A|Cadmium|Chlorodiphenyl (54% Chlorine)|Chromium|Copper|Cyclosporine|Iron|Mercury|Metformin|osthol|Ozone|Particulate Matter|Pravastatin|Prednisolone|Raloxifene Hydrochloride|Rosiglitazone|Selenium|Tetrachlorodibenzodioxin|Tobacco Smoke Pollution|Troglitazone|Tungsten|Zinc	79.63	56
NR4A3	8013	Diabetes Mellitus	MESH:D003920		2,2',4,4'-tetrabromodiphenyl ether|Air Pollutants|aroclor 1260|Arsenic|arsenite|Aspirin|Atrazine|bisphenol A|Blood Glucose|Cyclosporine|Dieldrin|Metformin|Methylprednisolone|Ozone|Particulate Matter|Phenformin|Pioglitazone|Prednisolone|Raloxifene Hydrochloride|Tetrachlorodibenzodioxin|Tobacco Smoke Pollution|triphenyltin|Troglitazone|Zinc	79.62	48
CXCL1	2919	Diabetes Mellitus	MESH:D003920		2,2',4,4'-tetrabromodiphenyl ether|Air Pollutants|Allergens|Arsenic|arsenite|Aspirin|Atrazine|bisphenol A|Blood Glucose|Cadmium|Clozapine|Copper|Cyclosporine|Hexachlorobenzene|Iron|Metformin|Methylprednisolone|Ozone|Particulate Matter|Phenformin|Plant Extracts|Prednisolone|Resveratrol|Rosiglitazone|Selenium|Sulfur Dioxide|Tetrachlorodibenzodioxin|Tobacco Smoke Pollution|Troglitazone|Tungsten|Zinc	79.58	70
IGF1R	3480	Diabetes Mellitus, Type 2	MESH:D003924		Air Pollutants|Amino Acids|Arsenic|Ascorbic Acid|Berberine|bisphenol A|Cadmium|Copper|Curcumin|daidzein|Dibutyl Phthalate|Dichlorodiphenyl Dichloroethylene|Dietary Fats|Diethylnitrosamine|epigallocatechin gallate|Folic Acid|Genistein|Glucose|Lactic Acid|Metformin|Nickel|Nicotine|Particulate Matter|perfluorooctane sulfonic acid|perfluorooctanoic acid|Pesticides|Phthalic Acids|Plant Extracts|Resver…	79.56	130
CAT	847	Diabetes Complications	MESH:D048909		Acetylcysteine|Aluminum|Blood Glucose|Carnosine|Chromium|Copper|Dietary Fats|Ethanol|geraniol|gingerol|Glucose|Glyburide|Isoflurane|Metformin|Nitric Oxide|Orlistat|Particulate Matter|Perindopril|Peroxynitrous Acid|Phycoerythrin|pimagedine|protocatechualdehyde|Reactive Oxygen Species|Resveratrol|Streptozocin|Superoxides|Tacrine|Taurine|Vehicle Emissions|zingerone	79.55	28
CDKN1B	1027	Diabetes Mellitus	MESH:D003920		2,2',4,4'-tetrabromodiphenyl ether|Air Pollutants|Arsenic|arsenite|Aspirin|Atrazine|Berberine|bisphenol A|Cadmium|Chlorpyrifos|Copper|Cyclosporine|Docosahexaenoic Acids|Gallic Acid|Glucocorticoids|Hexachlorobenzene|Metformin|Particulate Matter|Pioglitazone|Plant Extracts|Polychlorinated Biphenyls|Prednisone|pregna-4,17-diene-3,16-dione|Raloxifene Hydrochloride|Resveratrol|Rosiglitazone|Sodium Sel…	79.51	69
GPX1	2876	Diabetic Nephropathies	MESH:D003928		acetovanillone|Ascorbic Acid|Aspirin|Carbamazepine|Cobalt|cobaltous chloride|Curcumin|Dietary Fats|Drugs, Chinese Herbal|Estradiol|Fructose|Glucose|Hydrogen Peroxide|Levodopa|Nicotine|Organoselenium Compounds|Palm Oil|pimagedine|Plant Extracts|Polysaccharides|Pyruvaldehyde|Reactive Oxygen Species|Resveratrol|Rosiglitazone|Streptozocin|sulforaphane|Thioctic Acid|thymoquinone|Troglitazone|Vitamin E	79.45	133
APOB	338	Diabetes Mellitus	MESH:D003920		2,2',4,4'-tetrabromodiphenyl ether|Bezafibrate|bisphenol A|Cadmium|Chlorodiphenyl (54% Chlorine)|Copper|Cyclosporine|Dichlorodiphenyl Dichloroethylene|Dieldrin|Docosahexaenoic Acids|Flavonoids|Gallic Acid|Niacin|Olanzapine|Particulate Matter|Pesticides|Pioglitazone|Plant Preparations|Resveratrol|Rosiglitazone|Selenium|Streptozocin|Tetrachlorodibenzodioxin|Tobacco Smoke Pollution|Troglitazone|Zinc	79.42	78
CREBBP	1387	Diabetes Mellitus	MESH:D003920		2,2',4,4'-tetrabromodiphenyl ether|Air Pollutants|Arsenic|arsenite|Aspirin|Atrazine|Berberine|Bezafibrate|bisphenol A|Cadmium|Chromium|Copper|DDT|Dichlorodiphenyl Dichloroethylene|o,p'-DDT|Particulate Matter|Raloxifene Hydrochloride|Resveratrol|Rosiglitazone|Selenium|Streptozocin|Tetrachlorodibenzodioxin|Tobacco Smoke Pollution|Troglitazone|Zinc	79.41	76
TNFRSF1A	7132	Diabetes Mellitus	MESH:D003920		2,2',4,4'-tetrabromodiphenyl ether|Air Pollutants|Arsenic|arsenite|Aspirin|bisphenol A|Cadmium|Copper|Cyclosporine|DDT|Diazinon|Dieldrin|Hexachlorobenzene|Magnesium|Mercury|Metformin|o,p'-DDT|osthol|Ozone|Particulate Matter|Pesticides|Plant Extracts|Polychlorinated Biphenyls|Resveratrol|Selenium|Tetrachlorodibenzodioxin|Tobacco Smoke Pollution|Zinc	79.4	57
APOB	338	Diabetic Nephropathies	MESH:D003928		Ascorbic Acid|Atenolol|benazepril|Bendroflumethiazide|Carbamazepine|Cobalt|cobaltous chloride|Dietary Fats|Estradiol|Fructose|Gallic Acid|Glucose|Hydrogen Peroxide|Irbesartan|palmidrol|Pioglitazone|Resveratrol|Rosiglitazone|Streptozocin|Tamoxifen|Troglitazone|Valsartan|Vitamin E|Vorinostat|Warfarin	79.39	145
ACOX1	51	Diabetes Mellitus	MESH:D003920		2,4,5,2',4',5'-hexachlorobiphenyl|Alloxan|Atrazine|Berberine|Bezafibrate|bisphenol A|Cadmium|Chlorodiphenyl (54% Chlorine)|Chlorpyrifos|Chromium|Clozapine|Copper|Cyclosporine|Dichlorodiphenyl Dichloroethylene|Fatty Acids, Omega-3|Olanzapine|Plant Extracts|Polychlorinated Biphenyls|Pravastatin|puerarin|Resveratrol|Rosiglitazone|Streptozocin|Tetrachlorodibenzodioxin|Tobacco Smoke Pollution|Troglita…	79.38	80
KIF20A	10112	Diabetes Mellitus	MESH:D003920		2,2',4,4'-tetrabromodiphenyl ether|2,4,5,2',4',5'-hexachlorobiphenyl|Air Pollutants|arsenite|Atrazine|bisphenol A|Blood Glucose|Cadmium|Chlordan|Copper|Cyclosporine|Dieldrin|o,p'-DDT|Ozone|Particulate Matter|Phenformin|Polychlorinated Biphenyls|Pravastatin|Raloxifene Hydrochloride|Resveratrol|Tetrachlorodibenzodioxin|Tobacco Smoke Pollution|Troglitazone|Zinc	79.34	39
FABP1	2168	Diabetes Mellitus	MESH:D003920		Air Pollutants|aroclor 1260|Bezafibrate|bisphenol A|Cadmium|Chlorpromazine|Chlorpyrifos|Clozapine|Cyclosporine|Fatty Acids, Omega-3|Niacin|Olanzapine|Ozone|Particulate Matter|Pentamidine|Pesticides|Plant Extracts|Polychlorinated Biphenyls|Pravastatin|Rosiglitazone|Selenium|Tetrachlorodibenzodioxin|Thioridazine|Tobacco Smoke Pollution|Troglitazone|Zinc	79.31	52
RB1	5925	Diabetes Mellitus	MESH:D003920		2,2',4,4'-tetrabromodiphenyl ether|2,4,5,2',4',5'-hexachlorobiphenyl|Air Pollutants|Aspirin|Atrazine|bisphenol A|Chlordan|Copper|DDT|Diazinon|Dieldrin|Docosahexaenoic Acids|Flavonoids|Glucocorticoids|Heptachlor|Lead|Magnesium|Nitrogen Dioxide|Ozone|Particulate Matter|Pioglitazone|Plant Extracts|Prednisone|Raloxifene Hydrochloride|Resveratrol|Rosiglitazone|Sulfur Dioxide|Tetrachlorodibenzodioxin|T…	79.26	45
MET	4233	Diabetes Mellitus	MESH:D003920		2,2',4,4'-tetrabromodiphenyl ether|2,4,5,2',4',5'-hexachlorobiphenyl|Air Pollutants|arsenite|Aspirin|Atrazine|bisphenol A|Cadmium|Copper|Cyclosporine|DDT|Diazinon|Dieldrin|Gallic Acid|Lead|Methylprednisolone|o,p'-DDT|Particulate Matter|Pesticides|Pioglitazone|Plant Extracts|Polychlorinated Biphenyls|Prednisolone|Resveratrol|Tetrachlorodibenzodioxin|Tobacco Smoke Pollution|Troglitazone	79.19	39
TP53	7157	Diabetes Mellitus, Type 2	MESH:D003924		Air Pollutants|alpha-Tocopherol|Arsenic|Ascorbic Acid|astaxanthine|Berberine|bisphenol A|Cadmium|Calcium|Chromium|cinnamaldehyde|Clozapine|Copper|coumarin|Curcumin|daidzein|Dibutyl Phthalate|Dichlorodiphenyl Dichloroethylene|Dietary Fats|Diethylnitrosamine|Diosmin|Drugs, Chinese Herbal|epigallocatechin gallate|Exenatide|Folic Acid|Genistein|Gliclazide|Glucose|Glutathione|Glyburide|Iron|Lead|Malat…	79.18	159
EIF4EBP1	1978	Diabetes Mellitus	MESH:D003920		2,2',4,4'-tetrabromodiphenyl ether|Air Pollutants|alachlor|Arsenic|arsenite|Aspirin|Berberine|bisphenol A|Cadmium|Copper|Cyclosporine|Metformin|Niacin|o,p'-DDT|Ozone|Pioglitazone|Plant Extracts|puerarin|Raloxifene Hydrochloride|Resveratrol|Rosiglitazone|Streptozocin|Tacrolimus|Tetrachlorodibenzodioxin|Thioridazine|Tobacco Smoke Pollution|Trifluoperazine	79.1	85
CD14	929	Diabetes Mellitus, Type 2	MESH:D003924		Air Pollutants|Arsenic|Ascorbic Acid|bisphenol A|Blood Glucose|Cadmium|Copper|Curcumin|Dietary Fats|Diethylnitrosamine|Drugs, Chinese Herbal|epigallocatechin gallate|Folic Acid|Genistein|Glucose|Glutathione|Iron|Lead|Lithocholic Acid|Malathion|Metformin|Nickel|Particulate Matter|perfluorooctane sulfonic acid|perfluorooctanoic acid|Plant Extracts|Resveratrol|Silver|Streptozocin|titanium dioxide|Tr…	79.06	114
CD36	948	Diabetic Nephropathies	MESH:D003928		acetovanillone|Aspirin|benazepril|Carbamazepine|cobaltous chloride|Curcumin|dapagliflozin|Dietary Fats|Estradiol|Fructose|Glucose|Hydrolyzable Tannins|Linoleic Acids, Conjugated|Losartan|Malondialdehyde|mangiferin|Pioglitazone|Plant Extracts|Polysaccharides|Reactive Oxygen Species|Resveratrol|Rosiglitazone|Sirolimus|Streptozocin|Tamoxifen|Telmisartan|Thioctic Acid|Troglitazone	79.05	136
FTH1	2495	Diabetes Mellitus	MESH:D003920		Air Pollutants|aminoacetone|Arsenic|Arsenicals|arsenite|bisphenol A|Cadmium|Chlorodiphenyl (54% Chlorine)|Chlorpromazine|Copper|Cyclosporine|Flavonoids|Glyburide|Iron|Lead|Ozone|Particulate Matter|Plant Extracts|Polychlorinated Biphenyls|Reactive Oxygen Species|Resveratrol|Selenium|Streptozocin|Tetrachlorodibenzodioxin|Tobacco Smoke Pollution|Troglitazone|Zinc	79.01	79
GSR	2936	Diabetes Complications	MESH:D048909		Acetylcysteine|Aluminum|Blood Glucose|Carnosine|Chromium|Copper|Dietary Fats|Ethanol|geraniol|Glucose|Glyburide|Metformin|Nitric Oxide|Orlistat|Particulate Matter|Peroxynitrous Acid|protocatechualdehyde|Pyridoxamine|Reactive Oxygen Species|Resveratrol|Streptozocin|Tacrine|Taurine|Vehicle Emissions|zingerone	78.98	26
PON1	5444	Diabetes Mellitus, Type 2	MESH:D003924		Air Pollutants|Arsenic|Ascorbic Acid|bis(4-hydroxyphenyl)sulfone|bisphenol A|Cadmium|Calcium|Cholesterol, HDL|Cholesterol, LDL|Copper|Dietary Fats|Diethylnitrosamine|Glutathione|Iron|Lead|Levonorgestrel|Malondialdehyde|Manganese|Mercury|Metformin|Nickel|Nicotine|Orlistat|Particulate Matter|perfluorooctanoic acid|Pesticides|Polychlorinated Biphenyls|Reactive Oxygen Species|Resveratrol|Rosiglitazon…	78.93	123
SMAD3	4088	Diabetes Mellitus	MESH:D003920		Air Pollutants|Arsenic|arsenite|bisphenol A|Cadmium|Chlorpyrifos|Copper|Cyclosporine|Docosahexaenoic Acids|Gallic Acid|Heptachlor|Hexachlorobenzene|osthol|Ozone|Particulate Matter|Perindopril|Reactive Oxygen Species|Resveratrol|Rosiglitazone|Sodium Selenite|Streptozocin|Tacrolimus|Tetrachlorodibenzodioxin|Tobacco Smoke Pollution|Troglitazone|Tungsten|Zinc	78.91	76
ACACB	32	Diabetes Mellitus	MESH:D003920		2,2',4,4'-tetrabromodiphenyl ether|2,4,5,2',4',5'-hexachlorobiphenyl|Arsenic|arsenite|Bezafibrate|bisphenol A|Chlorpromazine|Cyclosporine|Fatty Acids, Omega-3|Iron|Lead|Metformin|Ozone|Parathion|Particulate Matter|Plant Extracts|puerarin|Resveratrol|Rosiglitazone|Tetrachlorodibenzodioxin|Tobacco Smoke Pollution|Troglitazone|Zinc	78.85	56
PRKCA	5578	Diabetic Nephropathies	MESH:D003928		Carbamazepine|cobaltous chloride|Curcumin|dapagliflozin|Dietary Fats|Drugs, Chinese Herbal|Enalapril|Estradiol|Fructose|Gallic Acid|Glucose|Hydrogen Peroxide|Metformin|Nicotine|Palm Oil|Pioglitazone|Plant Extracts|Reactive Oxygen Species|Resveratrol|Rosiglitazone|Sirolimus|Streptozocin|sulforaphane|Tamoxifen|Taurine|Vorinostat	78.84	136
ACE	1636	Diabetes Mellitus	MESH:D003920		Air Pollutants|arsenite|Aspirin|Atrazine|Bezafibrate|bisphenol A|Cadmium|Chlordan|Chromium|DDT|Flavonoids|Lead|Niacin|Ozone|Particulate Matter|Perindopril|Pioglitazone|Plant Extracts|Pravastatin|Raloxifene Hydrochloride|Ramipril|Resveratrol|Streptozocin|Telmisartan|Tetrachlorodibenzodioxin|Tobacco Smoke Pollution|Zinc	78.82	65
SLC2A3	6515	Diabetes Mellitus	MESH:D003920		2,2',4,4'-tetrabromodiphenyl ether|Air Pollutants|Arsenic|bisphenol A|Blood Glucose|Cadmium|Chlordan|Chlorpromazine|Chromium|Clozapine|Copper|Cyclosporine|Lead|Particulate Matter|Pentamidine|Pioglitazone|Raloxifene Hydrochloride|Rosiglitazone|Tetrachlorodibenzodioxin|Thioridazine|Tobacco Smoke Pollution|Troglitazone|Tungsten|Uranium|Zinc	78.82	41
CYCS	54205	Diabetes Mellitus, Experimental	MESH:D003921		Alloxan|Berberine|Bezafibrate|cinnamaldehyde|cobaltiprotoporphyrin|Dibutyl Phthalate|Dietary Fats|Dietary Sugars|Diethylhexyl Phthalate|Dronabinol|Enalapril|Fructose|Gallic Acid|Glucose|Hydrogen Peroxide|Losartan|Malondialdehyde|Manganese|Monocrotophos|Nicotine|Nitric Oxide|Plant Extracts|pterostilbene|Quercetin|Resveratrol|Rosiglitazone|sodium arsenite|Streptozocin|Taurine|Telmisartan|thymoquino…	78.75	578
ANPEP	290	Diabetes Mellitus	MESH:D003920		Air Pollutants|Allergens|Arsenic|Arsenicals|arsenite|Aspirin|Atrazine|bisphenol A|Cadmium|Chlorodiphenyl (54% Chlorine)|Copper|Cyclosporine|DDT|Ozone|Particulate Matter|Selenium|Streptozocin|Tacrolimus|Tetrachlorodibenzodioxin|Tobacco Smoke Pollution|Trientine|Troglitazone|Zinc	78.54	70
RGS2	5997	Diabetes Mellitus	MESH:D003920		2,2',4,4'-tetrabromodiphenyl ether|Air Pollutants|Antipsychotic Agents|arsenite|Atrazine|bisphenol A|Cadmium|Chlorpyrifos|Copper|Cyclosporine|Diazinon|Dieldrin|Flavonoids|Iron|Metformin|Particulate Matter|Phenformin|Raloxifene Hydrochloride|Risperidone|Rosiglitazone|Sodium Selenite|Tetrachlorodibenzodioxin|Tobacco Smoke Pollution|Troglitazone|Zinc	78.47	53
ABCA1	19	Diabetes Mellitus, Experimental	MESH:D003921		2-Hydroxypropyl-beta-cyclodextrin|Bezafibrate|Blood Glucose|Capsaicin|Cholesterol|Cholesterol, HDL|Chromium|Dibutyl Phthalate|Dietary Fats|Diethylhexyl Phthalate|Dronabinol|Fenretinide|Fructose|Glucose|Lithocholic Acid|Malondialdehyde|Monocrotophos|Nicotine|picolinic acid|Pioglitazone|Plant Preparations|Quercetin|Resveratrol|Rosiglitazone|sodium arsenite|Sodium Glutamate|Sodium Selenite|Streptozo…	78.36	559
ALAD	210	Diabetes Mellitus	MESH:D003920		Air Pollutants|Arsenic|arsenite|bisphenol A|Blood Glucose|Cadmium|Copper|Cyclosporine|Gallic Acid|Hexachlorobenzene|Lead|Mercury|Ozone|Particulate Matter|Pesticides|Plant Extracts|Raloxifene Hydrochloride|Reactive Oxygen Species|Selenium|Sodium Selenite|Streptozocin|Tetrachlorodibenzodioxin|Tobacco Smoke Pollution|Troglitazone|Zinc	78.36	67
BIK	638	Diabetes Mellitus	MESH:D003920		Arsenic|bisphenol A|Chlorpyrifos|Clozapine|Cyclosporine|Diazinon|Dichlorodiphenyl Dichloroethylene|Dieldrin|Flavonoids|Fonofos|Olanzapine|o,p'-DDT|Parathion|Particulate Matter|Resveratrol|Rosiglitazone|Sodium Selenite|terbufos|Tetrachlorodibenzodioxin|Tobacco Smoke Pollution|Troglitazone|Zinc	78.27	42
POR	5447	Diabetes Mellitus, Type 2	MESH:D003924		Air Pollutants|astaxanthine|Bezafibrate|bis(4-hydroxyphenyl)sulfone|bisphenol A|cinnamaldehyde|Copper|Dibutyl Phthalate|Dichlorodiphenyl Dichloroethylene|Dietary Fats|Diethylnitrosamine|Drugs, Chinese Herbal|epigallocatechin gallate|Folic Acid|Heme|Hemin|Iron|Lithocholic Acid|perfluorodecanoic acid|perfluorohexanesulfonic acid|perfluorooctane sulfonic acid|perfluorooctanoic acid|perfluoroundecano…	78.25	104
SP1	6667	Diabetes Mellitus, Type 2	MESH:D003924		Arsenic|Ascorbic Acid|astaxanthine|bisphenol A|Cadmium|Copper|coumarin|Curcumin|Dibutyl Phthalate|Drugs, Chinese Herbal|Folic Acid|Genistein|Glucose|Glutathione|Iron|Lead|Manganese|Metformin|Nickel|Nicotine|Particulate Matter|Phthalic Acids|Plant Extracts|Reactive Oxygen Species|Resveratrol|Rosiglitazone|S-Adenosylmethionine|Silver|Superoxides|Troglitazone|Vehicle Emissions|Zinc	78.18	104
MAFF	23764	Diabetes Mellitus	MESH:D003920		2,2',4,4'-tetrabromodiphenyl ether|Air Pollutants|Antimony|Arsenic|Arsenicals|arsenite|Atrazine|bisphenol A|Blood Glucose|Cadmium|Chlorpromazine|Chromium|Copper|Cyclosporine|Diazinon|Lead|Mercury|Ozone|Particulate Matter|Raloxifene Hydrochloride|Resveratrol|Tacrolimus|Tetrachlorodibenzodioxin|Tobacco Smoke Pollution|Troglitazone|Zinc	78.08	41
TFRC	7037	Diabetes Mellitus	MESH:D003920		2,2',4,4'-tetrabromodiphenyl ether|Air Pollutants|alachlor|Arsenic|Atrazine|bisphenol A|Cadmium|Chlorodiphenyl (54% Chlorine)|Chlorpyrifos|Copper|Cyclosporine|Hexachlorobenzene|Iron|Metformin|Niacin|Ozone|Particulate Matter|Plant Extracts|Raloxifene Hydrochloride|Resveratrol|Rosiglitazone|Selenium|Streptozocin|Tacrolimus|Tetrachlorodibenzodioxin|Tobacco Smoke Pollution|Troglitazone|Zinc	78.01	92
CDK4	1019	Diabetes Mellitus	MESH:D003920		2,2',4,4'-tetrabromodiphenyl ether|Air Pollutants|Arsenic|Aspirin|Atrazine|Berberine|Bezafibrate|bisphenol A|Clozapine|Copper|Cyclosporine|DDT|Diazinon|dimethylarsinous acid|Docosahexaenoic Acids|Flavonoids|Lead|Metformin|Ozone|Particulate Matter|Plant Extracts|Resveratrol|Rosiglitazone|Selenium|Sodium Selenite|Tetrachlorodibenzodioxin|Thioridazine|Troglitazone|Tungsten	77.99	62
CTNNB1	1499	Diabetes Mellitus, Experimental	MESH:D003921		Berberine|Capsaicin|cobaltiprotoporphyrin|Cromolyn Sodium|Dibutyl Phthalate|Dietary Fats|Diethylhexyl Phthalate|Dronabinol|Fatty Acids, Omega-3|Glucose|Glyburide|honokiol|Hydrogen Peroxide|Imatinib Mesylate|Lithocholic Acid|Losartan|Manganese|mangiferin|Metformin|Naproxen|Nicotine|N-(oxo-5,6-dihydrophenanthridin-2-yl)-N,N-dimethylacetamide hydrochloride|Pioglitazone|Plant Extracts|Plant Preparati…	77.92	553
FABP5	2171	Diabetes Mellitus	MESH:D003920		2,2',4,4'-tetrabromodiphenyl ether|Air Pollutants|Arsenic|arsenite|bisphenol A|Cadmium|Copper|Docosahexaenoic Acids|Fatty Acids, Omega-3|Fonofos|Lead|Mercury|Ozone|Parathion|Particulate Matter|Phenformin|Pravastatin|Rosiglitazone|terbufos|Tetrachlorodibenzodioxin|Tobacco Smoke Pollution|Troglitazone|Tungsten|Zinc	77.89	41
CXCL2	2920	Diabetes Mellitus, Type 2	MESH:D003924		Air Pollutants|alpha-Tocopherol|Arsenic|bis(4-hydroxyphenyl)sulfone|bisphenol A|Blood Glucose|Cadmium|Calcium|Copper|Curcumin|Dietary Fats|Drugs, Chinese Herbal|epigallocatechin gallate|Glucose|Heme|Iron|Lactic Acid|Lithocholic Acid|Manganese|Metformin|Nickel|Nicotine|Particulate Matter|Pentoxifylline|perfluorooctane sulfonic acid|perfluorooctanoic acid|Pioglitazone|Plant Extracts|Polychlorinated…	77.85	127
CDKN1A	1026	Diabetes Mellitus, Type 2	MESH:D003924		Air Pollutants|alpha-Tocopherol|Arsenic|Ascorbic Acid|Berberine|bis(4-hydroxyphenyl)sulfone|bisphenol A|Cadmium|Chromium|cinnamaldehyde|Copper|coumarin|Curcumin|daidzein|Dibutyl Phthalate|Dietary Fats|Diethylnitrosamine|Drugs, Chinese Herbal|epigallocatechin gallate|Folic Acid|Genistein|ginsenoside Re|Gliclazide|Glucose|Glutathione|Hemin|Irbesartan|Iron|Lead|Manganese|Metformin|Niacinamide|Nickel…	77.81	151
DIO2	1734	Diabetes Mellitus	MESH:D003920		2,2',4,4'-tetrabromodiphenyl ether|2,4,5,2',4',5'-hexachlorobiphenyl|Arsenic|Atrazine|bisphenol A|Chlorodiphenyl (54% Chlorine)|Chlorpyrifos|Copper|Cyclosporine|Dichlorodiphenyl Dichloroethylene|Glucocorticoids|Hexachlorobenzene|Methylprednisolone|o,p'-DDT|Particulate Matter|Pioglitazone|Prednisolone|Resveratrol|Rosiglitazone|Selenium|Sodium Selenite|Tetrachlorodibenzodioxin|Tobacco Smoke Polluti…	77.68	42
SOX9	6662	Diabetes Mellitus	MESH:D003920		2,2',4,4'-tetrabromodiphenyl ether|Air Pollutants|Arsenic|arsenite|Atrazine|Berberine|bisphenol A|Cadmium|Chlorpyrifos|Copper|Cyclosporine|Gallic Acid|Iron|Ozone|Particulate Matter|Pesticides|Plant Extracts|Prednisolone|Resveratrol|Selenium|Sodium Selenite|Tacrolimus|Tetrachlorodibenzodioxin|Tobacco Smoke Pollution|Troglitazone	77.68	47
HMGCS2	3158	Diabetes Mellitus, Type 2	MESH:D003924		Air Pollutants|Ascorbic Acid|Bezafibrate|bis(4-hydroxyphenyl)sulfone|bisphenol A|Cadmium|Calcium|Copper|Dietary Fats|Diethylnitrosamine|Folic Acid|Fructose|Genistein|Iron|Lithocholic Acid|Manganese|Nickel|Particulate Matter|perfluorodecanoic acid|perfluorohexanesulfonic acid|perfluorooctane sulfonic acid|perfluorooctanoic acid|perfluoroundecanoic acid|Resveratrol|Rosiglitazone|Streptozocin|titani…	77.54	103
AOX1	316	Diabetes Mellitus	MESH:D003920		2,2',4,4'-tetrabromodiphenyl ether|2,4,5,2',4',5'-hexachlorobiphenyl|Air Pollutants|Atrazine|bisphenol A|Blood Glucose|Cadmium|Chlorpyrifos|Copper|Cyclosporine|Dieldrin|Methylprednisolone|Nitrogen Dioxide|Ozone|Particulate Matter|Polychlorinated Biphenyls|Polychlorinated Dibenzodioxins|Prednisolone|Raloxifene Hydrochloride|Resveratrol|Selenium|Tetrachlorodibenzodioxin|Tobacco Smoke Pollution|Zinc	77.51	37
NRF1	4899	Diabetes Mellitus	MESH:D003920		Alloxan|Arsenic|Atrazine|bisphenol A|Blood Glucose|Cadmium|Chlorodiphenyl (54% Chlorine)|Copper|Cyclosporine|Metformin|Ozone|Plant Extracts|Pyruvaldehyde|Raloxifene Hydrochloride|Reactive Oxygen Species|Resveratrol|Rosiglitazone|Selenium|Sulfur Dioxide|Tetrachlorodibenzodioxin|Troglitazone|Uranium|Zinc	77.5	61
UNG	7374	Diabetes Mellitus	MESH:D003920		2,2',4,4'-tetrabromodiphenyl ether|Air Pollutants|Arsenic|arsenite|Aspirin|Atrazine|bisphenol A|Cadmium|Chlorpromazine|Copper|Cyclosporine|Diazinon|Ozone|Particulate Matter|Plant Extracts|Polychlorinated Biphenyls|Raloxifene Hydrochloride|Resveratrol|Sodium Selenite|Tetrachlorodibenzodioxin|Tobacco Smoke Pollution|Troglitazone|Uranium	77.5	42
FOXO3	2309	Diabetes Mellitus	MESH:D003920		2,2',4,4'-tetrabromodiphenyl ether|2,4,5,2',4',5'-hexachlorobiphenyl|Air Pollutants|arsenite|Atrazine|Berberine|bisphenol A|Cadmium|Copper|Cyclosporine|Diazinon|Dichlorodiphenyl Dichloroethylene|Dieldrin|Lead|Metformin|Ozone|Particulate Matter|Phenformin|Plant Extracts|Ramipril|Resveratrol|Selenium|Streptozocin|Tetrachlorodibenzodioxin|Tobacco Smoke Pollution|Troglitazone	77.49	81
TLR2	7097	Diabetes Mellitus	MESH:D003920		Air Pollutants|bisphenol A|Blood Glucose|Chlorpyrifos|Copper|Cyclosporine|Fonofos|kaempferol 3-O-sophoroside|Lead|Metformin|Methylprednisolone|Nitrogen Oxides|Ozone|Parathion|Particulate Matter|Plant Extracts|Prednisolone|Reactive Oxygen Species|Resveratrol|Rosiglitazone|Sodium Selenite|Sulfur Dioxide|Tacrolimus|terbufos|Tetrachlorodibenzodioxin|Tobacco Smoke Pollution	77.49	52
CASP9	842	Diabetes Mellitus, Type 2	MESH:D003924		Air Pollutants|Alloxan|alpha-Tocopherol|Arsenic|Ascorbic Acid|astaxanthine|Berberine|bis(4-hydroxyphenyl)sulfone|bisphenol A|Blood Glucose|Cadmium|Calcium|cinnamaldehyde|Copper|coumarin|Curcumin|Dibutyl Phthalate|Dichlorodiphenyl Dichloroethylene|Dietary Fats|Diethylnitrosamine|Diosmin|Drugs, Chinese Herbal|Enalapril|epigallocatechin gallate|Folic Acid|Fructose|Genistein|Glucose|Glutathione|Lead|…	77.47	130
FN1	2335	Diabetes Mellitus, Experimental	MESH:D003921		Berberine|Bezafibrate|Bile Acids and Salts|Blood Glucose|cinnamaldehyde|Clioquinol|Dietary Fats|Dietary Sugars|Diethylhexyl Phthalate|Eplerenone|Fenretinide|fenugreek seed meal|Gallic Acid|Glucose|Glyburide|honokiol|Hydrogen Peroxide|Losartan|mangiferin|Metformin|Nicotine|N-(oxo-5,6-dihydrophenanthridin-2-yl)-N,N-dimethylacetamide hydrochloride|Palm Oil|Plant Extracts|Quercetin|Resveratrol|Rosigl…	77.43	553
HS3ST2	9956	Diabetes Mellitus	MESH:D003920		2,2',4,4'-tetrabromodiphenyl ether|2,4,5,2',4',5'-hexachlorobiphenyl|Air Pollutants|Arsenic|Atrazine|bisphenol A|Cadmium|Copper|DDT|Diazinon|Fonofos|Lead|Parathion|Particulate Matter|Plant Extracts|Resveratrol|terbufos|Tobacco Smoke Pollution	77.36	30
HSPB1	3315	Diabetes Mellitus, Type 2	MESH:D003924		Air Pollutants|Ascorbic Acid|bis(4-hydroxyphenyl)sulfone|bisphenol A|Blood Glucose|Cadmium|Chromium|Copper|Curcumin|Dibutyl Phthalate|Dichlorodiphenyl Dichloroethylene|Dietary Fats|Diethylnitrosamine|Drugs, Chinese Herbal|Genistein|Glucose|Glutathione|Iron|Lithocholic Acid|Nickel|Particulate Matter|perfluorooctane sulfonic acid|perfluorooctanoic acid|Plant Extracts|Polychlorinated Biphenyls|React…	77.34	105
G6PD	2539	Diabetic Nephropathies	MESH:D003928		arjunolic acid|Ascorbic Acid|Aspirin|Atenolol|cobaltous chloride|Curcumin|Dietary Fats|Estradiol|Fructose|Furosemide|Gallic Acid|Gliclazide|Hydrogen Peroxide|Inositol|Metformin|Metoprolol|Nicotine|Plant Extracts|Resveratrol|Rosiglitazone|Streptozocin|sulforaphane|Tamoxifen|Taurine|Troglitazone|Vitamin E|Vorinostat	77.17	135
WSB1	26118	Diabetes Mellitus	MESH:D003920		Air Pollutants|Arsenic|arsenite|Atrazine|bisphenol A|Blood Glucose|Cadmium|Chlorodiphenyl (54% Chlorine)|Chlorpyrifos|Copper|Cyclosporine|DDT|Particulate Matter|Plant Extracts|Resveratrol|Selenium|Streptozocin|Tetrachlorodibenzodioxin|Tobacco Smoke Pollution|Tungsten|Zinc	77.15	65
HAMP	57817	Diabetes Mellitus	MESH:D003920		2,2',4,4'-tetrabromodiphenyl ether|2,4,5,2',4',5'-hexachlorobiphenyl|Air Pollutants|Atrazine|bisphenol A|Blood Glucose|Cadmium|Chlorpyrifos|Copper|Cyclosporine|Iron|Mercury|Metformin|Ozone|Particulate Matter|Phenformin|Plant Extracts|Plant Preparations|Polychlorinated Dibenzodioxins|Pravastatin|Resveratrol|Streptozocin|Tetrachlorodibenzodioxin|Tobacco Smoke Pollution	77.13	78
APAF1	317	Diabetes Mellitus	MESH:D003920		2,2',4,4'-tetrabromodiphenyl ether|Air Pollutants|Alloxan|Arsenic|Arsenicals|Aspirin|Atrazine|bisphenol A|Chlorodiphenyl (54% Chlorine)|Chlorpyrifos|Copper|Diazinon|Dichlorodiphenyl Dichloroethylene|Dieldrin|Flavonoids|Meglumine Antimoniate|Metformin|o,p'-DDT|Particulate Matter|Plant Extracts|Plant Preparations|Resveratrol|Rosiglitazone|Tetrachlorodibenzodioxin|Tobacco Smoke Pollution|Troglitazone	77.1	58
CDH1	999	Diabetic Nephropathies	MESH:D003928		Aspirin|Captopril|Carbamazepine|cobaltous chloride|Curcumin|dapagliflozin|Dietary Fats|Drugs, Chinese Herbal|Eplerenone|Estradiol|Fructose|ginsenoside Rg1|Glucose|Hydrogen Peroxide|Losartan|mangiferin|Nicotine|Plant Extracts|puerarin|Reactive Oxygen Species|Resveratrol|Rosiglitazone|Sirolimus|Streptozocin|sulforaphane|Tamoxifen|thymoquinone|Troglitazone|Vorinostat|Warfarin	77.05	136
ANXA2	302	Diabetes Mellitus	MESH:D003920		2,2',4,4'-tetrabromodiphenyl ether|Arsenic|bisphenol A|Cadmium|Chlordan|Chlorpyrifos|Chromium|Copper|Cyclosporine|Dichlorvos|Gallic Acid|Iron|Lead|Mercury|Nitrogen Dioxide|Ozone|Particulate Matter|Resveratrol|Rosiglitazone|Selenium|Tetrachlorodibenzodioxin|Tobacco Smoke Pollution|triphenyltin|Tungsten|Zinc	77.02	44
CDC20	991	Diabetes Mellitus	MESH:D003920		2,2',4,4'-tetrabromodiphenyl ether|2,4,5,2',4',5'-hexachlorobiphenyl|Air Pollutants|Arsenic|arsenite|Atrazine|bisphenol A|Blood Glucose|Cadmium|Chlordan|Copper|Cyclosporine|Diazinon|Dieldrin|Flavonoids|Metformin|Ozone|Parathion|Particulate Matter|Phenformin|Polychlorinated Biphenyls|Tetrachlorodibenzodioxin|Tobacco Smoke Pollution|Troglitazone|Zinc	77.02	51
HSPA1A	3303	Diabetes Mellitus	MESH:D003920		Air Pollutants|Arsenic|arsenite|Aspirin|Atrazine|bisphenol A|Blood Glucose|Cadmium|Chlordan|Chlorodiphenyl (54% Chlorine)|Copper|Cyclosporine|Diazinon|Dieldrin|Iron|Mercury|Ozone|Particulate Matter|Plant Preparations|Raloxifene Hydrochloride|Reactive Oxygen Species|Resveratrol|Selenium|Tetrachlorodibenzodioxin|Tobacco Smoke Pollution|Troglitazone|Tungsten|Zinc	76.99	44
ATF4	468	Diabetes Mellitus	MESH:D003920		2,2',4,4'-tetrabromodiphenyl ether|Air Pollutants|arsenite|Aspirin|Atrazine|bisphenol A|Cadmium|Chlorodiphenyl (54% Chlorine)|Chlorpromazine|Chlorpyrifos|Copper|Cyclosporine|dimethylarsinous acid|Mercury|Metformin|o,p'-DDT|Ozone|Particulate Matter|Reactive Oxygen Species|Resveratrol|Selenium|Sodium Selenite|Streptozocin|Tacrolimus|Tetrachlorodibenzodioxin|Tobacco Smoke Pollution|Troglitazone|Zinc	76.92	83
ACTA2	59	Diabetes Mellitus, Type 2	MESH:D003924		Air Pollutants|Arsenic|Ascorbic Acid|Berberine|Bezafibrate|bis(4-hydroxyphenyl)sulfone|bisphenol A|cinnamaldehyde|Copper|Curcumin|Cysteine|Dibutyl Phthalate|Dietary Fats|Diethylnitrosamine|Drugs, Chinese Herbal|Enalapril|epigallocatechin gallate|Folic Acid|Fructose|Genistein|Glucose|Glyburide|Irbesartan|Malondialdehyde|Metformin|Nickel|Nicotine|Particulate Matter|Pentoxifylline|Pioglitazone|Plant…	76.9	149
RPL5	6125	Diabetes Mellitus	MESH:D003920		2,2',4,4'-tetrabromodiphenyl ether|arsenite|Atrazine|bisphenol A|Cadmium|Chlorodiphenyl (54% Chlorine)|Clozapine|Copper|Cyclosporine|Gallic Acid|Lead|Ozone|Plant Extracts|Resveratrol|Selenium|Sodium Selenite|Tetrachlorodibenzodioxin|Tobacco Smoke Pollution|Tungsten|Zinc	76.86	34
ME1	4199	Diabetes Mellitus, Type 2	MESH:D003924		Air Pollutants|Arsenic|Benzoic Acid|bis(4-hydroxyphenyl)sulfone|bisphenol A|daidzein|Dibutyl Phthalate|Dichlorodiphenyl Dichloroethylene|Dietary Fats|Diethylnitrosamine|Folic Acid|Genistein|Glucose|Glutathione|Iron|Lactic Acid|Metformin|Nelfinavir|Nicotine|Particulate Matter|perfluorooctane sulfonic acid|perfluorooctanoic acid|perfluoroundecanoic acid|Phthalic Acids|Plant Extracts|Polychlorinated…	76.84	118
NRG1	3084	Diabetes Mellitus	MESH:D003920		2,2',4,4'-tetrabromodiphenyl ether|2,4,5,2',4',5'-hexachlorobiphenyl|Air Pollutants|Arsenic|arsenite|bisphenol A|Cadmium|Chlorodiphenyl (54% Chlorine)|Chlorpyrifos|Clozapine|Cyclosporine|Dichlorodiphenyl Dichloroethylene|dimethylarsinous acid|Fonofos|Ozone|Parathion|Particulate Matter|Raloxifene Hydrochloride|Resveratrol|Risperidone|Sodium Selenite|terbufos|Tetrachlorodibenzodioxin|Tobacco Smoke …	76.81	37
S100A8	6279	Diabetes Mellitus	MESH:D003920		Air Pollutants|alachlor|Arsenic|bisphenol A|Blood Glucose|Cadmium|Copper|Cyclosporine|dimethylarsinous acid|Hexachlorobenzene|Ozone|Particulate Matter|Pioglitazone|Plant Extracts|Plant Preparations|Polychlorinated Biphenyls|Reactive Oxygen Species|Resveratrol|Sodium Selenite|Streptozocin|Tetrachlorodibenzodioxin|Tobacco Smoke Pollution|Troglitazone|Tungsten|Zinc	76.81	71
CYP2E1	1571	Diabetes Mellitus, Experimental	MESH:D003921		1,3-butylene glycol|Alloxan|Anthocyanins|Berberine|Blood Glucose|Capsaicin|Cholesterol|Cyclophosphamide|Dibutyl Phthalate|Dietary Fats|Diethylhexyl Phthalate|Diosmin|Fructose|Glucose|Hemin|Hydrogen Peroxide|Lithocholic Acid|mangiferin|Metformin|Monocrotophos|Niacinamide|Nicotine|Nitric Oxide|Palm Oil|Pioglitazone|Plant Extracts|Plant Preparations|Propolis|puerarin|Quercetin|Resveratrol|Rosiglitaz…	76.77	584
PRKCB	5579	Diabetes Mellitus	MESH:D003920		Air Pollutants|Arsenic|arsenite|Aspirin|bisphenol A|Chlorodiphenyl (54% Chlorine)|Chlorpyrifos|Clozapine|Copper|Cyclosporine|Flavonoids|Lead|Metformin|Ozone|Particulate Matter|Plant Preparations|Resveratrol|Rosiglitazone|Selenium|Streptozocin|Tetrachlorodibenzodioxin|Tobacco Smoke Pollution|Troglitazone|Tungsten|Zinc	76.7	81
PRDX1	5052	Diabetes Mellitus	MESH:D003920		2,2',4,4'-tetrabromodiphenyl ether|Air Pollutants|Arsenic|arsenite|Atrazine|bisphenol A|Cadmium|Chlorodiphenyl (54% Chlorine)|Chlorpromazine|Clozapine|Copper|Cyclosporine|Dichlorodiphenyl Dichloroethylene|Flavonoids|Lead|Particulate Matter|Reactive Oxygen Species|Resveratrol|Sodium Selenite|Streptozocin|Tetrachlorodibenzodioxin|Tobacco Smoke Pollution|triphenyltin|Troglitazone|Tungsten|Zinc	76.63	69
IL4	3565	Diabetes Mellitus, Type 2	MESH:D003924		Air Pollutants|Arsenic|Ascorbic Acid|astaxanthine|Berberine|bis(4-hydroxyphenyl)sulfone|bisphenol A|Boron|Cadmium|Calcium|Chromium|Copper|Curcumin|daidzein|Dibutyl Phthalate|Dichlorodiphenyl Dichloroethylene|Dietary Fats|Diethylnitrosamine|Drugs, Chinese Herbal|Folic Acid|Genistein|Glutathione|Lead|Malathion|Manganese|Mercury|Nickel|Nitrendipine|Panax notoginseng extract|Particulate Matter|Pentox…	76.61	104
GSTA4	2941	Diabetes Mellitus	MESH:D003920		2,4,5,2',4',5'-hexachlorobiphenyl|Air Pollutants|Arsenic|arsenite|bisphenol A|Cadmium|Chlorodiphenyl (54% Chlorine)|Chlorpyrifos|Copper|Cyclosporine|Diazinon|Iron|Lead|Ozone|Particulate Matter|Pesticides|Plant Extracts|Polychlorinated Biphenyls|Reactive Oxygen Species|Resveratrol|Rosiglitazone|Selenium|Streptozocin|Tetrachlorodibenzodioxin|Tobacco Smoke Pollution|Zinc	76.53	77
OCLN	100506658	Diabetes Mellitus	MESH:D003920		2,4,5,2',4',5'-hexachlorobiphenyl|Arsenic|arsenite|Atrazine|bisphenol A|Blood Glucose|Cadmium|Chlorpyrifos|Copper|Dieldrin|Fatty Acids, Omega-3|Iron|Lead|Particulate Matter|Plant Extracts|Raloxifene Hydrochloride|Resveratrol|Selenium|Streptozocin|Telmisartan|Tetrachlorodibenzodioxin|Tobacco Smoke Pollution|Trichlorfon|Troglitazone|Uranium|Zinc	76.53	72
ABCC2	1244	Diabetic Nephropathies	MESH:D003928		Ascorbic Acid|Carbamazepine|Curcumin|Dietary Fats|Drugs, Chinese Herbal|Estradiol|Fructose|Furosemide|ginsenoside Rg1|Glucose|Hydrogen Peroxide|Hydrolyzable Tannins|Metformin|Nifedipine|notoginsenoside R1|olmesartan|Organoselenium Compounds|Plant Extracts|Reactive Oxygen Species|Resveratrol|Rosiglitazone|Sirolimus|Spironolactone|Streptozocin|sulforaphane|Tamoxifen|Taurine|Troglitazone|Vitamin E|W…	76.52	135
CCND2	894	Diabetes Mellitus	MESH:D003920		2,4,5,2',4',5'-hexachlorobiphenyl|alachlor|Arsenic|arsenite|Atrazine|Berberine|bisphenol A|Chlorpyrifos|Copper|Cyclosporine|DDT|Metformin|o,p'-DDT|Particulate Matter|Pesticides|Plant Extracts|Polychlorinated Biphenyls|Resveratrol|Rosiglitazone|Selenium|Sodium Selenite|Streptozocin|Tetrachlorodibenzodioxin|Tobacco Smoke Pollution|Troglitazone|Zinc	76.44	82
APEX1	328	Diabetes Mellitus	MESH:D003920		2,2',4,4'-tetrabromodiphenyl ether|Air Pollutants|Arsenic|arsenite|Atrazine|Bezafibrate|bisphenol A|Cadmium|Chlorodiphenyl (54% Chlorine)|Chlorpyrifos|Copper|Lead|Metformin|Ozone|Particulate Matter|Pesticides|Raloxifene Hydrochloride|Reactive Oxygen Species|Resveratrol|Sodium Selenite|Streptozocin|Tetrachlorodibenzodioxin|Tobacco Smoke Pollution|Zinc	76.4	76
[truncated: 268,477+ more rows]

## Sheet: GeneCards
Gene Symbol	Description	Category	Gifts	GC Id	Relevance score	GeneCards Link
[truncated: 14,818 more rows]

## Sheet: FRGs
Gene Symbol
[truncated: 259 more rows]

[truncated: 3 more sheets: DEGs, WGCNA, Intersection]
