# Supplementary material for: Identification of ferroptosis-related molecular clusters and genes for diabetic osteoporosis based on the machine learning
Source: Front Endocrinol (Lausanne). 2023 Aug 14;14:1189513. doi: 10.3389/fendo.2023.1189513 (PMC10461391; doi:10.3389/fendo.2023.1189513)
Supplement: Supplementary Table 4 — The detailed analysis results of GO and KEGG. [file Table_4.xlsx]

## Sheet: GO Enrichment
GroupID	Category	Term	Description	LogP	Log(q-value)	InTerm_InList	Genes	Symbols
1_Summary	GO Biological Processes	GO:0071496	cellular response to external stimulus	-13.4914	-9.14368	9/318	664,1965,3162,3309,3920,4780,6667,7099,7157,5925,3417	BNIP3,EIF2S1,HMOX1,HSPA5,LAMP2,NFE2L2,SP1,TLR4,TP53,RB1,IDH1
1_Member	GO Biological Processes	GO:0071496	cellular response to external stimulus	-13.4914	-9.14368	9/318	664,1965,3162,3309,3920,4780,6667,7099,7157	BNIP3,EIF2S1,HMOX1,HSPA5,LAMP2,NFE2L2,SP1,TLR4,TP53
1_Member	GO Biological Processes	GO:0031669	cellular response to nutrient levels	-10.727	-6.85646	7/221	1965,3162,3309,3920,4780,6667,7157	EIF2S1,HMOX1,HSPA5,LAMP2,NFE2L2,SP1,TP53
1_Member	GO Biological Processes	GO:0031668	cellular response to extracellular stimulus	-10.3267	-6.58109	7/252	1965,3162,3309,3920,4780,6667,7157	EIF2S1,HMOX1,HSPA5,LAMP2,NFE2L2,SP1,TP53
1_Member	GO Biological Processes	GO:0031667	response to nutrient levels	-10.184	-6.5353	8/466	664,1965,3162,3309,3920,4780,6667,7157	BNIP3,EIF2S1,HMOX1,HSPA5,LAMP2,NFE2L2,SP1,TP53
1_Member	GO Biological Processes	GO:0009991	response to extracellular stimulus	-9.96915	-6.39962	8/496	664,1965,3162,3309,3920,4780,6667,7157	BNIP3,EIF2S1,HMOX1,HSPA5,LAMP2,NFE2L2,SP1,TP53
1_Member	GO Biological Processes	GO:0009267	cellular response to starvation	-9.46404	-5.96145	6/170	1965,3309,3920,4780,6667,7157	EIF2S1,HSPA5,LAMP2,NFE2L2,SP1,TP53
1_Member	GO Biological Processes	GO:0042594	response to starvation	-8.94896	-5.55552	6/207	1965,3309,3920,4780,6667,7157	EIF2S1,HSPA5,LAMP2,NFE2L2,SP1,TP53
1_Member	GO Biological Processes	GO:0043618	regulation of transcription from RNA polymerase II promoter in response to stress	-8.29906	-5.12747	4/38	3162,3309,4780,7157	HMOX1,HSPA5,NFE2L2,TP53
1_Member	GO Biological Processes	GO:0043620	regulation of DNA-templated transcription in response to stress	-8.03536	-4.93443	4/44	3162,3309,4780,7157	HMOX1,HSPA5,NFE2L2,TP53
1_Member	GO Biological Processes	GO:0036003	positive regulation of transcription from RNA polymerase II promoter in response to stress	-6.91912	-3.98641	3/18	3309,4780,7157	HSPA5,NFE2L2,TP53
1_Member	GO Biological Processes	GO:0071417	cellular response to organonitrogen compound	-6.26869	-3.45249	6/586	3309,4780,5925,6667,7099,7157	HSPA5,NFE2L2,RB1,SP1,TLR4,TP53
1_Member	GO Biological Processes	GO:1901653	cellular response to peptide	-6.20834	-3.40473	5/310	4780,5925,6667,7099,7157	NFE2L2,RB1,SP1,TLR4,TP53
1_Member	GO Biological Processes	GO:1901699	cellular response to nitrogen compound	-6.03366	-3.30923	6/643	3309,4780,5925,6667,7099,7157	HSPA5,NFE2L2,RB1,SP1,TLR4,TP53
1_Member	GO Molecular Functions	GO:0019904	protein domain specific binding	-5.88131	-3.18816	6/683	3309,3920,4780,5925,6667,7157	HSPA5,LAMP2,NFE2L2,RB1,SP1,TP53
1_Member	GO Biological Processes	GO:0042149	cellular response to glucose starvation	-5.57011	-2.9467	3/49	3309,4780,7157	HSPA5,NFE2L2,TP53
1_Member	GO Biological Processes	GO:0009410	response to xenobiotic stimulus	-5.53605	-2.92076	5/425	3162,3309,4780,5925,7157	HMOX1,HSPA5,NFE2L2,RB1,TP53
1_Member	GO Biological Processes	GO:0071466	cellular response to xenobiotic stimulus	-5.47808	-2.87859	4/189	3309,4780,5925,7157	HSPA5,NFE2L2,RB1,TP53
1_Member	GO Biological Processes	GO:1901652	response to peptide	-5.38697	-2.80272	5/456	4780,5925,6667,7099,7157	NFE2L2,RB1,SP1,TLR4,TP53
1_Member	GO Biological Processes	GO:0043536	positive regulation of blood vessel endothelial cell migration	-5.00996	-2.47001	3/75	3162,4780,6667	HMOX1,NFE2L2,SP1
1_Member	GO Biological Processes	GO:0030335	positive regulation of cell migration	-4.92075	-2.39914	5/569	3162,3309,4780,6667,7099	HMOX1,HSPA5,NFE2L2,SP1,TLR4
1_Member	GO Biological Processes	GO:2000147	positive regulation of cell motility	-4.83069	-2.32811	5/594	3162,3309,4780,6667,7099	HMOX1,HSPA5,NFE2L2,SP1,TLR4
1_Member	GO Biological Processes	GO:0040017	positive regulation of locomotion	-4.77854	-2.28819	5/609	3162,3309,4780,6667,7099	HMOX1,HSPA5,NFE2L2,SP1,TLR4
1_Member	GO Molecular Functions	GO:0061629	RNA polymerase II-specific DNA-binding transcription factor binding	-4.43513	-2.04194	4/348	4780,5925,6667,7157	NFE2L2,RB1,SP1,TP53
1_Member	GO Biological Processes	GO:0010595	positive regulation of endothelial cell migration	-4.28424	-1.92333	3/131	3162,4780,6667	HMOX1,NFE2L2,SP1
1_Member	GO Biological Processes	GO:0009725	response to hormone	-4.25397	-1.89751	5/784	3162,3417,4780,5925,6667	HMOX1,IDH1,NFE2L2,RB1,SP1
1_Member	GO Biological Processes	GO:0043535	regulation of blood vessel endothelial cell migration	-4.0923	-1.75746	3/152	3162,4780,6667	HMOX1,NFE2L2,SP1
1_Member	GO Biological Processes	GO:0010634	positive regulation of epithelial cell migration	-3.90374	-1.5989	3/176	3162,4780,6667	HMOX1,NFE2L2,SP1
1_Member	GO Molecular Functions	GO:0140297	DNA-binding transcription factor binding	-3.90125	-1.5989	4/478	4780,5925,6667,7157	NFE2L2,RB1,SP1,TP53
1_Member	GO Biological Processes	GO:0045766	positive regulation of angiogenesis	-3.83976	-1.55278	3/185	3162,4780,6667	HMOX1,NFE2L2,SP1
1_Member	GO Biological Processes	GO:1904018	positive regulation of vasculature development	-3.83976	-1.55278	3/185	3162,4780,6667	HMOX1,NFE2L2,SP1
1_Member	GO Cellular Components	GO:0005667	transcription regulator complex	-3.77692	-1.50842	4/515	4780,5925,6667,7157	NFE2L2,RB1,SP1,TP53
1_Member	GO Biological Processes	GO:0034248	regulation of amide metabolic process	-3.60554	-1.36845	4/571	1965,4780,6667,7157	EIF2S1,NFE2L2,SP1,TP53
1_Member	GO Biological Processes	GO:0010594	regulation of endothelial cell migration	-3.55048	-1.32665	3/232	3162,4780,6667	HMOX1,NFE2L2,SP1
1_Member	GO Molecular Functions	GO:0008134	transcription factor binding	-3.52639	-1.30581	4/599	4780,5925,6667,7157	NFE2L2,RB1,SP1,TP53
1_Member	GO Biological Processes	GO:0071375	cellular response to peptide hormone stimulus	-3.49154	-1.27419	3/243	4780,5925,6667	NFE2L2,RB1,SP1
1_Member	GO Biological Processes	GO:0010632	regulation of epithelial cell migration	-3.2458	-1.05041	3/295	3162,4780,6667	HMOX1,NFE2L2,SP1
1_Member	GO Biological Processes	GO:0045765	regulation of angiogenesis	-3.03427	-0.868437	3/349	3162,4780,6667	HMOX1,NFE2L2,SP1
1_Member	GO Biological Processes	GO:1901342	regulation of vasculature development	-3.01291	-0.84992	3/355	3162,4780,6667	HMOX1,NFE2L2,SP1
1_Member	GO Biological Processes	GO:0043434	response to peptide hormone	-2.96449	-0.815469	3/369	4780,5925,6667	NFE2L2,RB1,SP1
1_Member	GO Biological Processes	GO:0050678	regulation of epithelial cell proliferation	-2.80607	-0.670578	3/419	3162,5925,6667	HMOX1,RB1,SP1
1_Member	GO Molecular Functions	GO:0001228	DNA-binding transcription activator activity, RNA polymerase II-specific	-2.66906	-0.546691	3/468	4780,6667,7157	NFE2L2,SP1,TP53
1_Member	GO Molecular Functions	GO:0001216	DNA-binding transcription activator activity	-2.65856	-0.538761	3/472	4780,6667,7157	NFE2L2,SP1,TP53
1_Member	GO Biological Processes	GO:0032870	cellular response to hormone stimulus	-2.5851	-0.475461	3/501	4780,5925,6667	NFE2L2,RB1,SP1
1_Member	GO Biological Processes	GO:0006954	inflammatory response	-2.49088	-0.391169	3/541	3162,4780,7099	HMOX1,NFE2L2,TLR4
2_Summary	GO Biological Processes	GO:0006979	response to oxidative stress	-11.0188	-6.97217	8/366	664,1965,3162,3417,4780,5601,6667,7157,3309,7099,3920,9709,55847	BNIP3,EIF2S1,HMOX1,IDH1,NFE2L2,MAPK9,SP1,TP53,HSPA5,TLR4,LAMP2,HERPUD1,CISD1
2_Member	GO Biological Processes	GO:0006979	response to oxidative stress	-11.0188	-6.97217	8/366	664,1965,3162,3417,4780,5601,6667,7157	BNIP3,EIF2S1,HMOX1,IDH1,NFE2L2,MAPK9,SP1,TP53
2_Member	GO Biological Processes	GO:0071248	cellular response to metal ion	-9.05187	-5.60727	6/199	664,1965,3162,3309,4780,5601	BNIP3,EIF2S1,HMOX1,HSPA5,NFE2L2,MAPK9
2_Member	GO Biological Processes	GO:0034599	cellular response to oxidative stress	-8.74319	-5.4369	6/224	664,1965,3162,4780,5601,7157	BNIP3,EIF2S1,HMOX1,NFE2L2,MAPK9,TP53
2_Member	GO Biological Processes	GO:0071241	cellular response to inorganic substance	-8.67435	-5.40585	6/230	664,1965,3162,3309,4780,5601	BNIP3,EIF2S1,HMOX1,HSPA5,NFE2L2,MAPK9
2_Member	GO Biological Processes	GO:0062197	cellular response to chemical stress	-8.21961	-5.07604	6/274	664,1965,3162,4780,5601,7157	BNIP3,EIF2S1,HMOX1,NFE2L2,MAPK9,TP53
2_Member	GO Biological Processes	GO:0010035	response to inorganic substance	-8.02684	-4.93443	7/540	664,1965,3162,3309,4780,5601,7157	BNIP3,EIF2S1,HMOX1,HSPA5,NFE2L2,MAPK9,TP53
2_Member	GO Biological Processes	GO:0010038	response to metal ion	-7.46473	-4.43927	6/367	664,1965,3162,3309,4780,5601	BNIP3,EIF2S1,HMOX1,HSPA5,NFE2L2,MAPK9
2_Member	GO Biological Processes	GO:0010660	regulation of muscle cell apoptotic process	-6.86787	-3.95155	4/85	664,3162,4780,7157	BNIP3,HMOX1,NFE2L2,TP53
2_Member	GO Biological Processes	GO:0010942	positive regulation of cell death	-6.12171	-3.36384	6/621	664,1965,3162,5601,7099,7157	BNIP3,EIF2S1,HMOX1,MAPK9,TLR4,TP53
2_Member	GO Biological Processes	GO:0071456	cellular response to hypoxia	-6.06009	-3.32519	4/135	664,3162,4780,7157	BNIP3,HMOX1,NFE2L2,TP53
2_Member	GO Biological Processes	GO:0036294	cellular response to decreased oxygen levels	-5.96018	-3.24597	4/143	664,3162,4780,7157	BNIP3,HMOX1,NFE2L2,TP53
2_Member	GO Biological Processes	GO:0071453	cellular response to oxygen levels	-5.78739	-3.12095	4/158	664,3162,4780,7157	BNIP3,HMOX1,NFE2L2,TP53
2_Member	GO Biological Processes	GO:0010665	regulation of cardiac muscle cell apoptotic process	-5.57011	-2.9467	3/49	664,4780,7157	BNIP3,NFE2L2,TP53
2_Member	GO Biological Processes	GO:0010662	regulation of striated muscle cell apoptotic process	-5.51721	-2.90989	3/51	664,4780,7157	BNIP3,NFE2L2,TP53
2_Member	GO Biological Processes	GO:0043065	positive regulation of apoptotic process	-5.04616	-2.49087	5/536	664,1965,3162,5601,7157	BNIP3,EIF2S1,HMOX1,MAPK9,TP53
2_Member	GO Biological Processes	GO:0043068	positive regulation of programmed cell death	-4.98058	-2.45244	5/553	664,1965,3162,5601,7157	BNIP3,EIF2S1,HMOX1,MAPK9,TP53
2_Member	GO Biological Processes	GO:0001666	response to hypoxia	-4.80443	-2.30801	4/280	664,3162,4780,7157	BNIP3,HMOX1,NFE2L2,TP53
2_Member	GO Biological Processes	GO:0036293	response to decreased oxygen levels	-4.72713	-2.25451	4/293	664,3162,4780,7157	BNIP3,HMOX1,NFE2L2,TP53
2_Member	GO Biological Processes	GO:0019725	cellular homeostasis	-4.63618	-2.1757	5/652	664,3162,3920,4780,9709	BNIP3,HMOX1,LAMP2,NFE2L2,HERPUD1
2_Member	GO Biological Processes	GO:0006914	autophagy	-4.62575	-2.1757	4/311	664,3162,3920,7157	BNIP3,HMOX1,LAMP2,TP53
2_Member	GO Biological Processes	GO:0061919	process utilizing autophagic mechanism	-4.62575	-2.1757	4/311	664,3162,3920,7157	BNIP3,HMOX1,LAMP2,TP53
2_Member	GO Biological Processes	GO:0097190	apoptotic signaling pathway	-4.62029	-2.1757	4/312	664,3162,5601,7157	BNIP3,HMOX1,MAPK9,TP53
2_Member	GO Biological Processes	GO:0070482	response to oxygen levels	-4.5773	-2.14343	4/320	664,3162,4780,7157	BNIP3,HMOX1,NFE2L2,TP53
2_Member	GO Biological Processes	GO:0042542	response to hydrogen peroxide	-4.55873	-2.13013	3/106	664,3162,4780	BNIP3,HMOX1,NFE2L2
2_Member	GO Biological Processes	GO:0010506	regulation of autophagy	-4.43513	-2.04194	4/348	664,3162,7157,55847	BNIP3,HMOX1,TP53,CISD1
2_Member	GO Biological Processes	GO:0030163	protein catabolic process	-4.33727	-1.96917	5/753	664,3309,3920,4780,9709	BNIP3,HSPA5,LAMP2,NFE2L2,HERPUD1
2_Member	GO Biological Processes	GO:0043467	regulation of generation of precursor metabolites and energy	-4.24535	-1.89331	3/135	664,7157,55847	BNIP3,TP53,CISD1
2_Member	GO Biological Processes	GO:0016241	regulation of macroautophagy	-4.03432	-1.70783	3/159	664,3162,7157	BNIP3,HMOX1,TP53
2_Member	GO Biological Processes	GO:0097193	intrinsic apoptotic signaling pathway	-4.03432	-1.70783	3/159	664,3162,7157	BNIP3,HMOX1,TP53
2_Member	GO Biological Processes	GO:0016236	macroautophagy	-3.76578	-1.50445	3/196	3162,3920,7157	HMOX1,LAMP2,TP53
2_Member	GO Biological Processes	GO:0022411	cellular component disassembly	-3.16308	-0.979753	3/315	664,3920,7157	BNIP3,LAMP2,TP53
2_Member	GO Biological Processes	GO:0006875	cellular metal ion homeostasis	-3.13541	-0.960918	3/322	664,3162,9709	BNIP3,HMOX1,HERPUD1
2_Member	GO Biological Processes	GO:0030003	cellular monoatomic cation homeostasis	-2.8545	-0.710941	3/403	664,3162,9709	BNIP3,HMOX1,HERPUD1
2_Member	GO Biological Processes	GO:0055065	metal ion homeostasis	-2.83307	-0.692214	3/410	664,3162,9709	BNIP3,HMOX1,HERPUD1
2_Member	GO Biological Processes	GO:0006873	cellular monoatomic ion homeostasis	-2.82702	-0.68885	3/412	664,3162,9709	BNIP3,HMOX1,HERPUD1
2_Member	GO Biological Processes	GO:0098771	inorganic ion homeostasis	-2.76527	-0.63243	3/433	664,3162,9709	BNIP3,HMOX1,HERPUD1
2_Member	GO Biological Processes	GO:0009611	response to wounding	-2.73696	-0.606767	3/443	664,3162,7099	BNIP3,HMOX1,TLR4
2_Member	GO Biological Processes	GO:0055080	monoatomic cation homeostasis	-2.59992	-0.485233	3/495	664,3162,9709	BNIP3,HMOX1,HERPUD1
2_Member	GO Biological Processes	GO:0050801	monoatomic ion homeostasis	-2.57046	-0.465819	3/507	664,3162,9709	BNIP3,HMOX1,HERPUD1
2_Member	GO Biological Processes	GO:0055082	cellular chemical homeostasis	-2.47963	-0.382365	3/546	664,3162,9709	BNIP3,HMOX1,HERPUD1
3_Summary	GO Biological Processes	GO:0051402	neuron apoptotic process	-8.75476	-5.4369	5/96	664,3309,3845,5925,7157,7099,1965,3162,5601,4780,55847	BNIP3,HSPA5,KRAS,RB1,TP53,TLR4,EIF2S1,HMOX1,MAPK9,NFE2L2,CISD1
3_Member	GO Biological Processes	GO:0051402	neuron apoptotic process	-8.75476	-5.4369	5/96	664,3309,3845,5925,7157	BNIP3,HSPA5,KRAS,RB1,TP53
3_Member	GO Biological Processes	GO:0070997	neuron death	-8.53663	-5.33508	5/106	664,3309,3845,5925,7157	BNIP3,HSPA5,KRAS,RB1,TP53
3_Member	GO Biological Processes	GO:0042063	gliogenesis	-6.6788	-3.80824	5/249	664,3845,5925,7099,7157	BNIP3,KRAS,RB1,TLR4,TP53
3_Member	GO Biological Processes	GO:0014009	glial cell proliferation	-6.47014	-3.62761	3/25	3845,5925,7157	KRAS,RB1,TP53
3_Member	GO Biological Processes	GO:1901214	regulation of neuron death	-6.09414	-3.34852	5/327	1965,3162,3845,7099,7157	EIF2S1,HMOX1,KRAS,TLR4,TP53
3_Member	GO Biological Processes	GO:0060251	regulation of glial cell proliferation	-5.87308	-3.18816	3/39	3845,5925,7157	KRAS,RB1,TP53
3_Member	GO Biological Processes	GO:0043254	regulation of protein-containing complex assembly	-5.61746	-2.97735	5/409	3309,5601,5925,7099,7157	HSPA5,MAPK9,RB1,TLR4,TP53
3_Member	GO Biological Processes	GO:0007264	small GTPase mediated signal transduction	-5.00478	-2.47001	4/249	3162,3845,5925,7157	HMOX1,KRAS,RB1,TP53
3_Member	GO Biological Processes	GO:0014013	regulation of gliogenesis	-4.53445	-2.11105	3/108	3845,5925,7157	KRAS,RB1,TP53
3_Member	GO Biological Processes	GO:0008283	cell population proliferation	-4.49143	-2.07825	5/699	3162,3845,5925,7099,7157	HMOX1,KRAS,RB1,TLR4,TP53
3_Member	GO Biological Processes	GO:0045596	negative regulation of cell differentiation	-4.44158	-2.04194	5/716	3845,4780,5925,7099,7157	KRAS,NFE2L2,RB1,TLR4,TP53
3_Member	GO Biological Processes	GO:0007265	Ras protein signal transduction	-3.8749	-1.57644	3/180	3845,5925,7157	KRAS,RB1,TP53
3_Member	GO Biological Processes	GO:0010638	positive regulation of organelle organization	-3.80628	-1.52306	4/506	664,5601,5925,7157	BNIP3,MAPK9,RB1,TP53
3_Member	GO Biological Processes	GO:0010001	glial cell differentiation	-3.79218	-1.51638	3/192	664,3845,7099	BNIP3,KRAS,TLR4
3_Member	GO Biological Processes	GO:0000165	MAPK cascade	-3.67756	-1.4233	3/210	3845,5601,7099	KRAS,MAPK9,TLR4
3_Member	GO Biological Processes	GO:0048871	multicellular organismal homeostasis	-3.64073	-1.39685	4/559	3162,3845,5925,7099	HMOX1,KRAS,RB1,TLR4
3_Member	GO Biological Processes	GO:0043523	regulation of neuron apoptotic process	-3.62399	-1.38351	3/219	3162,3845,7157	HMOX1,KRAS,TP53
3_Member	GO Biological Processes	GO:0001894	tissue homeostasis	-3.58952	-1.35911	3/225	3845,5925,7099	KRAS,RB1,TLR4
3_Member	GO Biological Processes	GO:0060249	anatomical structure homeostasis	-3.58952	-1.35911	3/225	3845,5925,7099	KRAS,RB1,TLR4
3_Member	GO Biological Processes	GO:0048872	homeostasis of number of cells	-3.40565	-1.20099	3/260	3162,3845,5925	HMOX1,KRAS,RB1
3_Member	GO Biological Processes	GO:0010721	negative regulation of cell development	-3.28495	-1.0834	3/286	5925,7099,7157	RB1,TLR4,TP53
3_Member	GO Molecular Functions	GO:0031625	ubiquitin protein ligase binding	-3.22039	-1.03107	3/301	3309,5925,7157	HSPA5,RB1,TP53
3_Member	GO Molecular Functions	GO:0044389	ubiquitin-like protein ligase binding	-3.14325	-0.965834	3/320	3309,5925,7157	HSPA5,RB1,TP53
3_Member	GO Biological Processes	GO:0007420	brain development	-3.10029	-0.928699	4/777	664,3309,3845,7157	BNIP3,HSPA5,KRAS,TP53
3_Member	GO Biological Processes	GO:0050767	regulation of neurogenesis	-2.9245	-0.778217	3/381	3845,5925,7157	KRAS,RB1,TP53
3_Member	GO Biological Processes	GO:0051960	regulation of nervous system development	-2.68768	-0.560108	3/461	3845,5925,7157	KRAS,RB1,TP53
3_Member	GO Cellular Components	GO:0098552	side of membrane	-2.29411	-0.216375	3/636	3845,7099,55847	KRAS,TLR4,CISD1
3_Member	GO Biological Processes	GO:0051129	negative regulation of cellular component organization	-2.17356	-0.106915	3/703	664,3309,7157	BNIP3,HSPA5,TP53
3_Member	GO Biological Processes	GO:0001934	positive regulation of protein phosphorylation	-2.14829	-0.0839068	3/718	3845,7099,7157	KRAS,TLR4,TP53
3_Member	GO Biological Processes	GO:0042327	positive regulation of phosphorylation	-2.04053	0	3/786	3845,7099,7157	KRAS,TLR4,TP53
3_Member	GO Biological Processes	GO:0008285	negative regulation of cell population proliferation	-2.03902	0	3/787	3162,5925,7157	HMOX1,RB1,TP53
4_Summary	GO Biological Processes	GO:0006984	ER-nucleus signaling pathway	-8.55452	-5.33508	4/33	1965,3309,4780,7157,9709,664,3162,5601,7099,5925	EIF2S1,HSPA5,NFE2L2,TP53,HERPUD1,BNIP3,HMOX1,MAPK9,TLR4,RB1
4_Member	GO Biological Processes	GO:0006984	ER-nucleus signaling pathway	-8.55452	-5.33508	4/33	1965,3309,4780,7157	EIF2S1,HSPA5,NFE2L2,TP53
4_Member	GO Biological Processes	GO:0030968	endoplasmic reticulum unfolded protein response	-7.73678	-4.69013	4/52	1965,3309,4780,9709	EIF2S1,HSPA5,NFE2L2,HERPUD1
4_Member	GO Biological Processes	GO:0034620	cellular response to unfolded protein	-7.01895	-4.05148	4/78	1965,3309,4780,9709	EIF2S1,HSPA5,NFE2L2,HERPUD1
4_Member	GO Biological Processes	GO:0034976	response to endoplasmic reticulum stress	-6.93602	-3.98641	5/221	1965,3309,4780,7157,9709	EIF2S1,HSPA5,NFE2L2,TP53,HERPUD1
4_Member	GO Biological Processes	GO:0035967	cellular response to topologically incorrect protein	-6.61842	-3.7621	4/98	1965,3309,4780,9709	EIF2S1,HSPA5,NFE2L2,HERPUD1
4_Member	GO Biological Processes	GO:0006986	response to unfolded protein	-6.19386	-3.40248	4/125	1965,3309,4780,9709	EIF2S1,HSPA5,NFE2L2,HERPUD1
4_Member	GO Biological Processes	GO:0035966	response to topologically incorrect protein	-5.91235	-3.20813	4/147	1965,3309,4780,9709	EIF2S1,HSPA5,NFE2L2,HERPUD1
4_Member	GO Biological Processes	GO:0000302	response to reactive oxygen species	-5.64064	-2.99193	4/172	664,3162,4780,5601	BNIP3,HMOX1,NFE2L2,MAPK9
4_Member	GO Biological Processes	GO:0031331	positive regulation of cellular catabolic process	-5.45775	-2.86594	5/441	664,3162,4780,5601,9709	BNIP3,HMOX1,NFE2L2,MAPK9,HERPUD1
4_Member	GO Biological Processes	GO:0009896	positive regulation of catabolic process	-5.03054	-2.4822	5/540	664,3162,4780,5601,9709	BNIP3,HMOX1,NFE2L2,MAPK9,HERPUD1
4_Member	GO Biological Processes	GO:1905897	regulation of response to endoplasmic reticulum stress	-4.89324	-2.37807	3/82	3309,4780,9709	HSPA5,NFE2L2,HERPUD1
4_Member	GO Biological Processes	GO:0032436	positive regulation of proteasomal ubiquitin-dependent protein catabolic process	-4.72898	-2.25451	3/93	4780,5601,9709	NFE2L2,MAPK9,HERPUD1
4_Member	GO Biological Processes	GO:2000060	positive regulation of ubiquitin-dependent protein catabolic process	-4.49887	-2.08061	3/111	4780,5601,9709	NFE2L2,MAPK9,HERPUD1
4_Member	GO Biological Processes	GO:1901800	positive regulation of proteasomal protein catabolic process	-4.43058	-2.04194	3/117	4780,5601,9709	NFE2L2,MAPK9,HERPUD1
4_Member	GO Biological Processes	GO:0034614	cellular response to reactive oxygen species	-4.38701	-2.00782	3/121	664,4780,5601	BNIP3,NFE2L2,MAPK9
4_Member	GO Biological Processes	GO:1903052	positive regulation of proteolysis involved in protein catabolic process	-4.22635	-1.87929	3/137	4780,5601,9709	NFE2L2,MAPK9,HERPUD1
4_Member	GO Biological Processes	GO:0032434	regulation of proteasomal ubiquitin-dependent protein catabolic process	-4.18919	-1.85011	3/141	4780,5601,9709	NFE2L2,MAPK9,HERPUD1
4_Member	GO Biological Processes	GO:2000058	regulation of ubiquitin-dependent protein catabolic process	-3.92582	-1.61557	3/173	4780,5601,9709	NFE2L2,MAPK9,HERPUD1
4_Member	GO Biological Processes	GO:2001242	regulation of intrinsic apoptotic signaling pathway	-3.92582	-1.61557	3/173	4780,7157,9709	NFE2L2,TP53,HERPUD1
4_Member	GO Biological Processes	GO:0061136	regulation of proteasomal protein catabolic process	-3.77891	-1.50842	3/194	4780,5601,9709	NFE2L2,MAPK9,HERPUD1
4_Member	GO Biological Processes	GO:0045732	positive regulation of protein catabolic process	-3.68365	-1.42588	3/209	4780,5601,9709	NFE2L2,MAPK9,HERPUD1
4_Member	GO Biological Processes	GO:0031396	regulation of protein ubiquitination	-3.65944	-1.41213	3/213	3309,5601,9709	HSPA5,MAPK9,HERPUD1
4_Member	GO Biological Processes	GO:1903050	regulation of proteolysis involved in protein catabolic process	-3.56151	-1.3344	3/230	4780,5601,9709	NFE2L2,MAPK9,HERPUD1
4_Member	GO Biological Processes	GO:1903320	regulation of protein modification by small protein conjugation or removal	-3.4303	-1.21934	3/255	3309,5601,9709	HSPA5,MAPK9,HERPUD1
4_Member	GO Biological Processes	GO:0030162	regulation of proteolysis	-3.21076	-1.02444	4/726	4780,5601,7157,9709	NFE2L2,MAPK9,TP53,HERPUD1
4_Member	GO Biological Processes	GO:0043161	proteasome-mediated ubiquitin-dependent protein catabolic process	-3.08566	-0.916951	3/335	3309,4780,9709	HSPA5,NFE2L2,HERPUD1
4_Member	GO Biological Processes	GO:0042176	regulation of protein catabolic process	-2.99192	-0.831759	3/361	4780,5601,9709	NFE2L2,MAPK9,HERPUD1
4_Member	GO Biological Processes	GO:0010498	proteasomal protein catabolic process	-2.98156	-0.824211	3/364	3309,4780,9709	HSPA5,NFE2L2,HERPUD1
4_Member	GO Biological Processes	GO:0045862	positive regulation of proteolysis	-2.97813	-0.823571	3/365	4780,5601,9709	NFE2L2,MAPK9,HERPUD1
4_Member	GO Biological Processes	GO:1902532	negative regulation of intracellular signal transduction	-2.44652	-0.351693	3/561	4780,7099,9709	NFE2L2,TLR4,HERPUD1
4_Member	GO Biological Processes	GO:0006511	ubiquitin-dependent protein catabolic process	-2.42925	-0.336842	3/569	3309,4780,9709	HSPA5,NFE2L2,HERPUD1
4_Member	GO Biological Processes	GO:0019941	modification-dependent protein catabolic process	-2.40803	-0.322795	3/579	3309,4780,9709	HSPA5,NFE2L2,HERPUD1
4_Member	GO Biological Processes	GO:0043632	modification-dependent macromolecule catabolic process	-2.38307	-0.300205	3/591	3309,4780,9709	HSPA5,NFE2L2,HERPUD1
4_Member	GO Biological Processes	GO:0051603	proteolysis involved in protein catabolic process	-2.29221	-0.216375	3/637	3309,4780,9709	HSPA5,NFE2L2,HERPUD1
4_Member	GO Biological Processes	GO:0031347	regulation of defense response	-2.06957	-0.016359	3/767	4780,5925,7099	NFE2L2,RB1,TLR4
4_Member	GO Biological Processes	GO:0044265	cellular macromolecule catabolic process	-2.05114	-0.00230953	3/779	3309,4780,9709	HSPA5,NFE2L2,HERPUD1
5_Summary	GO Biological Processes	GO:2000377	regulation of reactive oxygen species metabolic process	-7.77674	-4.70781	5/150	664,2643,4780,7099,7157,3417,5925	BNIP3,GCH1,NFE2L2,TLR4,TP53,IDH1,RB1
5_Member	GO Biological Processes	GO:2000377	regulation of reactive oxygen species metabolic process	-7.77674	-4.70781	5/150	664,2643,4780,7099,7157	BNIP3,GCH1,NFE2L2,TLR4,TP53
5_Member	GO Biological Processes	GO:1900407	regulation of cellular response to oxidative stress	-4.71505	-2.24818	3/94	2643,4780,7099	GCH1,NFE2L2,TLR4
5_Member	GO Biological Processes	GO:1902882	regulation of response to oxidative stress	-4.59605	-2.15685	3/103	2643,4780,7099	GCH1,NFE2L2,TLR4
5_Member	GO Biological Processes	GO:0034341	response to type II interferon	-4.33458	-1.96917	3/126	2643,7099,7157	GCH1,TLR4,TP53
5_Member	GO Biological Processes	GO:0034612	response to tumor necrosis factor	-3.67149	-1.42072	3/211	2643,4780,7157	GCH1,NFE2L2,TP53
5_Member	GO Biological Processes	GO:1901615	organic hydroxy compound metabolic process	-2.66906	-0.546691	3/468	2643,3417,7157	GCH1,IDH1,TP53
5_Member	GO Biological Processes	GO:0009617	response to bacterium	-2.18556	-0.114341	3/696	664,2643,7099	BNIP3,GCH1,TLR4
5_Member	GO Biological Processes	GO:0045087	innate immune response	-2.10421	-0.0420879	3/745	2643,7099,7157	GCH1,TLR4,TP53
5_Member	GO Molecular Functions	GO:0019900	kinase binding	-2.06494	-0.0139193	3/770	2643,5925,7157	GCH1,RB1,TP53
6_Summary	GO Biological Processes	GO:2001233	regulation of apoptotic signaling pathway	-7.36843	-4.36317	6/381	3162,4780,5601,5925,7157,9709,1965	HMOX1,NFE2L2,MAPK9,RB1,TP53,HERPUD1,EIF2S1
6_Member	GO Biological Processes	GO:2001233	regulation of apoptotic signaling pathway	-7.36843	-4.36317	6/381	3162,4780,5601,5925,7157,9709	HMOX1,NFE2L2,MAPK9,RB1,TP53,HERPUD1
6_Member	GO Biological Processes	GO:1904035	regulation of epithelial cell apoptotic process	-6.43252	-3.60335	4/109	1965,3162,4780,5925	EIF2S1,HMOX1,NFE2L2,RB1
6_Member	GO Biological Processes	GO:1904036	negative regulation of epithelial cell apoptotic process	-5.25974	-2.68291	3/62	3162,4780,5925	HMOX1,NFE2L2,RB1
6_Member	GO Biological Processes	GO:2001234	negative regulation of apoptotic signaling pathway	-5.11848	-2.54895	4/233	3162,4780,5925,9709	HMOX1,NFE2L2,RB1,HERPUD1
6_Member	GO Biological Processes	GO:0051098	regulation of binding	-2.96449	-0.815469	3/369	1965,3162,5925	EIF2S1,HMOX1,RB1
7_Summary	GO Cellular Components	GO:0005741	mitochondrial outer membrane	-7.06704	-4.08108	5/208	664,2182,3162,3845,55847,2643,3417,6667	BNIP3,ACSL4,HMOX1,KRAS,CISD1,GCH1,IDH1,SP1
7_Member	GO Cellular Components	GO:0005741	mitochondrial outer membrane	-7.06704	-4.08108	5/208	664,2182,3162,3845,55847	BNIP3,ACSL4,HMOX1,KRAS,CISD1
7_Member	GO Cellular Components	GO:0031968	organelle outer membrane	-6.79433	-3.89381	5/236	664,2182,3162,3845,55847	BNIP3,ACSL4,HMOX1,KRAS,CISD1
7_Member	GO Cellular Components	GO:0019867	outer membrane	-6.77614	-3.89085	5/238	664,2182,3162,3845,55847	BNIP3,ACSL4,HMOX1,KRAS,CISD1
7_Member	GO Molecular Functions	GO:0042803	protein homodimerization activity	-5.82657	-3.15098	6/698	664,2643,3162,3417,6667,55847	BNIP3,GCH1,HMOX1,IDH1,SP1,CISD1
7_Member	GO Cellular Components	GO:0031966	mitochondrial membrane	-4.35659	-1.98203	5/746	664,2182,3162,3845,55847	BNIP3,ACSL4,HMOX1,KRAS,CISD1
7_Member	GO Cellular Components	GO:0005740	mitochondrial envelope	-4.22265	-1.87929	5/796	664,2182,3162,3845,55847	BNIP3,ACSL4,HMOX1,KRAS,CISD1
8_Summary	GO Biological Processes	GO:0071214	cellular response to abiotic stimulus	-6.12045	-3.36384	5/323	664,1965,3309,7099,7157,2643,4780,9709,5601,6667,3845	BNIP3,EIF2S1,HSPA5,TLR4,TP53,GCH1,NFE2L2,HERPUD1,MAPK9,SP1,KRAS
8_Member	GO Biological Processes	GO:0071214	cellular response to abiotic stimulus	-6.12045	-3.36384	5/323	664,1965,3309,7099,7157	BNIP3,EIF2S1,HSPA5,TLR4,TP53
8_Member	GO Biological Processes	GO:0104004	cellular response to environmental stimulus	-6.12045	-3.36384	5/323	664,1965,3309,7099,7157	BNIP3,EIF2S1,HSPA5,TLR4,TP53
8_Member	GO Biological Processes	GO:0080135	regulation of cellular response to stress	-5.72758	-3.07009	6/726	2643,3309,4780,7099,7157,9709	GCH1,HSPA5,NFE2L2,TLR4,TP53,HERPUD1
8_Member	GO Biological Processes	GO:2000379	positive regulation of reactive oxygen species metabolic process	-5.10036	-2.53801	3/70	4780,7099,7157	NFE2L2,TLR4,TP53
8_Member	GO Biological Processes	GO:0048511	rhythmic process	-4.83515	-2.32811	4/275	3309,5601,6667,7157	HSPA5,MAPK9,SP1,TP53
8_Member	GO Biological Processes	GO:1901216	positive regulation of neuron death	-4.74307	-2.25871	3/92	1965,7099,7157	EIF2S1,TLR4,TP53
8_Member	GO Biological Processes	GO:0009314	response to radiation	-4.0172	-1.69483	4/446	1965,3309,3845,7157	EIF2S1,HSPA5,KRAS,TP53
8_Member	GO Biological Processes	GO:0071478	cellular response to radiation	-3.86073	-1.56613	3/182	1965,3309,7157	EIF2S1,HSPA5,TP53
8_Member	GO Biological Processes	GO:0031334	positive regulation of protein-containing complex assembly	-3.77232	-1.50743	3/195	5601,7099,7157	MAPK9,TLR4,TP53
8_Member	GO Biological Processes	GO:0071216	cellular response to biotic stimulus	-3.47078	-1.25664	3/247	3309,7099,7157	HSPA5,TLR4,TP53
8_Member	GO Biological Processes	GO:0071345	cellular response to cytokine stimulus	-3.22657	-1.03422	4/719	3309,4780,7099,7157	HSPA5,NFE2L2,TLR4,TP53
8_Member	GO Biological Processes	GO:0009416	response to light stimulus	-3.15511	-0.974747	3/317	1965,3845,7157	EIF2S1,KRAS,TP53
8_Member	GO Biological Processes	GO:0071363	cellular response to growth factor stimulus	-2.61745	-0.50022	3/488	3309,7099,7157	HSPA5,TLR4,TP53
8_Member	GO Biological Processes	GO:0044089	positive regulation of cellular component biogenesis	-2.5802	-0.473066	3/503	5601,7099,7157	MAPK9,TLR4,TP53
8_Member	GO Biological Processes	GO:0070848	response to growth factor	-2.53938	-0.437211	3/520	3309,7099,7157	HSPA5,TLR4,TP53
8_Member	GO Biological Processes	GO:0006468	protein phosphorylation	-2.20293	-0.129406	3/686	1965,5601,7099	EIF2S1,MAPK9,TLR4
9_Summary	GO Biological Processes	GO:0072594	establishment of protein localization to organelle	-4.44489	-2.04194	4/346	3309,3920,7157,9709,5925	HSPA5,LAMP2,TP53,HERPUD1,RB1
9_Member	GO Biological Processes	GO:0072594	establishment of protein localization to organelle	-4.44489	-2.04194	4/346	3309,3920,7157,9709	HSPA5,LAMP2,TP53,HERPUD1
9_Member	GO Biological Processes	GO:0033365	protein localization to organelle	-4.41284	-2.02895	5/726	3309,3920,5925,7157,9709	HSPA5,LAMP2,RB1,TP53,HERPUD1
9_Member	GO Biological Processes	GO:0006605	protein targeting	-3.41054	-1.20274	3/259	3309,3920,9709	HSPA5,LAMP2,HERPUD1
9_Member	GO Biological Processes	GO:0006886	intracellular protein transport	-3.27969	-1.08123	4/696	3309,3920,7157,9709	HSPA5,LAMP2,TP53,HERPUD1
10_Summary	GO Biological Processes	GO:0051090	regulation of DNA-binding transcription factor activity	-3.94735	-1.62905	4/465	3162,5601,5925,7099,2182	HMOX1,MAPK9,RB1,TLR4,ACSL4
10_Member	GO Biological Processes	GO:0051090	regulation of DNA-binding transcription factor activity	-3.94735	-1.62905	4/465	3162,5601,5925,7099	HMOX1,MAPK9,RB1,TLR4
10_Member	GO Biological Processes	GO:1903530	regulation of secretion by cell	-2.42284	-0.332839	3/572	2182,3162,7099	ACSL4,HMOX1,TLR4
10_Member	GO Biological Processes	GO:0051046	regulation of secretion	-2.30366	-0.223147	3/631	2182,3162,7099	ACSL4,HMOX1,TLR4
11_Summary	GO Molecular Functions	GO:0060090	molecular adaptor activity	-3.79971	-1.52021	4/508	3845,5925,6667,9709	KRAS,RB1,SP1,HERPUD1
11_Member	GO Molecular Functions	GO:0060090	molecular adaptor activity	-3.79971	-1.52021	4/508	3845,5925,6667,9709	KRAS,RB1,SP1,HERPUD1
12_Summary	GO Biological Processes	GO:0032787	monocarboxylic acid metabolic process	-2.59248	-0.48033	3/498	2182,3417,7157,3309	ACSL4,IDH1,TP53,HSPA5
12_Member	GO Biological Processes	GO:0032787	monocarboxylic acid metabolic process	-2.59248	-0.48033	3/498	2182,3417,7157	ACSL4,IDH1,TP53
12_Member	GO Molecular Functions	GO:0140657	ATP-dependent activity	-2.41435	-0.326741	3/576	2182,3309,7157	ACSL4,HSPA5,TP53
13_Summary	GO Molecular Functions	GO:0017111	ribonucleoside triphosphate phosphatase activity	-2.17356	-0.106915	3/703	2643,3309,3845	GCH1,HSPA5,KRAS
13_Member	GO Molecular Functions	GO:0017111	ribonucleoside triphosphate phosphatase activity	-2.17356	-0.106915	3/703	2643,3309,3845	GCH1,HSPA5,KRAS
13_Member	GO Molecular Functions	GO:0016462	pyrophosphatase activity	-2.07423	-0.0172523	3/764	2643,3309,3845	GCH1,HSPA5,KRAS
13_Member	GO Molecular Functions	GO:0016817	hydrolase activity, acting on acid anhydrides	-2.07268	-0.0172523	3/765	2643,3309,3845	GCH1,HSPA5,KRAS
13_Member	GO Molecular Functions	GO:0016818	hydrolase activity, acting on acid anhydrides, in phosphorus-containing anhydrides	-2.07268	-0.0172523	3/765	2643,3309,3845	GCH1,HSPA5,KRAS

## Sheet: KEGG Enrichment
GroupID	Category	Term	Description	LogP	Log(q-value)	InTerm_InList	Genes	Symbols
1_Summary	KEGG Pathway	hsa05417	Lipid and atherosclerosis	-10.8111	-8.26457	7/215	1965,3309,3845,4780,5601,7099,7157,9709	EIF2S1,HSPA5,KRAS,NFE2L2,MAPK9,TLR4,TP53,HERPUD1
1_Member	KEGG Pathway	hsa05417	Lipid and atherosclerosis	-10.8111	-8.26457	7/215	1965,3309,3845,4780,5601,7099,7157	EIF2S1,HSPA5,KRAS,NFE2L2,MAPK9,TLR4,TP53
1_Member	KEGG Pathway	hsa04141	Protein processing in endoplasmic reticulum	-7.49162	-5.84817	5/171	1965,3309,4780,5601,9709	EIF2S1,HSPA5,NFE2L2,MAPK9,HERPUD1
1_Member	KEGG Pathway	hsa05012	Parkinson disease	-6.53672	-4.99018	5/266	1965,3309,4780,5601,7157	EIF2S1,HSPA5,NFE2L2,MAPK9,TP53
1_Member	KEGG Pathway	hsa04210	Apoptosis	-6.04728	-4.5768	4/136	1965,3845,5601,7157	EIF2S1,KRAS,MAPK9,TP53
1_Member	KEGG Pathway	hsa05022	Pathways of neurodegeneration - multiple diseases	-3.90826	-2.91802	4/476	1965,3309,3845,5601	EIF2S1,HSPA5,KRAS,MAPK9
1_Member	KEGG Pathway	hsa05020	Prion disease	-3.34381	-2.42052	3/273	1965,3309,5601	EIF2S1,HSPA5,MAPK9
1_Member	KEGG Pathway	hsa05014	Amyotrophic lateral sclerosis	-2.98156	-2.11626	3/364	1965,3309,7157	EIF2S1,HSPA5,TP53
1_Member	KEGG Pathway	hsa05010	Alzheimer disease	-2.91471	-2.05836	3/384	1965,3845,5601	EIF2S1,KRAS,MAPK9
2_Summary	KEGG Pathway	hsa04137	Mitophagy - animal	-9.39165	-7.14614	5/72	664,3845,5601,6667,7157,1965,3920	BNIP3,KRAS,MAPK9,SP1,TP53,EIF2S1,LAMP2
2_Member	KEGG Pathway	hsa04137	Mitophagy - animal	-9.39165	-7.14614	5/72	664,3845,5601,6667,7157	BNIP3,KRAS,MAPK9,SP1,TP53
2_Member	KEGG Pathway	hsa04140	Autophagy - animal	-7.91169	-6.06411	5/141	664,1965,3845,3920,5601	BNIP3,EIF2S1,KRAS,LAMP2,MAPK9
2_Member	KEGG Pathway	hsa05231	Choline metabolism in cancer	-4.66078	-3.59136	3/98	3845,5601,6667	KRAS,MAPK9,SP1
2_Member	KEGG Pathway	hsa04068	FoxO signaling pathway	-4.28424	-3.25621	3/131	664,3845,5601	BNIP3,KRAS,MAPK9
2_Member	KEGG Pathway	hsa05016	Huntington disease	-3.19961	-2.29652	3/306	5601,6667,7157	MAPK9,SP1,TP53
3_Summary	KEGG Pathway	hsa01522	Endocrine resistance	-8.70932	-6.6399	5/98	3845,5601,5925,6667,7157,3162,4780,7099,2182,1965,3417	KRAS,MAPK9,RB1,SP1,TP53,HMOX1,NFE2L2,TLR4,ACSL4,EIF2S1,IDH1
3_Member	KEGG Pathway	hsa01522	Endocrine resistance	-8.70932	-6.6399	5/98	3845,5601,5925,6667,7157	KRAS,MAPK9,RB1,SP1,TP53
3_Member	KEGG Pathway	hsa05200	Pathways in cancer	-8.07707	-6.13259	7/531	3162,3845,4780,5601,5925,6667,7157	HMOX1,KRAS,NFE2L2,MAPK9,RB1,SP1,TP53
3_Member	KEGG Pathway	hsa05161	Hepatitis B	-7.60916	-5.84817	5/162	3845,5601,5925,7099,7157	KRAS,MAPK9,RB1,TLR4,TP53
3_Member	KEGG Pathway	hsa05225	Hepatocellular carcinoma	-7.53008	-5.84817	5/168	3162,3845,4780,5925,7157	HMOX1,KRAS,NFE2L2,RB1,TP53
3_Member	KEGG Pathway	hsa05212	Pancreatic cancer	-7.06468	-5.47238	4/76	3845,5601,5925,7157	KRAS,MAPK9,RB1,TP53
3_Member	KEGG Pathway	hsa05418	Fluid shear stress and atherosclerosis	-6.0094	-4.5768	4/139	3162,4780,5601,7157	HMOX1,NFE2L2,MAPK9,TP53
3_Member	KEGG Pathway	hsa05224	Breast cancer	-5.91235	-4.51194	4/147	3845,5925,6667,7157	KRAS,RB1,SP1,TP53
3_Member	KEGG Pathway	hsa04216	Ferroptosis	-5.80653	-4.48228	3/41	2182,3162,7157	ACSL4,HMOX1,TP53
3_Member	KEGG Pathway	hsa05219	Bladder cancer	-5.80653	-4.48228	3/41	3845,5925,7157	KRAS,RB1,TP53
3_Member	KEGG Pathway	hsa05160	Hepatitis C	-5.79838	-4.48228	4/157	1965,3845,5925,7157	EIF2S1,KRAS,RB1,TP53
3_Member	KEGG Pathway	hsa05167	Kaposi sarcoma-associated herpesvirus infection	-5.43311	-4.14184	4/194	3845,5601,5925,7157	KRAS,MAPK9,RB1,TP53
3_Member	KEGG Pathway	hsa05166	Human T-cell leukemia virus 1 infection	-5.2014	-3.95405	4/222	3845,5601,5925,7157	KRAS,MAPK9,RB1,TP53
3_Member	KEGG Pathway	hsa05208	Chemical carcinogenesis - reactive oxygen species	-5.19369	-3.95405	4/223	3162,3845,4780,5601	HMOX1,KRAS,NFE2L2,MAPK9
3_Member	KEGG Pathway	hsa05163	Human cytomegalovirus infection	-5.17837	-3.95405	4/225	3845,5925,6667,7157	KRAS,RB1,SP1,TP53
3_Member	KEGG Pathway	hsa05230	Central carbon metabolism in cancer	-5.10036	-3.8971	3/70	3417,3845,7157	IDH1,KRAS,TP53
3_Member	KEGG Pathway	hsa05218	Melanoma	-5.06343	-3.8971	3/72	3845,5925,7157	KRAS,RB1,TP53
3_Member	KEGG Pathway	hsa05223	Non-small cell lung cancer	-5.06343	-3.8971	3/72	3845,5925,7157	KRAS,RB1,TP53
3_Member	KEGG Pathway	hsa05214	Glioma	-5.00996	-3.87839	3/75	3845,5925,7157	KRAS,RB1,TP53
3_Member	KEGG Pathway	hsa05220	Chronic myeloid leukemia	-4.99262	-3.87744	3/76	3845,5925,7157	KRAS,RB1,TP53
3_Member	KEGG Pathway	hsa05210	Colorectal cancer	-4.83104	-3.73166	3/86	3845,5601,7157	KRAS,MAPK9,TP53
3_Member	KEGG Pathway	hsa05215	Prostate cancer	-4.67413	-3.59136	3/97	3845,5925,7157	KRAS,RB1,TP53
3_Member	KEGG Pathway	hsa04071	Sphingolipid signaling pathway	-4.40861	-3.36722	3/119	3845,5601,7157	KRAS,MAPK9,TP53
3_Member	KEGG Pathway	hsa04722	Neurotrophin signaling pathway	-4.40861	-3.36722	3/119	3845,5601,7157	KRAS,MAPK9,TP53
3_Member	KEGG Pathway	hsa05226	Gastric cancer	-4.118	-3.10293	3/149	3845,5925,7157	KRAS,RB1,TP53
3_Member	KEGG Pathway	hsa04218	Cellular senescence	-4.05884	-3.05637	3/156	3845,5925,7157	KRAS,RB1,TP53
3_Member	KEGG Pathway	hsa05169	Epstein-Barr virus infection	-3.7272	-2.76387	3/202	5601,5925,7157	MAPK9,RB1,TP53
3_Member	KEGG Pathway	hsa05203	Viral carcinogenesis	-3.7146	-2.76387	3/204	3845,5925,7157	KRAS,RB1,TP53
3_Member	KEGG Pathway	hsa05205	Proteoglycans in cancer	-3.70835	-2.76387	3/205	3845,7099,7157	KRAS,TLR4,TP53
3_Member	KEGG Pathway	hsa04010	MAPK signaling pathway	-3.25009	-2.33702	3/294	3845,5601,7157	KRAS,MAPK9,TP53
3_Member	KEGG Pathway	hsa05206	MicroRNAs in cancer	-3.18324	-2.28991	3/310	3162,3845,7157	HMOX1,KRAS,TP53
3_Member	KEGG Pathway	hsa05165	Human papillomavirus infection	-3.10075	-2.21696	3/331	3845,5925,7157	KRAS,RB1,TP53
3_Member	KEGG Pathway	hsa04151	PI3K-Akt signaling pathway	-3.01644	-2.142	3/354	3845,7099,7157	KRAS,TLR4,TP53
4_Summary	KEGG Pathway	hsa05162	Measles	-6.0094	-4.5768	4/139	1965,5601,7099,7157,664,3920,3845	EIF2S1,MAPK9,TLR4,TP53,BNIP3,LAMP2,KRAS
4_Member	KEGG Pathway	hsa05162	Measles	-6.0094	-4.5768	4/139	1965,5601,7099,7157	EIF2S1,MAPK9,TLR4,TP53
4_Member	KEGG Pathway	hsa05131	Shigellosis	-5.01857	-3.87839	4/247	664,5601,7099,7157	BNIP3,MAPK9,TLR4,TP53
4_Member	KEGG Pathway	hsa05152	Tuberculosis	-3.8749	-2.89656	3/180	3920,5601,7099	LAMP2,MAPK9,TLR4
4_Member	KEGG Pathway	hsa05170	Human immunodeficiency virus 1 infection	-3.66545	-2.73169	3/212	3845,5601,7099	KRAS,MAPK9,TLR4
