# Supplementary material for: Identification of ferroptosis-related molecular clusters and genes for diabetic osteoporosis based on the machine learning
Source: Front Endocrinol (Lausanne). 2023 Aug 14;14:1189513. doi: 10.3389/fendo.2023.1189513 (PMC10461391; doi:10.3389/fendo.2023.1189513)
Supplement: Supplementary Table 5 — The details of the genes obtained by four machine learning algorithms. [file Table_5.xlsx]

## Sheet: Sheet1
LASSO	SVM­RFE	Boruta	XGBoost	Intersection
IDH1	LAMP2	NFE2L2	SP1	IDH1
KRAS	TLR4	GCH1	TLR4
LAMP2	RB1	TLR4	MAPK9
HMOX1	SP1	IDH1	TP53
	ACSL4	KRAS	IDH1
	IDH1	MAPK9	RB1
	KRAS	RB1
		HSPA5
		SP1
		LAMP2
		ACSL4
		HERPUD1
		CISD1
		HMOX1
		TP53
		EIF2S1
